# Supplementary material for: Temporal Gene Expression Profiling during Rat Femoral Marrow Ablation-Induced Intramembranous Bone Regeneration
Source: PLoS One. 2010 Oct 1;5(10):e12987. doi: 10.1371/journal.pone.0012987 (PMC2948496; doi:10.1371/journal.pone.0012987)
Supplement: Table S1 — Tabular summary of the significantly expressed genes of intramembranous bone regeneration across the time points of this study. Expressed genes sets are arranged by the numeric cluster assigned by the CAGED analysis (Clusters 1 through 8). Gene symbol, gene name, probe set ID on the Affymetrix GeneChip® Rat Genome 230 2.0 Array, RGD Accessions, Entrez Gene ID (Rattus norvegicus), and Unigene clusters (Rattus norvegicus) are denoted. For each gene probe set, log base 2 expression values for each time point (Day 0, 1, 3, 5, 7, 10, 14, 28, and 56) are presented, as well as the fold-change expression values for each day vs. day 0. (3.09 MB XLSX) [file pone.0012987.s001.xlsx]

## Sheet: Sheet1
Table S1
			Affymetrix Rat Genome 230 2.0 Array				Log base2 Expression Values									Fold-Change
Cluster	Gene Symbol	Gene Name	Probeset ID	RGD Accessions	Entrez Gene ID - Rattus norvegicus	Unigene clusters - - Rattus norvegicus	Day 0	Day 1	Day 3	Day 5	Day 7	Day 10	Day 14	Day 28	Day 56	Day 1 vs. Day 0	Day 3 vs. Day 0	Day 5 vs. Day 0	Day 7 vs. Day 0	Day 10 vs. Day 0	Day 14 vs. Day 0	Day 28 vs. Day 0	Day 56 vs. Day 0
1	Sparc	secreted protein, acidic, cysteine-rich (osteonectin)	1367562_at	RGD:3742	24791	Rn.98989	8.73593	9.98683	10.9159	12.3061	12.3264	12.8135	11.3323	9.96466	9.51918	1.25089	2.17994	3.57014	3.59045	4.0776	2.59632	1.22872	0.783247
1	Sparc	secreted protein, acidic, cysteine-rich (osteonectin)	1367563_at	RGD:3742	24791	Rn.98989	9.59886	10.6737	12.3019	13.4508	13.2715	13.5249	12.6205	11.1368	10.5503	1.07489	2.70302	3.85193	3.67264	3.92607	3.02164	1.53792	0.951453
1	Mgp	matrix Gla protein	1367568_a_at	RGD:3088	25333	Rn.2379	8.92583	10.9428	11.323	11.9593	10.8168	11.0826	9.4465	8.99717	9.25306	2.01692	2.39713	3.03346	1.891	2.15681	0.520664	0.0713377	0.327227
1	Tagln	transgelin	1367570_at	RGD:3723	25123	Rn.34397	6.29658	7.36463	11.1434	11.9393	10.9183	9.58725	7.34678	6.38982	6.47632	1.06805	4.84686	5.64275	4.62167	3.29066	1.0502	0.0932403	0.179738
1	Hspb1	heat shock protein 1	1367577_at	RGD:61306	24471	Rn.3841	5.7139	9.06825	7.98926	8.83875	8.22333	7.77356	6.37721	6.00953	6.47432	3.35435	2.27536	3.12485	2.50943	2.05966	0.663315	0.295626	0.760416
1	Bgn	biglycan	1367594_at	RGD:2207	25181	Rn.783	8.18563	8.44585	10.5544	11.3837	11.0697	11.1686	10.0865	8.61476	8.69104	0.260214	2.36872	3.19811	2.88411	2.98294	1.90084	0.429121	0.50541
1	Lgals1	lectin, galactoside-binding, soluble, 1	1367628_at	RGD:69355	56646	Rn.57	8.66295	10.0076	12.2574	13.0957	12.6454	12.0367	10.4699	9.45648	9.75923	1.34469	3.59447	4.43278	3.98246	3.37378	1.80691	0.793527	1.09627
1	Ctgf	connective tissue growth factor	1367631_at	RGD:621392	64032	Rn.17145	8.0318	10.2143	10.9785	10.8917	9.99242	9.97167	9.02912	8.41403	8.90845	2.18247	2.94673	2.8599	1.96063	1.93987	0.997322	0.382234	0.876652
1	Igfbp3	insulin-like growth factor binding protein 3	1367652_at	RGD:2874	24484	Rn.26369	5.17029	8.85939	7.66806	9.1636	8.31434	8.6343	7.00508	5.74519	5.1238	3.6891	2.49777	3.99331	3.14405	3.46401	1.83479	0.574899	-0.0464913
1	Fat1	FAT tumor suppressor homolog 1 (Drosophila)	1367654_at	RGD:621254	360284;497706;83720	Rn.8633	6.99081	8.43423	9.90474	11.0457	10.7687	11.2489	10.2977	8.02619	7.84957	1.44342	2.91393	4.05493	3.77792	4.25807	3.3069	1.03538	0.858766
1	Fabp3	fatty acid binding protein 3, muscle and heart	1367660_at	RGD:69048	79131	Rn.32566	4.85378	5.99135	6.73125	7.52454	7.7999	6.93683	5.91985	4.97918	4.95659	1.13757	1.87746	2.67076	2.94612	2.08304	1.06606	0.125399	0.102806
1	Prkcdbp	protein kinase C, delta binding protein	1367691_at	RGD:628755	85332	Rn.12281	6.73496	7.9322	9.53508	10.3437	9.79872	9.46796	8.37452	7.57209	7.56658	1.19723	2.80011	3.60871	3.06376	2.733	1.63956	0.837124	0.831618
1	Fmod	fibromodulin	1367700_at	RGD:619769	64507	Rn.8778	4.85418	5.9206	7.27044	9.51823	9.52684	9.16817	6.54833	4.67555	4.79768	1.06642	2.41626	4.66405	4.67266	4.314	1.69415	-0.178626	-0.0564922
1	Ckb	creatine kinase, brain	1367740_at	RGD:2357	24264	Rn.1472	7.52234	7.81138	9.43011	9.99351	9.55542	10.3469	9.84159	7.79645	7.69952	0.289037	1.90777	2.47117	2.03308	2.82454	2.31925	0.274112	0.177176
1	Lum	lumican	1367749_at	RGD:620984	81682	Rn.3087	9.90719	11.3142	12.2347	12.6959	12.4597	12.4907	11.7971	10.7929	10.713	1.40698	2.32752	2.78875	2.55254	2.58347	1.88988	0.885729	0.805848
1	Lxn	latexin	1367768_at	RGD:68361	59073	Rn.11404	7.09684	7.88342	8.88402	9.7939	9.36309	8.91678	7.8342	7.12338	7.12547	0.786585	1.78719	2.69707	2.26625	1.81994	0.737363	0.026545	0.0286318
1	A2m	alpha-2-macroglobulin	1367794_at	RGD:2004	24153	Rn.780	3.71243	4.85813	5.64693	7.54496	6.35783	6.34123	5.33422	3.82319	3.83654	1.14571	1.93451	3.83254	2.64541	2.62881	1.62179	0.110762	0.124109
1	Plat	plasminogen activator, tissue	1367800_at	RGD:3342	25692	Rn.107102	3.65308	6.9555	7.00147	7.7351	6.34153	5.95283	4.56984	3.92505	3.97592	3.30242	3.34839	4.08202	2.68845	2.29975	0.916755	0.271968	0.32284
1	Timp2	TIMP metallopeptidase inhibitor 2	1367823_at	RGD:61312	29543	Rn.10161	5.46606	6.03624	6.89687	8.19808	7.38661	7.60222	6.61217	5.82782	5.4744	0.570184	1.43081	2.73202	1.92055	2.13616	1.14611	0.361764	0.00834401
1	Nupr1	nuclear protein 1	1367847_at	RGD:69363	113900;60413	Rn.11182	5.39549	7.04496	8.05371	9.66266	9.6281	9.86165	8.74463	5.94067	6.51887	1.64947	2.65822	4.26717	4.23261	4.46616	3.34914	0.545176	1.12338
1	Sdc1	syndecan 1	1367849_at	RGD:3648	117121;25216;25543	Rn.11176	6.59431	8.92641	9.2699	9.8355	8.8837	9.12305	8.40296	7.07736	7.18083	2.3321	2.67559	3.24119	2.28939	2.52873	1.80865	0.483052	0.586514
1	Tgfb3	transforming growth factor, beta 3	1367859_at	RGD:3851	25717	Rn.7018	4.55064	5.42645	6.41854	7.41255	6.88859	6.66812	5.45072	4.60636	4.61607	0.875809	1.8679	2.8619	2.33795	2.11748	0.900082	0.0557148	0.0654249
1	Mmp14	matrix metallopeptidase 14 (membrane-inserted)	1367860_a_at	RGD:620198	81707	Rn.10371	7.68737	9.07075	11.1117	12.0697	11.6991	11.8245	10.8008	8.41247	7.81888	1.38339	3.42437	4.38238	4.01173	4.13713	3.11339	0.7251	0.131512
1	Lamb2	laminin, beta 2	1367880_at	RGD:2988	25473	Rn.774	5.67931	6.0355	7.00441	8.16376	8.19994	8.68026	7.26707	6.38592	6.62895	0.356193	1.3251	2.48446	2.52063	3.00095	1.58776	0.706618	0.949645
1	Plcd1	phospholipase C, delta 1	1367916_at	RGD:3346	24655	Rn.12324	6.05598	6.46438	7.52375	8.73951	8.68803	8.552	7.20515	6.17082	6.46752	0.408396	1.46777	2.68353	2.63205	2.49602	1.14917	0.114837	0.411544
1	Cxcr7	chemokine (C-X-C motif) receptor 7	1367940_at	RGD:620601	84348	Rn.12959	3.89139	7.02059	5.85038	6.28943	6.9296	7.91945	6.92013	4.79542	4.71222	3.12921	1.95899	2.39804	3.03821	4.02806	3.02875	0.904036	0.820834
1	Acp5	acid phosphatase 5, tartrate resistant	1367942_at	RGD:2022	25732	Rn.3494	8.94928	9.69456	10.5349	11.353	10.8479	12.3572	12.4165	10.2115	9.67326	0.745284	1.58563	2.4037	1.89859	3.40796	3.46724	1.26223	0.723989
1	Lepre1	leucine proline-enriched proteoglycan (leprecan) 1	1367967_at	RGD:628823	114200	Rn.13741	5.70562	6.37571	7.77029	9.01278	8.64525	8.31575	6.90025	5.79545	5.95577	0.670083	2.06466	3.30715	2.93963	2.61012	1.19463	0.0898258	0.250148
1	Ptgfrn	prostaglandin F2 receptor negative regulator	1367986_at	RGD:3437	29602	Rn.6332	6.37056	6.88873	8.12209	9.1757	8.60656	8.48058	7.26507	7.0423	7.23564	0.518177	1.75153	2.80514	2.23601	2.11002	0.894511	0.671745	0.865085
1	Ptprf	protein tyrosine phosphatase, receptor type, F	1368035_a_at	RGD:3453	29615;360406	Rn.11386	4.90538	5.47517	6.67707	8.06047	8.1401	8.42769	7.1082	5.72667	5.54049	0.569785	1.77168	3.15508	3.23472	3.5223	2.20281	0.821284	0.635109
1	Mpdz	multiple PDZ domain protein	1368133_at	RGD:3105	29365	Rn.6684	5.30715	6.38618	6.83687	7.6485	7.102	7.31363	6.39699	6.02018	6.23638	1.07903	1.52972	2.34135	1.79485	2.00648	1.08984	0.713032	0.929226
1	Alpl	alkaline phosphatase, liver/bone/kidney	1368139_s_at	RGD:2100	171322;25586	Rn.82764	6.33705	7.82387	7.60811	8.76784	8.81448	8.56987	7.03478	6.07194	6.21902	1.48682	1.27106	2.43079	2.47743	2.23282	0.697729	-0.265105	-0.118026
1	Gpnmb	glycoprotein (transmembrane) nmb	1368187_at	RGD:71008	113955	Rn.13778	10.0656	12.3259	12.5682	13.1054	12.8055	12.231	11.698	10.6349	11.4426	2.26032	2.50257	3.03978	2.73993	2.16536	1.63239	0.569296	1.37701
1	Dab2	disabled homolog 2, mitogen-responsive phosphoprotein (Drosophila)	1368202_a_at	RGD:621007	360335;79128	Rn.14763	8.55518	9.58181	10.6166	11.2749	11.1001	11.0051	10.2278	9.69021	9.31804	1.02662	2.06143	2.71968	2.54493	2.44989	1.6726	1.13503	0.762861
1	Hspa1a /// Hspa1b	heat shock 70kD protein 1A /// heat shock 70kD protein 1B (mapped)	1368247_at	RGD:2840	24472	Rn.1950	4.71441	9.69237	7.06287	6.69382	6.196	5.3076	4.75489	4.57778	4.76349	4.97796	2.34845	1.9794	1.48158	0.593187	0.0404797	-0.136637	0.0490716
1	Ggcx	gamma-glutamyl carboxylase	1368314_at	RGD:68383	81716	Rn.22410	5.88247	6.68356	7.59202	8.72369	8.23212	8.4194	7.03246	6.21878	6.48298	0.801085	1.70955	2.84122	2.34964	2.53692	1.14998	0.336303	0.600506
1	Col5a3	collagen, type V, alpha 3	1368347_at	RGD:70922	60379	Rn.38654	6.50072	8.69793	9.10567	9.0016	7.65253	7.60492	6.6674	7.01636	7.098	2.19721	2.60495	2.50088	1.15182	1.1042	0.166688	0.515642	0.597287
1	Dbn1	drebrin 1	1368404_at	RGD:70885	81653	Rn.11247	5.56006	6.77659	8.1023	8.66311	8.3084	8.07719	6.88708	6.04885	5.94171	1.21653	2.54223	3.10305	2.74834	2.51713	1.32702	0.488788	0.381649
1	Cd14	CD14 molecule	1368490_at	RGD:620588	60350	Rn.42942	7.92897	9.45991	9.93038	10.791	9.81143	9.55284	8.3731	7.92331	7.89701	1.53094	2.0014	2.86204	1.88246	1.62387	0.444131	-0.00566324	-0.03196
1	Bhlhe41	basic helix-loop-helix family, member e41	1368511_at	RGD:70900	117095	Rn.10784	4.95338	6.22809	7.29978	8.63444	7.74529	7.06241	5.50033	5.68964	7.21603	1.27471	2.3464	3.68106	2.79192	2.10904	0.546953	0.736261	2.26266
1	Serpine1	serine (or cysteine) peptidase inhibitor, clade E, member 1	1368519_at	RGD:3249	24617	Rn.29367	4.19045	7.3352	8.14275	8.23981	6.94132	5.63078	4.26919	3.89907	4.04444	3.14475	3.9523	4.04937	2.75087	1.44034	0.0787398	-0.291377	-0.146003
1	Ptgs2	prostaglandin-endoperoxide synthase 2	1368527_at	RGD:620349	29527	Rn.44369	4.71179	8.58885	5.53094	6.09654	5.27121	5.30724	3.90384	4.44038	4.58384	3.87706	0.819148	1.38475	0.559418	0.595449	-0.807953	-0.271406	-0.127948
1	Tpbg	trophoblast glycoprotein	1368540_at	RGD:621453	83684	Rn.43122	3.24734	3.85746	5.25629	6.54875	6.03818	6.63857	5.12384	3.45675	3.38441	0.610125	2.00895	3.30141	2.79084	3.39123	1.8765	0.209416	0.137075
1	Nol3	nucleolar protein 3 (apoptosis repressor with CARD domain)	1368544_a_at	RGD:708558	85383	Rn.86956	4.14676	5.87606	6.63389	7.45675	6.79674	6.73362	5.44469	4.59117	4.66179	1.7293	2.48714	3.30999	2.64998	2.58686	1.29793	0.444406	0.515027
1	Mmp16	matrix metallopeptidase 16	1368590_at	RGD:620199	65205	Rn.74064	3.63756	3.78091	5.29204	7.47424	7.65464	7.96031	6.78259	4.17689	4.18519	0.143354	1.65448	3.83668	4.01708	4.32275	3.14503	0.539331	0.547629
1	Cdh2	cadherin 2	1368642_at	RGD:69280	360291;83501	Rn.23200	4.66991	6.63878	7.26284	8.84858	8.95361	9.06241	7.81563	5.67607	5.37539	1.96887	2.59293	4.17866	4.2837	4.3925	3.14571	1.00616	0.705476
1	Srpx	sushi-repeat-containing protein, X-linked	1368671_at	RGD:70950	114296;64316	Rn.1489	6.53655	7.09461	9.07394	9.94531	9.35779	9.49973	8.2733	7.1206	7.25593	0.558063	2.53739	3.40876	2.82124	2.96319	1.73675	0.584054	0.719381
1	Ddr2	discoidin domain receptor tyrosine kinase 2	1368673_at		685781		4.99146	5.56571	6.18968	7.33893	7.54637	7.92728	6.73817	5.36374	5.17078	0.57425	1.19822	2.34747	2.5549	2.93582	1.74671	0.37228	0.179316
1	Cspg4	chondroitin sulfate proteoglycan 4	1368685_at	RGD:619942	81651	Rn.10381	4.30043	4.98358	6.61689	7.45006	7.23235	7.23418	5.93586	4.9939	5.08844	0.683154	2.31645	3.14963	2.93192	2.93375	1.63543	0.693471	0.788013
1	Pawr	PRKC, apoptosis, WT1, regulator	1368702_at	RGD:69065	64513	Rn.9127	4.5777	5.63781	6.68379	7.72676	6.90868	7.30091	5.92594	4.84756	5.24349	1.06012	2.10609	3.14907	2.33099	2.72322	1.34824	0.269865	0.665791
1	Pdlim5	PDZ and LIM domain 5	1368703_at	RGD:621076	117128;64353	Rn.17933	4.78118	4.72512	6.2362	7.18141	6.82621	6.5835	5.43507	4.62894	4.51494	-0.0560675	1.45501	2.40022	2.04503	1.80232	0.653882	-0.152246	-0.26624
1	P2ry6	pyrimidinergic receptor P2Y, G-protein coupled, 6	1368754_at	RGD:620269	117264	Rn.10671	5.88662	7.44035	7.86826	8.4287	8.09308	7.66205	6.59692	6.14562	6.24519	1.55373	1.98164	2.54208	2.20646	1.77542	0.710296	0.259003	0.358564
1	Fstl1	follistatin-like 1	1368821_at	RGD:68955	79210	Rn.95652	6.0388	6.84864	8.21436	9.56052	8.62717	8.76738	7.30239	6.54007	6.20542	0.809835	2.17556	3.52172	2.58837	2.72857	1.26359	0.501265	0.166614
1	Fstl1	follistatin-like 1	1368822_at	RGD:68955	79210	Rn.95652	8.49417	9.36424	10.8226	11.5406	11.3156	11.3657	10.4733	9.32954	9.22372	0.870066	2.32838	3.04647	2.82142	2.87154	1.97911	0.835362	0.729542
1	Cald1	caldesmon 1	1368824_at	RGD:2256	25687	Rn.87384	7.25839	7.74436	8.94742	9.94691	9.74731	9.71389	8.5726	7.53266	7.13675	0.485972	1.68902	2.68852	2.48892	2.45549	1.31421	0.274268	-0.121647
1	Shox2	short stature homeobox 2	1368825_at	RGD:3674	25546	Rn.11258	2.99902	3.173	4.00869	5.48761	5.27175	5.63726	4.16791	3.03666	3.11421	0.173978	1.00967	2.48859	2.27273	2.63824	1.16889	0.0376429	0.115193
1	Fbn1	fibrillin 1	1368829_at	RGD:620908	83727	Rn.12759	8.15798	9.19689	9.8182	10.3379	9.44546	9.71272	9.10319	9.13913	9.06321	1.03891	1.66022	2.17987	1.28748	1.55474	0.945212	0.981148	0.905227
1	Acan	aggrecan	1368836_a_at	RGD:68358	114840;58968	Rn.54503	5.06318	5.11859	6.0201	7.72348	7.75092	7.42932	5.94437	4.91987	4.92012	0.0554096	0.956921	2.66029	2.68773	2.36614	0.881187	-0.143311	-0.143059
1	Anxa4	annexin A4	1368908_at	RGD:621171	79124	Rn.19270	5.775	7.07784	8.30378	9.08624	8.55962	8.30998	7.1153	6.32679	6.51423	1.30284	2.52878	3.31124	2.78463	2.53498	1.3403	0.551793	0.739226
1	Pgf	placental growth factor	1368919_at	RGD:619850	94203	Rn.6960	5.10138	6.91747	6.22867	6.55288	6.68266	6.98264	6.20291	5.34854	5.58471	1.81609	1.1273	1.4515	1.58129	1.88127	1.10153	0.247162	0.483329
1	Slit3	slit homolog 3 (Drosophila)	1368920_at	RGD:69311	360233;83467	Rn.12298	4.75411	5.91675	6.27914	6.85447	6.76471	7.38905	6.39313	5.56784	5.38702	1.16264	1.52503	2.10037	2.0106	2.63495	1.63902	0.81373	0.632914
1	Rnase4	ribonuclease, RNase A family 4	1368943_at	RGD:61823	56759	Rn.1742	6.65986	6.8253	8.21432	9.51663	8.6823	8.4193	7.02203	6.46749	6.70956	0.16544	1.55446	2.85677	2.02244	1.75945	0.362175	-0.19237	0.0497033
1	Mmp23	matrix metallopeptidase 23	1368961_at	RGD:620201	94339	Rn.22562	5.95884	6.41313	7.45267	8.84478	8.24359	8.14909	7.0869	6.30729	6.12864	0.454292	1.49383	2.88594	2.28475	2.19024	1.12806	0.34845	0.169797
1	Cyp1b1	cytochrome P450, family 1, subfamily b, polypeptide 1	1368990_at	RGD:2460	25426	Rn.10125	6.46366	8.93889	8.56976	9.18686	8.02323	8.72983	8.1082	6.90081	7.17747	2.47522	2.1061	2.7232	1.55957	2.26616	1.64454	0.437149	0.713812
1	Smpd3	sphingomyelin phosphodiesterase 3, neutral	1368991_at	RGD:619754	94338	Rn.54555	4.79289	4.99169	6.99806	9.18744	9.18107	8.37647	7.05153	5.40744	5.56486	0.198799	2.20517	4.39455	4.38818	3.58358	2.25864	0.614548	0.771972
1	Slc38a4	solute carrier family 38, member 4	1369074_at	RGD:621836	170573	Rn.17990	3.15909	4.10852	6.0543	7.14456	6.8232	6.14036	3.9814	3.30537	3.25187	0.949437	2.89522	3.98547	3.66411	2.98127	0.822316	0.146281	0.0927831
1	Frk	fyn-related kinase	1369156_at	RGD:621423	79209	Rn.10556	3.22094	3.60257	5.11744	6.56254	5.82048	5.70517	4.43633	3.60855	3.65458	0.381624	1.8965	3.3416	2.59953	2.48423	1.21538	0.387605	0.433637
1	Il6	interleukin 6	1369191_at	RGD:2901	24498	Rn.9873	3.19046	8.9383	5.09295	6.31409	4.43108	4.91961	3.6217	3.35519	3.42894	5.74785	1.90249	3.12363	1.24063	1.72916	0.431248	0.164738	0.238487
1	Tnfrsf11b	tumor necrosis factor receptor superfamily, member 11b	1369407_at	RGD:619802	116805;117141;25341	Rn.9792	4.10067	4.59287	5.29987	7.01507	6.13036	5.32359	4.37118	4.02408	4.14408	0.492194	1.19919	2.9144	2.02969	1.22291	0.270504	-0.0765958	0.0434039
1	Bhlhe40	basic helix-loop-helix family, member e40	1369415_at	RGD:68439	117136;79431	Rn.81055	4.97918	6.35508	6.35713	7.27118	6.32598	6.8378	5.56691	4.41373	4.91167	1.3759	1.37794	2.292	1.3468	1.85862	0.587728	-0.565453	-0.0675104
1	Fap	fibroblast activation protein, alpha	1369422_at	RGD:621253	192203	Rn.82756	5.47285	6.41831	7.90163	8.6555	7.8026	8.20151	7.80889	5.68183	5.79765	0.945465	2.42879	3.18265	2.32976	2.72867	2.33605	0.208985	0.324808
1	Cdh13	cadherin 13	1369425_at	RGD:619745	192248	Rn.41130	3.70574	4.19977	4.96515	6.03118	5.91614	5.78703	4.91896	4.53966	4.49081	0.494031	1.25941	2.32545	2.21041	2.08129	1.21323	0.833919	0.785069
1	Mpeg1	macrophage expressed gene 1	1369427_at	RGD:69275	64552	Rn.4301	6.02079	6.92114	7.62311	8.00907	7.54379	7.35056	6.37663	6.40481	6.19518	0.900343	1.60232	1.98828	1.523	1.32977	0.355839	0.384019	0.174387
1	Wisp2	WNT1 inducible signaling pathway protein 2	1369484_at	RGD:621867	29576	Rn.53991	5.01978	6.77928	7.32858	7.85846	6.65765	6.97047	6.00136	5.79602	5.91204	1.7595	2.3088	2.83868	1.63787	1.95069	0.981583	0.776236	0.892263
1	Fkbp1a	FK506 binding protein 1a	1369621_s_at	RGD:2617;RGD:2618	25639;29453	Rn.80611	7.6995	8.74774	9.52595	10.2957	9.48628	9.31298	8.31057	8.00059	7.89862	1.04825	1.82645	2.59624	1.78678	1.61349	0.611075	0.301093	0.199128
1	Gja1	gap junction protein, alpha 1	1369640_at	RGD:2690	24392;360329	Rn.10346	4.34686	5.32464	5.92823	7.48517	6.49034	7.54816	5.68012	4.3906	4.17702	0.977781	1.58137	3.13831	2.14348	3.2013	1.33326	0.0437426	-0.169839
1	Cacna2d1	calcium channel, voltage-dependent, alpha2/delta subunit 1	1369649_at	RGD:2247	116587;25399	Rn.11276	4.30522	5.27065	6.03029	7.1959	6.5996	6.73676	5.61072	4.72018	4.398	0.965425	1.72507	2.89068	2.29438	2.43154	1.3055	0.414957	0.0927758
1	Myo1b	myosin Ib	1369720_at	RGD:70994	117057;360448	Rn.36339	4.99278	6.761	7.75483	9.07638	8.58779	8.86366	7.40658	5.7472	5.86288	1.76822	2.76205	4.0836	3.59501	3.87088	2.4138	0.754418	0.870097
1	Emp1	epithelial membrane protein 1	1369736_at	RGD:2552	25314	Rn.19723	6.16575	7.24051	7.72445	8.81759	7.93143	8.06608	7.13547	7.12565	6.55403	1.07476	1.5587	2.65184	1.76568	1.90033	0.969717	0.959901	0.388282
1	Bmp3	bone morphogenetic protein 3	1369773_at	RGD:2212	25667	Rn.53974	3.90547	4.41601	5.50717	7.7208	7.80242	7.37714	6.30741	4.56211	4.1013	0.510541	1.6017	3.81532	3.89695	3.47167	2.40194	0.656633	0.195824
1	Jun	Jun oncogene	1369788_s_at	RGD:2943	24516	Rn.93714	6.15032	7.93145	8.0793	8.38864	8.23887	8.19981	7.75671	6.87179	7.10985	1.78113	1.92898	2.23832	2.08855	2.04949	1.6064	0.721471	0.959528
1	Mcam	melanoma cell adhesion molecule	1369793_a_at	RGD:620463	78967	Rn.2694	4.39673	5.28325	6.18824	7.23266	6.24764	6.29357	5.02339	5.56994	5.38312	0.886518	1.7915	2.83593	1.85091	1.89684	0.626662	1.17321	0.986387
1	Sc65	synaptonemal complex protein SC65	1369805_at	RGD:620767	59101	Rn.90100	3.42967	4.13171	5.35553	7.17416	6.63809	5.93841	4.16155	3.55508	3.69072	0.702032	1.92586	3.74448	3.20841	2.50873	0.731875	0.125409	0.261043
1	Gpx3	glutathione peroxidase 3	1369926_at	RGD:69224	29327;64317	Rn.108074	9.08841	9.60143	10.4029	10.629	10.6992	11.5482	11.1745	9.81358	9.65116	0.513013	1.31449	1.54054	1.61082	2.45982	2.08605	0.725169	0.562744
1	Rgs5	regulator of G-protein signaling 5	1369957_at	RGD:3568	54294	Rn.1150	5.96477	6.04425	7.45772	8.92853	8.83174	8.92571	7.82073	6.70214	6.2436	0.0794829	1.49295	2.96377	2.86697	2.96094	1.85596	0.737371	0.278831
1	Ptgis	prostaglandin I2 (prostacyclin) synthase	1370012_at	RGD:3438	25527	Rn.73051	6.57989	7.29334	7.24464	8.00316	9.29049	9.86317	8.4551	6.66633	6.97989	0.71345	0.664746	1.42326	2.71059	3.28328	1.87521	0.0864329	0.399997
1	Lpar1	lysophosphatidic acid receptor 1	1370048_at	RGD:620563	116744;360403	Rn.11200	6.18739	6.48865	7.72224	8.41803	8.7068	8.85609	8.19678	6.45612	6.42446	0.301258	1.53485	2.23064	2.51941	2.6687	2.00939	0.268734	0.237068
1	Mme	membrane metallo endopeptidase	1370072_at	RGD:3098	24590	Rn.33598	4.72497	5.50434	7.28549	8.26404	8.23838	8.55718	7.75738	5.99091	5.79255	0.779366	2.56052	3.53907	3.51341	3.83221	3.03241	1.26594	1.06758
1	Cav1	caveolin 1, caveolae protein	1370131_at	RGD:2280	116578;25404	Rn.22518	3.77083	5.55058	6.3525	7.30395	6.06603	5.99278	4.45772	5.0073	4.32904	1.77975	2.58167	3.53312	2.2952	2.22195	0.686888	1.23647	0.55821
1	Col1a2	collagen, type I, alpha 2	1370155_at	RGD:621351	84352	Rn.107239	10.6335	11.9883	13.5813	14.2725	14.2195	14.372	13.8483	12.3256	11.6236	1.3548	2.94774	3.63899	3.58597	3.73852	3.21484	1.6921	0.990088
1	Ccdc80	coiled-coil domain containing 80	1370161_at	RGD:69421	64387	Rn.2193	8.05359	7.95014	10.0479	10.9463	10.5186	10.7698	9.86985	8.94931	9.14029	-0.10345	1.99436	2.89272	2.46506	2.71621	1.81626	0.895723	1.08671
1	Sdc2	syndecan 2	1370166_at	RGD:3649	25615	Rn.11127	5.72096	7.11	8.67977	9.77043	9.26042	9.18793	8.13262	6.63417	6.53739	1.38904	2.95881	4.04947	3.53946	3.46697	2.41166	0.913208	0.816422
1	PVR	poliovirus receptor	1370177_at	RGD:3813	25066	Rn.10677	4.25148	6.21544	6.38595	7.22753	6.26648	5.89407	4.89365	4.34911	4.7036	1.96397	2.13447	2.97605	2.015	1.6426	0.642173	0.0976303	0.452121
1	Klf9	Kruppel-like factor 9	1370209_at	RGD:70934	117560	Rn.19481	6.14047	7.27368	7.32181	7.8252	7.73152	8.16315	7.25626	6.94461	7.40309	1.13321	1.18134	1.68472	1.59104	2.02267	1.11579	0.804135	1.26261
1	Wisp1	WNT1 inducible signaling pathway protein 1	1370221_at	RGD:69431	65154	Rn.63486	4.27198	4.94133	6.82559	8.42361	8.24893	8.30751	6.6054	4.65301	4.30704	0.669344	2.55361	4.15163	3.97694	4.03553	2.33342	0.381027	0.0350543
1	Ndrg4	N-myc downstream regulated gene 4	1370229_at	RGD:621593	64457	Rn.81250	5.04217	5.92456	7.36267	8.39924	7.76563	8.40918	8.0836	6.04671	5.86075	0.882395	2.3205	3.35707	2.72346	3.36701	3.04143	1.00454	0.818584
1	Ctsl1	cathepsin L1	1370244_at	RGD:2448	25697	Rn.1294	9.00371	11.201	11.342	12.0633	11.576	11.409	10.5096	10.0389	10.1856	2.19732	2.33828	3.05963	2.57225	2.4053	1.50588	1.03523	1.18185
1	Pthr1	parathyroid hormone receptor 1	1370259_a_at	RGD:3442	24696;56813	Rn.48025	6.35931	7.29052	8.96738	9.96415	10.2574	10.1882	8.67323	6.87192	7.0387	0.931204	2.60806	3.60484	3.8981	3.82891	2.31391	0.512603	0.679389
1	Fabp5	fatty acid binding protein 5, epidermal	1370281_at	RGD:70997	140868	Rn.98269	9.29222	10.7135	10.9754	11.6314	11.1298	10.5466	9.66517	9.43759	9.54444	1.42131	1.68318	2.33919	1.83754	1.25442	0.372946	0.145365	0.252215
1	Csrp2	cysteine and glycine-rich protein 2	1370282_at	RGD:61950	29317	Rn.94754	7.02719	6.72362	8.67281	10.0307	9.53065	7.91304	6.26497	6.74529	6.78785	-0.303571	1.64561	3.00348	2.50345	0.885848	-0.762228	-0.2819	-0.239343
1	Tpm1	tropomyosin 1, alpha	1370288_a_at	RGD:3898	24851;50670	Rn.87540	8.06059	9.37119	9.83443	10.0591	9.67422	9.93068	8.97899	7.93015	7.82374	1.3106	1.77384	1.99848	1.61363	1.87009	0.918401	-0.130439	-0.236852
1	Dkk3	dickkopf homolog 3 (Xenopus laevis)	1370328_at	RGD:621846	171548	Rn.12516	6.62838	6.91574	7.89678	9.03795	8.61905	9.15938	8.26189	7.42479	7.20304	0.287361	1.2684	2.40958	1.99067	2.53101	1.63351	0.796413	0.57466
1	Eno2	enolase 2, gamma, neuronal	1370341_at	RGD:2554	24334	Rn.10828	4.89628	6.57374	6.44135	7.11799	6.46339	6.71367	5.88941	5.10905	5.27837	1.67746	1.54507	2.22171	1.56711	1.81739	0.993126	0.212763	0.382084
1	Cgref1	cell growth regulator with EF hand domain 1	1370361_at	RGD:620801	245918	Rn.31842	4.27205	5.38418	6.61361	8.73359	9.33207	9.59331	7.75239	5.03727	4.77495	1.11213	2.34156	4.46154	5.06002	5.32126	3.48034	0.765216	0.502901
1	Pdgfa	platelet-derived growth factor alpha polypeptide	1370427_at	RGD:3282	25266	Rn.10999	4.01866	5.68514	6.96296	8.20114	8.11414	7.71718	6.22903	4.33317	4.43922	1.66648	2.9443	4.18248	4.09548	3.69852	2.21037	0.314508	0.420558
1	A3galt2	alpha 1,3-galactosyltransferase 2	1370561_at		171553	Rn.37737	4.39286	5.6827	6.58937	7.53294	6.45795	6.47133	4.90771	4.42072	4.54371	1.28984	2.19651	3.14009	2.06509	2.07847	0.514849	0.0278597	0.150853
1	Maoa	monoamine oxidase A	1370678_s_at	RGD:61898	25171;29253	Rn.16867	5.78	6.73718	7.36101	8.11948	7.92258	7.74475	6.85987	6.33064	6.19526	0.957175	1.58101	2.33948	2.14257	1.96474	1.07986	0.550632	0.415256
1	Nexn	nexilin (F actin binding protein)	1370697_a_at	RGD:708354	246172	Rn.107975	3.20976	5.83777	6.22268	6.78147	6.35025	5.83764	4.5555	3.39218	3.78578	2.62802	3.01292	3.57171	3.1405	2.62789	1.34575	0.182423	0.576026
1	LOC257642	rRNA promoter binding protein	1370751_at		257642		9.59484	11.7104	11.4624	11.8226	12.3226	12.6247	11.9129	9.6397	9.27261	2.11554	1.86756	2.22776	2.72773	3.02987	2.31807	0.0448605	-0.322232
1	Tmem49	transmembrane protein 49	1370807_at	RGD:70367	192129	Rn.9050	7.79515	9.6486	9.48262	10.0292	9.33748	9.49197	8.72045	8.00013	8.06313	1.85345	1.68747	2.23408	1.54233	1.69682	0.925294	0.20498	0.267978
1	Gstm5	glutathione S-transferase, mu 5	1370813_at	RGD:61964	64352	Rn.9158	7.98066	7.56389	9.12576	10.2584	9.6564	9.49565	8.58656	7.98852	7.82938	-0.41677	1.14511	2.27774	1.67574	1.51499	0.605903	0.007864	-0.151275
1	Nexn	nexilin (F actin binding protein)	1370854_at	RGD:708354	246172	Rn.107975	3.66451	5.44712	5.55374	6.01762	5.65929	5.48761	4.47262	3.79893	3.78824	1.78262	1.88923	2.35311	1.99479	1.8231	0.808115	0.134419	0.12373
1	Acta2	smooth muscle alpha-actin	1370857_at	RGD:621676	81633	Rn.98160	6.73441	6.9747	9.08599	9.64744	8.85893	8.29334	6.813	6.64492	6.24705	0.240282	2.35158	2.91302	2.12451	1.55892	0.0785836	-0.0894955	-0.487362
1	Col1a1	collagen, type I, alpha 1	1370864_at	RGD:61817	287636;29393	Rn.2953	10.5931	11.1333	12.7643	13.4939	13.5662	13.6607	13.0233	11.4845	11.1733	0.540135	2.17121	2.90076	2.97306	3.06757	2.43017	0.891336	0.580116
1	Bcat1	branched chain aminotransferase 1, cytosolic	1370869_at	RGD:2195	29592	Rn.8273	6.86983	8.75647	8.84844	9.42369	8.74411	8.29699	6.99478	6.78044	6.87989	1.88664	1.97861	2.55386	1.87428	1.42716	0.124949	-0.0893868	0.010059
1	Akr1b8	aldo-keto reductase family 1, member B8	1370902_at	RGD:708475	286921	Rn.23676	6.20849	8.37861	9.05739	9.57571	9.14101	7.41849	6.02785	7.51991	7.9557	2.17012	2.84891	3.36722	2.93252	1.21	-0.180634	1.31142	1.74721
1	Dock9	dedicator of cytokinesis 9	1370905_at	RGD:629617	259237	Rn.10431	5.57024	6.81655	6.49238	6.95622	6.78742	7.7252	7.05206	6.17035	6.82922	1.24631	0.922133	1.38598	1.21718	2.15496	1.48181	0.600105	1.25897
1	Hspa1b	heat shock 70kD protein 1B (mapped)	1370912_at	RGD:2841	24964;294254	Rn.1950	5.07474	9.27192	6.94712	6.48798	6.00103	5.47284	4.86204	4.99633	5.0947	4.19718	1.87239	1.41324	0.926293	0.398097	-0.212698	-0.078409	0.0199572
1	Pdgfra	platelet derived growth factor receptor, alpha polypeptide	1370941_at	RGD:3284	25267;289575	Rn.55127	7.43053	8.19707	8.70091	9.68225	9.64517	9.92524	8.65516	7.7695	8.03444	0.766542	1.27038	2.25172	2.21464	2.49471	1.22463	0.338972	0.603913
1	P4ha1	procollagen-proline, 2-oxoglutarate 4-dioxygenase (proline 4-hydroxylase), alpha polypeptide I	1370954_at	RGD:621000	64475	Rn.8531	6.70874	9.05133	9.03651	9.82528	9.44448	9.23319	7.83957	6.61124	7.0474	2.34258	2.32777	3.11653	2.73574	2.52445	1.13083	-0.0975027	0.338653
1	Dcn	decorin	1370956_at	RGD:61895	29139	Rn.106103	7.66044	8.86481	10.1158	11.4955	10.9865	11.5197	10.1501	8.67302	8.6636	1.20437	2.45534	3.83506	3.32601	3.85924	2.48966	1.01258	1.00316
1	Scn7a	sodium channel, voltage-gated, type VII, alpha	1370973_at	RGD:61922	64155	Rn.54541	4.96795	5.36337	7.18027	8.27744	8.27371	8.99145	8.1103	5.95558	5.84886	0.39542	2.21232	3.30949	3.30576	4.0235	3.14234	0.987625	0.880906
1	---	---	1370986_s_at				6.28911	7.76693	7.68148	9.07789	10.188	10.6955	9.31123	6.8684	6.41893	1.47783	1.39238	2.78878	3.89887	4.40636	3.02212	0.579295	0.129823
1	Pros1	protein S (alpha)	1371037_at	RGD:620971	81750	Rn.2888	7.33871	8.21061	9.12821	9.91106	9.26349	9.3843	8.37274	7.57501	7.81566	0.871909	1.7895	2.57235	1.92479	2.04559	1.03404	0.236302	0.476951
1	Bmp1	bone morphogenetic protein 1	1371127_at	RGD:620739	83470	Rn.94356	5.50987	6.13794	6.97206	8.09508	7.93739	7.98731	7.06347	5.90289	5.29443	0.62807	1.46218	2.58521	2.42752	2.47744	1.55359	0.393014	-0.215441
1	Pls3	plastin 3 (T-isoform)	1371139_at	RGD:621409	81748	Rn.32103	5.72995	7.12783	8.45819	9.91418	9.34227	9.37094	7.84156	6.62347	6.52692	1.39788	2.72824	4.18423	3.61232	3.64099	2.11161	0.893522	0.79697
1	Ccnd1	cyclin D1	1371150_at	RGD:68384	58919	Rn.22279	5.42494	5.43963	6.99951	8.07537	7.92826	7.67667	6.44078	5.42128	5.74948	0.0146909	1.57458	2.65043	2.50332	2.25173	1.01584	-0.00365814	0.324546
1	Tnfaip6	tumor necrosis factor alpha induced protein 6	1371194_at	RGD:621359	84397	Rn.92334	3.16918	3.74433	5.11965	6.34856	4.9426	5.0121	3.57568	3.23564	3.31592	0.575151	1.95047	3.17938	1.77342	1.84292	0.406503	0.0664556	0.146743
1	Vcan	versican	1371232_a_at	RGD:619940	114122;294657	Rn.35666	6.01568	9.72383	9.41284	10.0848	9.18615	9.01526	6.91286	5.64646	5.93987	3.70815	3.39716	4.06911	3.17046	2.99958	0.897177	-0.36922	-0.0758133
1	Fstl1	follistatin-like 1	1371331_at	RGD:68955	79210	Rn.95652	8.12505	8.71675	10.2997	11.0451	10.6909	10.6789	9.8879	8.88352	8.77346	0.591698	2.17462	2.92	2.56581	2.55386	1.76285	0.758461	0.648402
1	Col6a1	collagen, type VI, alpha 1	1371349_at		294337	Rn.107165	7.57282	9.61064	11.0845	11.911	10.9406	10.7741	9.13241	8.49092	8.27726	2.03781	3.51165	4.33821	3.36775	3.20126	1.55958	0.9181	0.704439
1	Col6a2	collagen, type VI, alpha 2	1371369_at		361821	Rn.11889	7.3397	8.75908	10.44	10.9991	10.2201	9.94143	8.51729	7.91981	7.80452	1.41938	3.10025	3.65944	2.88041	2.60172	1.17758	0.580108	0.46482
1	---	---	1371433_at				6.17684	7.19496	7.79754	8.46717	8.30993	8.37	7.67859	6.96985	7.15195	1.01812	1.6207	2.29033	2.13309	2.19316	1.50175	0.793006	0.975108
1	Rnase4	ribonuclease, RNase A family 4	1371475_at	RGD:61823	56759	Rn.1742	7.72997	7.93225	9.38787	10.5556	9.91203	9.56767	7.99598	7.43563	7.92453	0.202281	1.6579	2.82565	2.18206	1.8377	0.266013	-0.294335	0.194565
1	Grb10	growth factor receptor bound protein 10	1371517_at		498416		7.57913	7.5808	9.22459	10.1142	9.65934	9.4249	8.24195	7.47829	7.49104	0.00166655	1.64546	2.53507	2.08021	1.84577	0.662824	-0.100838	-0.0880847
1	Nid1	Nidogen 1	1371518_at	RGD:3178	25494	Rn.105658	8.09305	8.89812	10.0915	11.0593	10.3218	10.5223	9.65941	8.80322	8.91045	0.805067	1.99845	2.9662	2.22878	2.42929	1.56636	0.710166	0.817405
1	Emp1	epithelial membrane protein 1	1371527_at	RGD:2552	25314	Rn.19723	8.59822	10.0113	10.1523	10.7881	10.3243	10.5005	9.82588	9.57624	9.61967	1.41311	1.55409	2.18986	1.72611	1.90228	1.22765	0.97802	1.02145
1	Aldh7a1	aldehyde dehydrogenase 7 family, member A1	1371567_at		291450	Rn.7330	7.09826	7.88247	8.98915	9.78863	9.2782	8.94952	7.95839	7.79299	7.75156	0.784211	1.89089	2.69036	2.17994	1.85125	0.860124	0.694731	0.653295
1	---	---	1371588_at				6.06329	6.90727	7.76603	8.7883	8.30942	8.50926	7.56746	6.81849	6.93323	0.84398	1.70274	2.72501	2.24614	2.44598	1.50417	0.7552	0.869943
1	Ccnd1	cyclin D1	1371643_at	RGD:68384	58919	Rn.22279	6.65893	6.92064	8.31278	9.31741	9.28207	8.9481	7.55914	6.8255	7.33141	0.26171	1.65385	2.65848	2.62314	2.28917	0.900211	0.16657	0.672485
1	Rhoc	ras homolog gene family, member C	1371659_at		295342	Rn.109260	6.06595	7.3428	8.21734	8.89099	8.34435	8.34892	7.32276	6.54533	6.29531	1.27685	2.15139	2.82504	2.2784	2.28298	1.25682	0.479378	0.229364
1	Rarres2	retinoic acid receptor responder (tazarotene induced) 2	1371691_at		297073	Rn.28532	6.89028	8.25697	8.96773	10.236	8.33415	8.34908	7.17284	7.8384	7.97279	1.36669	2.07745	3.34573	1.44387	1.4588	0.282557	0.948121	1.08251
1	RGD1566215	Similar to Coatomer gamma-2 subunit (Gamma-2 coat protein) (Gamma-2 COP)	1371731_at		301742	Rn.51046	6.24181	5.48195	7.12901	8.38899	8.7018	8.92167	8.11383	7.03313	6.45988	-0.759861	0.887197	2.14718	2.45999	2.67986	1.87202	0.79132	0.218063
1	LOC313641	Perlecan	1371771_at		313641	Rn.12602	6.08364	6.83821	7.72317	8.36544	8.27426	8.26249	7.29025	6.51073	6.58544	0.754569	1.63952	2.28179	2.19062	2.17885	1.2066	0.427081	0.501795
1	Tnfrsf12a	tumor necrosis factor receptor superfamily, member 12a	1371785_at	RGD:631329	302965	Rn.105040	5.17508	7.40007	8.20776	8.95494	8.07086	7.20149	5.60939	4.91762	5.02399	2.22499	3.03268	3.77986	2.89578	2.02641	0.43431	-0.25746	-0.151088
1	S1pr1	sphingosine-1-phosphate receptor 1	1371840_at	RGD:61958	29733	Rn.109455	7.93387	9.26757	9.33441	9.94799	9.55375	9.64896	9.19703	9.10617	8.81639	1.33369	1.40054	2.01412	1.61987	1.71509	1.26316	1.1723	0.882517
1	Crtap	cartilage associated protein	1371847_at				6.69419	7.09927	8.65732	9.53666	9.3034	9.1886	7.81285	6.86955	7.02304	0.405083	1.96314	2.84248	2.60921	2.49441	1.11866	0.175366	0.328858
1	Olfml3	olfactomedin-like 3	1371924_at		310743	Rn.106761	7.08871	7.26387	9.6624	10.6627	10.0914	10.3339	9.0081	8.26776	8.02674	0.175156	2.57368	3.57399	3.00268	3.24515	1.91939	1.17904	0.938025
1	---	---	1371933_at				5.08716	6.97073	6.99091	6.86877	7.13268	7.48716	7.05881	5.07209	5.57647	1.88357	1.90375	1.7816	2.04552	2.4	1.97165	-0.0150766	0.489304
1	Ndn	necdin homolog (mouse)	1371947_at		308690	Rn.3096	3.80722	3.54214	4.88902	6.03159	5.29709	5.1106	4.08527	4.13947	3.84837	-0.265087	1.0818	2.22437	1.48987	1.30338	0.27805	0.332245	0.0411509
1	Gja1	gap junction protein, alpha 1	1372002_at	RGD:2690	24392;360329	Rn.10346	10.2755	11.4965	12.3096	12.7833	12.6611	13.0688	12.4675	11.3314	11.0064	1.22102	2.03412	2.50781	2.38564	2.79333	2.19205	1.05588	0.73093
1	---	---	1372006_at		290350	Rn.19018	6.10833	8.37635	9.35973	10.3606	9.90348	9.39858	7.36209	6.70845	7.13264	2.26802	3.2514	4.25229	3.79514	3.29025	1.25375	0.600118	1.02431
1	---	---	1372031_at				8.63145	9.82603	10.6443	11.0191	10.8996	10.7585	10.036	9.52506	9.69936	1.19459	2.01284	2.38767	2.26812	2.1271	1.40459	0.893617	1.06791
1	Cxcl16	chemokine (C-X-C motif) ligand 16	1372064_at		497942		6.11356	7.66852	8.28532	8.89982	8.1388	8.48867	7.34968	6.71562	6.93268	1.55495	2.17176	2.78625	2.02524	2.37511	1.23611	0.602054	0.819116
1	Cav1	caveolin 1, caveolae protein	1372111_at	RGD:2280	116578;25404	Rn.22518	6.34036	8.0348	8.99869	9.42974	8.74531	8.44428	7.18284	7.73812	7.81886	1.69444	2.65833	3.08938	2.40495	2.10392	0.842483	1.39775	1.4785
1	Gpx7	glutathione peroxidase 7	1372125_at		298376	Rn.4130	5.27416	6.25979	8.6133	9.78068	9.42616	9.36362	7.63029	5.83816	5.91	0.985627	3.33913	4.50652	4.152	4.08945	2.35612	0.563998	0.635843
1	Tpm2	tropomyosin 2	1372219_at		500450		8.4532	8.72286	11.1524	11.7106	11.1357	10.9228	9.30887	8.39143	8.4297	0.269669	2.69924	3.25745	2.68251	2.46956	0.855671	-0.0617669	-0.0234973
1	Gpx8	glutathione peroxidase 8	1372282_at		294744	Rn.106264	7.0844	7.99409	9.4601	10.55	10.1983	10.1728	9.07688	8.08403	8.08722	0.909693	2.3757	3.4656	3.11391	3.08843	1.99248	0.99963	1.00282
1	Tspan6	tetraspanin 6	1372286_at		302313	Rn.22880	6.49384	7.33361	8.43027	9.29785	9.12162	9.52778	8.61507	6.99604	7.00126	0.839771	1.93643	2.80401	2.62777	3.03393	2.12123	0.502195	0.507416
1	Aebp1	AE binding protein 1	1372301_at		305494	Rn.37157	6.95072	7.97362	8.76289	9.75172	9.11679	8.74958	7.05566	7.39318	7.37936	1.0229	1.81217	2.801	2.16607	1.79886	0.104941	0.442461	0.428639
1	Copz2	coatomer protein complex, subunit zeta 2	1372305_at		360611	Rn.4257	5.59387	6.64924	8.42985	9.48632	9.22107	9.00474	7.48703	6.16991	6.00922	1.05537	2.83598	3.89244	3.6272	3.41086	1.89315	0.576038	0.415348
1	Kctd15	potassium channel tetramerisation domain containing 15	1372398_at		499129		5.13913	5.7704	7.2041	8.16638	7.82777	7.84479	6.56487	5.22692	5.49275	0.63127	2.06497	3.02725	2.68865	2.70566	1.42575	0.0877956	0.353628
1	C1qtnf6	C1q and tumor necrosis factor related protein 6	1372410_at		315114	Rn.69181	6.40859	6.98261	7.98675	9.18309	8.74904	8.72771	7.53574	6.72348	6.68847	0.574027	1.57816	2.7745	2.34046	2.31913	1.12716	0.314894	0.279882
1	Col4a1	collagen, type IV, alpha 1	1372439_at		290905	Rn.53801	6.58764	9.15731	9.26775	10.0047	9.27688	9.41064	8.29206	7.92094	7.7386	2.56967	2.68012	3.41711	2.68924	2.823	1.70442	1.33331	1.15097
1	Serpine2	serine (or cysteine) peptidase inhibitor, clade E, member 2	1372440_at	RGD:2678;RGD:3748	114016;29366;54255	Rn.2271	9.30165	9.19699	10.9586	11.6598	11.3493	11.7906	11.5975	9.6797	9.30796	-0.104653	1.65691	2.3582	2.04764	2.489	2.29589	0.378054	0.00631396
1	Fgfr1	Fibroblast growth factor receptor 1	1372447_at		500109		5.89511	7.20682	7.90308	8.83471	8.85391	9.21607	8.17671	6.92186	6.72731	1.31171	2.00797	2.93959	2.9588	3.32095	2.2816	1.02675	0.832204
1	Tjp1	tight junction protein 1	1372473_at		292994	Rn.101871	7.06774	7.9405	8.53839	9.52652	9.07686	9.47828	8.77144	8.00033	8.19121	0.872756	1.47065	2.45877	2.00912	2.41054	1.7037	0.93259	1.12346
1	---	---	1372481_at		305081	Rn.105087	5.11362	5.90097	7.0498	7.60166	7.23907	7.24179	6.30806	5.16853	4.99747	0.787342	1.93618	2.48804	2.12545	2.12816	1.19444	0.0549043	-0.116153
1	Fkbp14	FK506 binding protein 14	1372525_at		362366	Rn.12713	6.11968	6.60363	7.74916	9.07645	8.58922	8.3231	7.06466	6.28307	6.31643	0.483947	1.62947	2.95677	2.46954	2.20341	0.944977	0.163383	0.196748
1	Htra3	HtrA serine peptidase 3	1372565_at		360959	Rn.15228	5.35505	6.87375	7.38367	8.35111	7.73147	7.83079	6.79622	5.86792	5.98853	1.5187	2.02862	2.99606	2.37642	2.47574	1.44117	0.512867	0.633482
1	P4ha2	procollagen-proline, 2-oxoglutarate 4-dioxygenase (proline 4-hydroxylase), alpha polypeptide II	1372610_at		360526	Rn.79891	5.26364	7.23293	7.88787	8.99141	8.70804	8.46373	6.91075	5.54082	5.66126	1.96929	2.62422	3.72777	3.4444	3.20009	1.64711	0.277182	0.397613
1	Qprt	quinolinate phosphoribosyltransferase	1372672_at		293504	Rn.9220	6.22708	6.4293	7.40215	7.83447	7.5677	8.93738	8.22947	6.77378	6.78892	0.20222	1.17506	1.60739	1.34062	2.7103	2.00238	0.546697	0.561839
1	Colec12	collectin sub-family member 12	1372818_at		361289	Rn.31273	6.96814	8.0302	9.47354	10.4068	10.2301	10.1973	9.37472	8.23268	7.97948	1.06206	2.50539	3.43865	3.262	3.2292	2.40657	1.26454	1.01133
1	Kdelr3	KDEL (Lys-Asp-Glu-Leu) endoplasmic reticulum protein retention receptor 3	1372870_at		315131	Rn.105298	6.41303	7.73341	9.14535	10.2362	9.91947	9.61032	8.01776	6.52176	6.5632	1.32038	2.73232	3.82315	3.50644	3.19729	1.60474	0.108738	0.15017
1	Scarf2	scavenger receptor class F, member 2	1372887_at		287949	Rn.22134	4.74652	5.46486	6.9619	8.43607	8.16962	8.45021	6.85377	5.0091	4.90604	0.718344	2.21539	3.68956	3.4231	3.7037	2.10725	0.26258	0.159526
1	Plod2	procollagen lysine, 2-oxoglutarate 5-dioxygenase 2	1372897_at	RGD:3353	24958;300901	Rn.12945	7.15084	9.83376	10.4909	11.5754	11.1798	11.0234	9.49928	7.75899	7.69303	2.68292	3.34004	4.42458	4.02895	3.87256	2.34844	0.608149	0.54219
1	Kcnma1	potassium large conductance calcium-activated channel, subfamily M, alpha member 1	1372929_at	RGD:620715	83731	Rn.30616	3.96723	4.01456	4.51395	7.02254	6.97959	6.30186	4.87745	4.23452	4.21955	0.0473307	0.546718	3.05531	3.01236	2.33463	0.910216	0.267282	0.252319
1	Pls3	plastin 3 (T-isoform)	1372947_at	RGD:621409	81748	Rn.32103	7.9153	9.40107	10.7959	11.7977	11.6434	11.598	10.3464	8.75595	8.79725	1.48577	2.88055	3.88243	3.72811	3.68272	2.4311	0.840651	0.881957
1	---	---	1373062_at				6.11085	7.62954	7.62944	8.06298	7.2364	8.37715	7.63365	6.5366	6.4483	1.51869	1.51859	1.95213	1.12555	2.2663	1.5228	0.425753	0.337453
1	Cbr3	carbonyl reductase 3	1373085_at		304078	Rn.8624	4.55195	5.61775	6.47916	7.39841	7.00149	6.74915	5.89614	5.35222	5.44273	1.0658	1.92721	2.84646	2.44953	2.1972	1.34418	0.800266	0.890782
1	Errfi1	ERBB receptor feedback inhibitor 1	1373093_at		313729	Rn.100336	6.51038	9.53536	8.88839	9.1047	8.06169	8.45201	7.773	7.22955	8.00753	3.02498	2.37801	2.59432	1.55131	1.94163	1.26262	0.719169	1.49715
1	Aldh16a1 /// Rcn3	aldehyde dehydrogenase 16 family, member A1 /// reticulocalbin 3, EF-hand calcium binding domain	1373128_at		308580;494125	Rn.2997	6.31917	7.45768	9.33268	10.3842	10.366	10.135	8.70298	6.84273	6.45325	1.13851	3.01351	4.06506	4.04684	3.81581	2.38382	0.52356	0.13408
1	Prss23	protease, serine, 23	1373152_at		308807	Rn.7422	7.53172	9.14946	9.91901	10.4961	9.23344	8.69893	8.10023	7.89328	8.33795	1.61774	2.38729	2.96434	1.70173	1.16721	0.568508	0.361561	0.806229
1	Armcx2	armadillo repeat containing, X-linked 2	1373156_at		367903	Rn.15754	4.74124	5.35487	7.65167	8.25097	7.91166	7.59949	6.55211	5.42235	5.45635	0.613629	2.91043	3.50973	3.17042	2.85824	1.81086	0.681105	0.715108
1	Tmem98	transmembrane protein 98	1373161_at		303356	Rn.24570	4.86156	5.77888	7.13312	7.88481	7.34101	7.4065	6.385	5.5477	5.52157	0.917316	2.27156	3.02325	2.47945	2.54494	1.52344	0.686134	0.660004
1	---	---	1373178_at				7.0687	7.47783	8.00604	8.59834	8.69132	9.31363	8.76708	7.66669	7.74569	0.409127	0.937341	1.52964	1.62262	2.24493	1.69838	0.597993	0.676993
1	Lamb1	laminin, beta 1	1373210_at		298941	Rn.48387	5.9457	7.88265	8.46718	9.25057	8.56599	8.52769	7.52198	6.93855	7.19139	1.93695	2.52148	3.30488	2.62029	2.58199	1.57628	0.992848	1.2457
1	Col4a1	collagen, type IV, alpha 1	1373245_at		290905	Rn.53801	7.50358	9.53844	9.61638	10.186	9.29446	9.52846	8.52526	8.61898	8.53026	2.03487	2.1128	2.68247	1.79089	2.02489	1.02168	1.1154	1.02668
1	Fblim1	filamin binding LIM protein 1	1373286_at		362650	Rn.104443	4.86288	6.62132	6.96793	7.62763	6.51754	6.52201	5.97071	5.07708	5.49429	1.75844	2.10506	2.76476	1.65467	1.65914	1.10784	0.214207	0.631416
1	PCOLCE2	procollagen C-endopeptidase enhancer 2	1373368_at		684050		4.57982	6.75865	7.84868	8.52739	7.85145	6.8777	5.12679	4.52291	4.56349	2.17884	3.26887	3.94757	3.27163	2.29789	0.546972	-0.0569083	-0.0163212
1	Mef2c	myocyte enhancer factor 2C	1373410_at		499497		8.05322	8.16072	9.09681	10.1531	10.3485	10.4616	9.68044	9.16645	8.06312	0.107504	1.04359	2.0999	2.2953	2.40838	1.62722	1.11323	0.0098993
1	Ptprg	Protein tyrosine phosphatase, receptor type, G	1373419_at	RGD:620774	171357;24698	Rn.87083	4.32163	5.2745	6.24262	7.28985	6.6969	6.62339	5.45754	4.37516	4.70097	0.952865	1.92099	2.96822	2.37526	2.30175	1.13591	0.0535237	0.379335
1	Enah	enabled homolog (Drosophila)	1373535_at		360891	Rn.12284	5.06354	6.18824	8.04589	8.68197	8.35434	8.31097	7.04149	5.8147	6.13257	1.1247	2.98236	3.61843	3.2908	3.24744	1.97795	0.751165	1.06903
1	Sec24d	SEC24 family, member D (S. cerevisiae)	1373610_at		310843	Rn.24238	7.11245	8.55146	9.17706	10.1249	9.61148	9.37967	8.10374	7.27172	7.42449	1.43901	2.06461	3.01243	2.49903	2.26722	0.991292	0.159267	0.312038
1	---	---	1373628_at				3.93333	6.3888	7.9623	8.6335	7.38289	6.81459	5.02166	4.32732	4.15177	2.45547	4.02896	4.70017	3.44956	2.88126	1.08833	0.393985	0.218438
1	---	---	1373651_at				4.95031	6.71037	6.67806	7.34906	6.90659	7.10337	6.28219	5.49076	5.62911	1.76006	1.72775	2.39875	1.95628	2.15306	1.33188	0.540452	0.678803
1	---	---	1373725_at				3.94414	4.0345	5.83046	6.71068	6.56801	5.82736	4.86339	4.10775	3.894	0.0903607	1.88632	2.76653	2.62387	1.88321	0.919244	0.163604	-0.0501378
1	---	---	1373740_at				5.83042	4.72291	6.31782	8.10763	8.26879	8.42161	7.79489	6.49593	6.57603	-1.10751	0.487396	2.27721	2.43837	2.59119	1.96447	0.665505	0.745609
1	Pdzrn3	PDZ domain containing RING finger 3	1373748_at		312607	Rn.3111	4.95788	5.9458	7.03393	8.26666	7.51787	7.0179	5.51931	5.53315	5.769	0.987917	2.07605	3.30878	2.55999	2.06002	0.561432	0.575266	0.811117
1	Leprel2	leprecan-like 2	1373750_at				5.8852	6.57169	7.5036	8.28963	8.23829	8.3451	6.96636	5.90798	6.0866	0.686488	1.6184	2.40442	2.35309	2.45989	1.08116	0.0227791	0.201398
1	---	---	1373777_at				5.72828	6.93398	6.9758	8.30965	7.75486	6.93278	6.09956	6.25247	6.07563	1.2057	1.24751	2.58137	2.02658	1.20449	0.371276	0.524188	0.347351
1	---	---	1373808_at				5.12903	6.10995	7.11972	7.87029	7.21421	7.3099	6.4642	5.98825	5.98323	0.980923	1.99069	2.74126	2.08518	2.18088	1.33517	0.859221	0.854204
1	Fgfr2	fibroblast growth factor receptor 2	1373829_at	RGD:2611	25022	Rn.12732	6.46944	5.83339	7.90455	8.81176	8.691	8.85679	8.17064	7.3261	7.40045	-0.636053	1.4351	2.34232	2.22156	2.38735	1.7012	0.856658	0.931003
1	Nope	neighbor of Punc E11	1373839_at		363081	Rn.43112	4.07275	5.16742	7.09872	8.26768	7.76479	7.72121	6.51286	4.93145	4.97284	1.09467	3.02597	4.19493	3.69204	3.64846	2.44011	0.858698	0.900092
1	---	---	1373843_at				6.7525	8.02119	8.58719	9.18919	8.8046	8.94717	8.2797	7.91994	7.99114	1.26869	1.83469	2.43669	2.0521	2.19467	1.5272	1.16744	1.23864
1	Tm4sf1	transmembrane 4 L six family member 1	1373847_at		295061	Rn.24712	6.17542	7.70705	8.09263	8.70059	8.1167	8.65713	7.67356	6.72444	6.6699	1.53163	1.91721	2.52517	1.94127	2.48171	1.49814	0.549022	0.494476
1	RGD1559482	similar to immunoglobulin superfamily, member 7	1373889_at		498022		9.27145	11.3315	11.3051	11.6395	11.0729	10.5048	9.47222	9.36574	9.54161	2.06	2.03361	2.36807	1.80142	1.23336	0.200772	0.0942917	0.270153
1	---	---	1373914_at				5.86231	5.79957	7.83589	8.8416	8.66966	8.76835	7.2607	5.71483	6.03771	-0.0627376	1.97357	2.97929	2.80734	2.90604	1.39838	-0.147483	0.175394
1	---	---	1373922_at				4.60495	5.40541	6.16315	7.21985	7.00246	7.2255	6.24559	5.40013	5.63734	0.800465	1.5582	2.6149	2.39751	2.62055	1.64064	0.795181	1.03239
1	Slc39a14	solute carrier family 39 (zinc transporter), member 14	1373984_at		306009	Rn.79570	6.58966	8.95772	8.42958	9.27178	8.51542	8.58361	7.5887	6.62741	6.7064	2.36806	1.83992	2.68211	1.92576	1.99395	0.999036	0.0377502	0.116743
1	C1qtnf5	C1q and tumor necrosis factor related protein 5	1374013_at		315598	Rn.99884	5.68929	5.82556	7.48068	8.53049	7.87321	8.26381	6.95557	5.83029	5.70399	0.136274	1.79139	2.8412	2.18392	2.57452	1.26628	0.141003	0.0147012
1	Lpar1	lysophosphatidic acid receptor 1	1374016_at	RGD:620563	116744;360403	Rn.11200	4.94741	5.7267	6.71731	7.59416	7.49939	7.73984	7.03303	5.42776	5.91869	0.779293	1.76989	2.64675	2.55198	2.79243	2.08561	0.480348	0.971281
1	Gramd3	GRAM domain containing 3	1374043_at		307288	Rn.53932	6.18798	6.32171	7.62597	8.60085	8.23715	7.89994	6.45244	5.82314	6.24162	0.133732	1.43799	2.41287	2.04917	1.71195	0.264454	-0.364843	0.0536367
1	---	---	1374060_at				5.97132	6.43264	8.33261	9.33387	8.88121	8.87797	7.81041	6.51655	6.82861	0.46132	2.36129	3.36255	2.90989	2.90665	1.83909	0.54523	0.857293
1	Casc4	cancer susceptibility candidate 4	1374081_at		362204	Rn.55346	4.89536	5.15891	5.88526	7.17866	6.88701	6.69622	5.70627	5.89525	5.70489	0.26355	0.989902	2.2833	1.99165	1.80086	0.81091	0.999893	0.809533
1	---	---	1374171_at				5.86502	7.85387	7.24863	7.80101	7.54848	8.09154	7.38788	6.28307	6.62369	1.98885	1.38361	1.93599	1.68346	2.22653	1.52287	0.418053	0.758672
1	Cd276	Cd276 molecule	1374198_at		315716	Rn.76129	5.85715	6.89848	8.15781	8.92248	8.70177	8.76271	7.55424	6.05936	6.04945	1.04133	2.30066	3.06533	2.84462	2.90556	1.69709	0.202208	0.1923
1	---	---	1374247_at				7.3049	7.12911	8.77918	9.25248	9.4447	9.71312	8.75527	7.74367	7.8864	-0.175796	1.47428	1.94758	2.1398	2.40822	1.45037	0.438764	0.581502
1	Prrx2	paired related homeobox 2	1374477_at		113931;296628;296629	Rn.93004	4.63902	4.87479	5.92662	7.58168	7.03227	6.54986	4.95344	4.48019	4.46603	0.235773	1.2876	2.94266	2.39325	1.91084	0.314423	-0.158829	-0.172986
1	Raph1	Ras association (RalGDS/AF-6) and pleckstrin homology domains 1	1374525_at		363239	Rn.16844	5.56052	6.80747	7.22362	8.41338	8.11465	8.41288	7.61476	6.62984	6.53542	1.24694	1.6631	2.85286	2.55413	2.85236	2.05423	1.06931	0.974898
1	Prrc1	proline-rich coiled-coil 1	1374560_at		291444	Rn.22764	6.26473	6.62962	7.75898	8.34121	8.09976	7.89206	6.60255	5.99561	5.77185	0.364892	1.49425	2.07648	1.83503	1.62733	0.337824	-0.269122	-0.492883
1	Creb3l1	cAMP responsive element binding protein 3-like 1	1374575_at		362165	Rn.24541	5.91741	6.9367	7.95685	8.8524	8.94536	8.27554	7.24892	5.9476	6.10456	1.01929	2.03944	2.93499	3.02795	2.35813	1.33151	0.0301954	0.187156
1	Ptprd	protein tyrosine phosphatase, receptor type, D	1374591_at		313278	Rn.99077	6.19124	6.78473	7.70952	8.99541	9.44128	9.88616	8.89697	7.19591	7.18877	0.593491	1.51828	2.80417	3.25004	3.69492	2.70573	1.00467	0.99753
1	Pdgfrl	platelet-derived growth factor receptor-like	1374616_at		290771	Rn.24538	7.32919	6.71585	8.45037	9.44477	9.16633	9.66864	8.97653	8.35776	8.13666	-0.613335	1.12118	2.11558	1.83714	2.33945	1.64734	1.02857	0.80747
1	---	---	1374622_at				6.50014	6.44066	8.00659	8.6501	8.29517	7.86876	7.1072	6.55671	6.68477	-0.0594827	1.50645	2.14997	1.79503	1.36862	0.607064	0.0565735	0.184632
1	LOC689663	Hypothetical protein LOC689663	1374635_at		689663		5.33693	5.1113	6.6107	8.30464	8.10478	8.27086	6.61901	5.33701	6.17125	-0.225628	1.27377	2.96771	2.76786	2.93393	1.28208	8.12202e-05	0.834324
1	Sgcg	sarcoglycan, gamma (dystrophin-associated glycoprotein)	1374683_at		305941	Rn.7061	5.39529	6.04077	7.96081	9.31186	8.59298	8.11334	6.28356	5.72749	6.19998	0.645476	2.56552	3.91656	3.19769	2.71805	0.888267	0.332197	0.804686
1	Fndc1	fibronectin type III domain containing 1	1374726_at		308099	Rn.20633	3.4437	4.40137	4.09871	6.1431	5.96928	6.52991	4.10998	3.49744	3.63924	0.957678	0.655012	2.69941	2.52558	3.08622	0.666278	0.0537457	0.195544
1	Pftk1	PFTAIRE protein kinase 1	1374747_at		362316	Rn.12908	4.95235	6.38662	7.56373	8.4299	7.78176	7.95352	6.43204	5.37882	5.93876	1.43427	2.61137	3.47755	2.82941	3.00117	1.47969	0.426466	0.986411
1	Cercam	cerebral endothelial cell adhesion molecule	1374763_at		296616	Rn.93530	5.38611	5.97153	6.9745	8.71925	8.66697	8.47768	6.84717	5.42684	5.47312	0.585419	1.58839	3.33314	3.28086	3.09157	1.46106	0.0407321	0.087009
1	Ptpn14	Protein tyrosine phosphatase, non-receptor type 14	1374774_at		305064	Rn.61069	5.28939	5.73172	6.9475	8.22929	7.76213	7.64182	6.53835	5.81662	6.06853	0.442328	1.65811	2.9399	2.47274	2.35243	1.24896	0.527232	0.779144
1	Sgcb	sarcoglycan, beta (dystrophin-associated glycoprotein)	1374796_at		680229		6.04275	6.93963	7.39172	8.4063	8.1193	8.2699	7.28077	6.42125	6.67946	0.896881	1.34897	2.36356	2.07656	2.22715	1.23803	0.378507	0.636716
1	---	---	1374817_at				3.80219	6.86099	5.37342	6.6016	5.64696	5.69759	4.12222	4.18125	4.29484	3.05881	1.57123	2.79941	1.84477	1.89541	0.320033	0.379069	0.492655
1	Gcnt2	glucosaminyl (N-acetyl) transferase 2, I-branching enzyme	1374903_at		306860;306861	Rn.105118;Rn.74527	6.77295	8.61348	8.36451	8.8568	8.38904	8.55452	7.53405	6.7659	7.25479	1.84053	1.59156	2.08384	1.61609	1.78156	0.761095	-0.0070556	0.481836
1	Fos	FBJ osteosarcoma oncogene	1375043_at	RGD:2626	24371;314322;60585	Rn.103750	4.80252	8.32623	8.30795	8.51209	7.67216	7.83985	6.82024	5.03288	5.12391	3.52371	3.50542	3.70957	2.86963	3.03733	2.01772	0.230351	0.321382
1	---	---	1375144_at				8.3143	8.42321	9.86141	10.7054	10.4633	10.6967	9.7186	8.55148	8.46835	0.108908	1.54711	2.39108	2.14897	2.38235	1.4043	0.237186	0.154048
1	---	---	1375187_at				4.01378	4.82608	6.5146	7.57335	6.79227	6.90171	5.41215	4.44923	4.36356	0.812294	2.50081	3.55957	2.77849	2.88793	1.39837	0.435448	0.349773
1	Phlda3	pleckstrin homology-like domain, family A, member 3	1375224_at		304821;363989;50570	Rn.105554	6.03567	6.42977	7.48587	8.39768	7.54313	7.44011	6.57423	6.84021	6.9937	0.394099	1.45021	2.36202	1.50746	1.40444	0.538562	0.804541	0.95803
1	---	---	1375270_at				5.64016	5.63669	7.19399	7.88888	7.40789	7.43743	6.13866	6.14517	6.1144	-0.00347869	1.55383	2.24872	1.76773	1.79727	0.498497	0.505003	0.474232
1	---	---	1375358_at				5.45423	6.64047	7.76733	8.77416	8.37959	8.16749	6.9236	6.09006	6.523	1.18623	2.31309	3.31992	2.92536	2.71325	1.46937	0.635821	1.06877
1	Igsf3	immunoglobulin superfamily, member 3	1375377_at		295325	Rn.98932	6.23184	7.23802	8.56638	9.38218	9.18986	9.94592	9.21521	7.91367	7.26264	1.00618	2.33454	3.15034	2.95802	3.71408	2.98337	1.68183	1.0308
1	---	---	1375422_at				9.43271	11.3047	11.1897	11.5633	12.0753	12.39	11.5448	9.36446	8.03363	1.87203	1.757	2.13056	2.64263	2.95731	2.11214	-0.0682449	-1.39908
1	Lrig3	leucine-rich repeats and immunoglobulin-like domains 3	1375531_at		299830	Rn.25344	3.83185	4.46653	5.48693	6.35263	5.89847	5.90852	4.73088	4.48637	4.36022	0.634677	1.65507	2.52078	2.06662	2.07667	0.899026	0.654514	0.528365
1	Rbm9	RNA binding motif protein 9	1375545_at		362950	Rn.32231	4.16207	4.40994	6.07382	6.99683	6.74409	6.66768	5.37295	4.11541	4.10931	0.247869	1.91175	2.83476	2.58201	2.50561	1.21087	-0.0466655	-0.0527661
1	---	---	1375563_at				4.89387	5.48687	6.73222	7.77077	7.18377	7.03485	5.82579	5.24723	5.31219	0.593	1.83835	2.8769	2.2899	2.14098	0.931916	0.353356	0.418319
1	Zfhx4	zinc finger homeobox 4	1375582_at		310250	Rn.24550	4.06559	4.35007	6.0514	6.98507	7.29548	7.63229	6.56429	5.0281	4.57672	0.284481	1.98581	2.91947	3.22989	3.5667	2.4987	0.96251	0.51113
1	Fkbp9	FK506 binding protein 9, 63 kDa	1375640_at		297123	Rn.105976	7.23787	7.89584	9.35691	10.4622	10.2095	9.92351	8.72445	7.53467	7.65858	0.657969	2.11904	3.22436	2.97162	2.68564	1.48658	0.296802	0.420709
1	Ckap4	cytoskeleton-associated protein 4	1375654_at		362859	Rn.99508	7.89176	7.95783	9.41028	10.0745	10.0114	9.71102	8.24432	7.61896	7.43811	0.0660693	1.51852	2.18277	2.11966	1.81926	0.352561	-0.272806	-0.453652
1	---	---	1375658_at				6.50006	7.12136	7.80048	8.54306	8.96052	9.05551	7.96538	6.9856	7.37065	0.621296	1.30042	2.043	2.46046	2.55545	1.46532	0.485541	0.870585
1	Col27a1	Collagen, type XXVII, alpha 1	1375708_at		298101	Rn.53800	4.38355	5.0861	6.42654	6.93477	6.72686	7.05699	6.50542	4.99994	4.70504	0.702548	2.04299	2.55122	2.34332	2.67344	2.12187	0.616394	0.321487
1	---	---	1375879_at				4.79708	4.74564	5.74943	6.87124	6.70741	7.08559	6.04338	4.93235	5.12195	-0.0514371	0.952352	2.07416	1.91033	2.28851	1.2463	0.135269	0.324867
1	---	---	1375925_at				4.36227	4.8946	5.86748	6.75685	6.42838	6.48661	5.48848	4.78585	4.84683	0.532328	1.50521	2.39458	2.06611	2.12434	1.1262	0.423578	0.484564
1	Nxn	nucleoredoxin	1375980_at		360577	Rn.105982	5.40536	6.08145	7.38308	8.16903	7.83735	7.5826	6.11759	5.46238	5.77439	0.676092	1.97773	2.76367	2.43199	2.17724	0.712227	0.0570192	0.369034
1	Mamdc2	MAM domain containing 2	1375983_at		309410	Rn.23790	3.59181	3.95444	5.60036	8.21516	8.17691	7.45823	5.51104	3.99694	4.18707	0.362627	2.00855	4.62335	4.5851	3.86641	1.91923	0.405132	0.595262
1	Zfhx4	zinc finger homeobox 4	1375984_at		310250	Rn.24550	5.78488	6.22072	8.00595	8.89838	9.25958	9.56224	8.34119	6.94403	6.52912	0.435838	2.22106	3.11349	3.4747	3.77736	2.55631	1.15915	0.744233
1	---	---	1376027_at				3.86854	4.41278	5.50372	6.8146	6.13593	5.688	4.72446	3.90138	4.57234	0.544246	1.63518	2.94606	2.26739	1.81947	0.855928	0.032841	0.7038
1	---	---	1376045_at				6.43748	7.02921	8.26589	9.14706	8.64806	8.94894	8.00298	6.85947	7.08083	0.591734	1.82842	2.70958	2.21059	2.51146	1.56551	0.421991	0.643356
1	Papss2	3'-phosphoadenosine 5'-phosphosulfate synthase 2	1376047_at				6.11523	6.85502	8.05194	9.24857	9.25693	8.87356	7.6268	6.25713	6.81348	0.739794	1.93671	3.13335	3.14171	2.75833	1.51157	0.141908	0.698249
1	Sdc1	syndecan 1	1376062_at	RGD:3648	117121;25216;25543	Rn.11176	4.55144	6.7791	6.97832	7.79771	6.88695	7.20614	6.54882	4.9887	5.22409	2.22766	2.42688	3.24627	2.33551	2.6547	1.99738	0.43726	0.672653
1	Rnd3	Rho family GTPase 3	1376066_at				4.96037	5.8617	7.2924	8.46834	7.7606	7.74998	6.05552	5.06567	5.14222	0.901333	2.33203	3.50797	2.80023	2.78962	1.09515	0.105297	0.181855
1	Col5a1	Collagen, type V, alpha 1	1376099_at	RGD:70920	85490	Rn.117	7.16127	9.11905	10.3611	11.3761	11.1042	11.1586	9.54685	8.03785	7.69596	1.95779	3.19981	4.21487	3.9429	3.99732	2.38558	0.876584	0.534696
1	Tubb6	tubulin, beta 6	1376100_at		307351	Rn.98430	6.89393	9.29713	10.0909	10.7089	9.82369	9.42675	8.11455	7.166	7.17112	2.40321	3.197	3.81502	2.92976	2.53282	1.22062	0.272078	0.277195
1	---	---	1376109_at				4.33133	6.9215	7.37364	8.0547	7.32341	7.30731	6.17031	4.48614	5.28723	2.59017	3.04231	3.72337	2.99207	2.97597	1.83898	0.154801	0.955893
1	Plekhb2	pleckstrin homology domain containing, family B (evectins) member 2	1376137_at		301337	Rn.1410	5.4909	6.40943	7.11839	7.91571	6.98872	7.04232	6.23256	5.74862	5.211	0.918521	1.62749	2.4248	1.49782	1.55142	0.741654	0.257719	-0.279903
1	---	---	1376150_at				6.05135	7.96472	8.28948	9.02655	8.7049	8.58196	7.57678	6.37643	6.94206	1.91338	2.23813	2.9752	2.65355	2.53062	1.52543	0.325085	0.890708
1	Asam	adipocyte-specific adhesion molecule	1376198_at	RGD:708569	286939	Rn.40141	7.33839	8.66426	8.61017	9.3616	8.89744	9.5383	8.63959	8.30457	8.60192	1.32587	1.27179	2.02322	1.55905	2.19991	1.3012	0.966186	1.26353
1	Steap2	six transmembrane epithelial antigen of the prostate 2	1376265_at		312052	Rn.9429	5.58147	6.95728	7.26544	7.95514	7.65081	8.21387	7.41899	6.43365	6.3627	1.37581	1.68397	2.37367	2.06934	2.6324	1.83752	0.852185	0.781234
1	Gulp1	GULP, engulfment adaptor PTB domain containing 1	1376285_at		314543	Rn.110667	5.35067	6.89451	7.83338	7.92215	7.09471	7.62243	7.2063	5.56352	5.53745	1.54384	2.48271	2.57148	1.74404	2.27176	1.85563	0.212851	0.186779
1	Sema3c	sema domain, immunoglobulin domain (Ig), short basic domain, secreted, (semaphorin) 3C	1376319_at				3.95467	6.04362	6.52603	8.02812	7.50097	6.26475	4.61862	4.35178	4.67626	2.08895	2.57136	4.07345	3.5463	2.31008	0.663948	0.397106	0.721586
1	Tgfb2	Transforming growth factor, beta 2	1376425_at	RGD:70491	81809	Rn.24539	3.78101	5.25343	6.57616	6.90707	6.06318	5.92281	4.87542	3.95523	4.13123	1.47242	2.79515	3.12607	2.28218	2.1418	1.09441	0.17422	0.350224
1	---	---	1376435_at				4.51023	5.65813	6.24311	8.30719	8.44372	8.62239	7.32187	5.40386	5.27563	1.1479	1.73287	3.79695	3.93349	4.11215	2.81164	0.893625	0.765398
1	---	---	1376465_at				4.66664	4.36324	5.51601	6.52602	6.42359	6.84079	6.40228	5.26126	5.48433	-0.303406	0.849371	1.85938	1.75695	2.17415	1.73564	0.594621	0.817683
1	Rab34	RAB34, member RAS oncogene family	1376573_at		360571	Rn.98493	7.01924	7.91182	8.69651	9.50579	9.13319	9.09614	8.10217	7.42468	7.5905	0.892584	1.67727	2.48656	2.11395	2.0769	1.08294	0.40544	0.571269
1	---	---	1376614_at				3.75838	4.17663	4.97065	6.74013	6.91184	7.2813	6.06094	4.43824	4.01688	0.418244	1.21226	2.98175	3.15346	3.52292	2.30256	0.67986	0.258494
1	Ptprd	protein tyrosine phosphatase, receptor type, D	1376619_at		313278	Rn.99077	5.13098	5.78881	7.0603	8.41655	8.80605	9.33573	8.34171	6.48257	5.87479	0.657828	1.92933	3.28558	3.67507	4.20475	3.21073	1.35159	0.743812
1	Lmcd1	LIM and cysteine-rich domains 1	1376632_at		362411;494021	Rn.20476	3.85239	5.74812	6.63918	7.1784	6.27301	5.08587	4.01914	3.94926	4.04642	1.89573	2.78679	3.32601	2.42061	1.23347	0.166744	0.0968619	0.194023
1	Cadm1	cell adhesion molecule 1	1376657_at		363058	Rn.19928	6.19806	6.28384	7.32545	8.29431	8.68031	9.04413	8.71424	6.91862	7.08998	0.0857809	1.12739	2.09625	2.48225	2.84607	2.51618	0.72056	0.89192
1	Raph1	Ras association (RalGDS/AF-6) and pleckstrin homology domains 1	1376658_at		363239	Rn.16844	4.07622	4.86561	5.76721	7.35278	7.13085	7.31785	6.54129	4.34772	4.11137	0.789391	1.69099	3.27657	3.05463	3.24164	2.46508	0.271502	0.0351538
1	Tmtc2	transmembrane and tetratricopeptide repeat containing 2	1376686_at		299762	Rn.99228	5.3472	5.50472	6.70236	8.19124	7.9654	8.25733	7.04284	5.42097	5.88333	0.15752	1.35516	2.84404	2.6182	2.91013	1.69564	0.0737677	0.536125
1	RGD1305457	similar to RIKEN cDNA 1700023M03	1376689_at		314730	Rn.13471	6.93915	7.48934	8.48863	9.59079	9.12782	8.92578	7.7023	7.11799	7.26788	0.550184	1.54948	2.65164	2.18867	1.98663	0.763154	0.178838	0.328734
1	---	---	1376700_at				6.64499	7.76632	9.16338	9.72281	9.39797	9.3381	8.16151	7.02242	7.14873	1.12133	2.51839	3.07782	2.75299	2.69311	1.51652	0.377434	0.503741
1	---	---	1376750_at				3.57886	4.36487	5.59399	7.1783	7.00896	6.29571	4.19042	3.48792	3.6225	0.786009	2.01513	3.59944	3.4301	2.71685	0.611563	-0.0909352	0.0436444
1	Myo6	myosin VI	1376804_at		315840	Rn.104346	4.43037	4.61972	5.69399	6.15756	6.4198	6.63035	5.47698	4.78916	5.06582	0.189347	1.26362	1.72719	1.98943	2.19998	1.04661	0.358791	0.635451
1	Fam64a	family with sequence similarity 64, member A	1376831_at		360559	Rn.105366	5.34807	4.48533	7.09698	7.97684	7.51343	6.54527	5.54455	5.80711	5.60358	-0.862738	1.74891	2.62877	2.16535	1.1972	0.196477	0.459043	0.255514
1	Bmpr2	bone morphogenetic protein receptor, type II (serine/threonine kinase)	1376843_at	RGD:71082	140590	Rn.59276	5.13291	5.86471	6.77787	7.88614	7.55559	7.98149	7.07423	5.22486	5.19252	0.731806	1.64497	2.75323	2.42269	2.84859	1.94133	0.0919499	0.0596151
1	---	---	1376848_at				6.89128	7.98262	8.62753	9.47136	9.10219	9.10241	8.67835	7.63089	7.47863	1.09135	1.73626	2.58008	2.21091	2.21113	1.78708	0.739609	0.587348
1	---	---	1376886_at				4.60532	4.79096	6.19167	7.40489	7.22537	7.25084	6.03519	5.00796	5.21874	0.185646	1.58636	2.79957	2.62005	2.64552	1.42987	0.402642	0.613418
1	RGD1565927	similar to 4631422O05Rik protein	1376937_at		304020	Rn.8383	5.39575	5.58362	6.76	8.00101	7.53741	7.8755	6.98458	6.12497	6.47643	0.187873	1.36425	2.60526	2.14166	2.47975	1.58883	0.729225	1.08068
1	Slc37a2	solute carrier family 37 (glycerol-3-phosphate transporter), member 2	1377058_at		500973		6.47726	7.75425	9.16631	9.96212	9.08795	10.2697	9.97601	7.58812	7.03379	1.27698	2.68905	3.48486	2.61069	3.79244	3.49875	1.11085	0.556528
1	C1qtnf3	C1q and tumor necrosis factor related protein 3	1377086_at				3.74525	4.05144	4.92256	8.81205	8.82756	8.00283	4.90781	3.71548	3.81787	0.306191	1.17731	5.0668	5.0823	4.25757	1.16256	-0.0297699	0.0726149
1	Tfpi2	tissue factor pathway inhibitor 2	1377340_at	RGD:628629	286926	Rn.15776	5.80553	10.3053	8.57551	9.07857	7.37429	7.67773	6.78449	6.4524	6.71329	4.49974	2.76998	3.27304	1.56876	1.8722	0.978959	0.646871	0.907765
1	Kazald1	Kazal-type serine peptidase inhibitor domain 1	1377367_at		293997	Rn.55770	5.28747	5.08647	6.35985	7.59174	8.27116	8.7917	7.51123	5.88619	5.72736	-0.201003	1.07238	2.30427	2.98369	3.50423	2.22376	0.598718	0.439886
1	---	---	1377556_at				4.66197	4.69502	5.726	6.99769	6.91807	6.98244	5.76934	4.79646	4.55325	0.0330496	1.06403	2.33571	2.2561	2.32047	1.10737	0.134492	-0.108719
1	RGD1562426	similar to UDP-glucose:glycoprotein glucosyltransferase 2	1377572_at				3.49232	5.12619	5.97767	7.57526	7.36789	6.92436	5.30563	4.07528	4.15015	1.63387	2.48535	4.08294	3.87556	3.43204	1.8133	0.582954	0.657826
1	Asam	adipocyte-specific adhesion molecule	1377639_at	RGD:708569	286939	Rn.40141	6.82125	7.91356	7.82689	8.42702	8.592	9.11698	8.39383	7.67015	8.055	1.09231	1.00565	1.60578	1.77076	2.29573	1.57258	0.848905	1.23376
1	Rnd3	Rho family GTPase 3	1377663_at		295588	Rn.25153	4.94902	5.17602	6.90767	8.41345	7.90291	7.90677	6.45697	5.01291	4.83085	0.226993	1.95865	3.46442	2.95389	2.95775	1.50794	0.0638863	-0.118169
1	---	---	1377743_at				6.92472	8.25299	8.75547	9.66793	9.00452	9.12999	8.90029	7.90202	7.47423	1.32827	1.83075	2.74321	2.0798	2.20526	1.97557	0.977296	0.549508
1	---	---	1377753_at				5.59225	6.35549	7.73344	9.37782	9.142	9.19834	7.929	6.3341	6.46865	0.76324	2.14119	3.78557	3.54976	3.60609	2.33675	0.741857	0.8764
1	Vof16	ischemia related factor vof-16	1377778_at	RGD:628754	259227	Rn.38750	5.07272	6.3026	6.8568	7.25574	7.29005	7.1673	6.26799	4.996	4.49844	1.22988	1.78408	2.18301	2.21733	2.09458	1.19527	-0.0767264	-0.574281
1	---	---	1377789_at				4.5128	4.49435	5.46538	6.49195	6.06383	6.68515	5.48127	4.57849	4.79083	-0.0184477	0.95258	1.97915	1.55103	2.17235	0.968468	0.065694	0.278031
1	---	---	1377792_at				5.01083	6.10627	6.64513	7.40413	7.82541	9.06519	8.39143	5.87283	5.76375	1.09544	1.6343	2.3933	2.81458	4.05436	3.38059	0.861994	0.752918
1	---	---	1377821_at				3.81781	5.24008	6.45514	7.20745	6.37046	5.9982	4.77165	3.68716	3.6963	1.42227	2.63732	3.38963	2.55265	2.18039	0.953837	-0.130653	-0.121517
1	---	---	1377831_at	RGD:61898	25171;29253	Rn.16867	4.774	6.10665	6.77805	7.41427	7.07346	7.02634	5.77613	5.27234	5.71853	1.33265	2.00405	2.64027	2.29946	2.25234	1.00213	0.498335	0.944534
1	Pvrl3	poliovirus receptor-related 3	1378027_at				3.61513	5.15032	6.12407	7.4713	6.88969	7.0931	5.81132	4.13822	4.29268	1.53518	2.50894	3.85617	3.27456	3.47797	2.19619	0.523088	0.677545
1	Twist1	twist homolog 1 (Drosophila)	1378165_at	RGD:621455	85489	Rn.64628	3.71576	5.04774	5.96297	7.06856	6.50213	5.94026	4.74884	3.92045	3.97997	1.33199	2.24722	3.35281	2.78638	2.22451	1.03308	0.204691	0.264212
1	---	---	1378171_at				6.75425	7.57407	8.92164	9.84313	9.50755	9.77247	9.13847	7.32545	7.2758	0.81982	2.16739	3.08888	2.7533	3.01822	2.38422	0.571202	0.521549
1	---	---	1378204_at				5.53077	5.95795	6.86717	8.16516	7.54889	7.52997	6.21248	5.59351	5.80845	0.427179	1.3364	2.63439	2.01812	1.9992	0.681711	0.0627405	0.277679
1	LOC497860	similar to RIKEN cDNA 4930517K11	1378220_at		497860		4.21645	5.52739	6.69519	7.24206	6.77848	6.55455	5.31175	4.45655	4.38328	1.31094	2.47874	3.02561	2.56203	2.3381	1.0953	0.240099	0.166827
1	Mmp14	Matrix metallopeptidase 14 (membrane-inserted)	1378225_at	RGD:620198	81707	Rn.10371	6.19676	6.71795	8.53777	9.42403	8.75951	8.99534	7.85262	6.49976	5.88118	0.521198	2.34101	3.22728	2.56276	2.79858	1.65587	0.303007	-0.31558
1	Rassf4	Ras association (RalGDS/AF-6) domain family member 4	1378321_at		362423	Rn.65926	6.5277	6.10474	7.74009	8.53317	7.98094	8.90667	8.2629	6.88315	7.21545	-0.422955	1.21239	2.00547	1.45325	2.37898	1.7352	0.355453	0.68775
1	Slamf9	SLAM family member 9	1378443_at		289235	Rn.43136	6.87497	8.44837	8.80711	9.63991	9.30095	9.34719	8.40751	7.88677	7.94621	1.5734	1.93213	2.76494	2.42598	2.47222	1.53254	1.0118	1.07124
1	---	---	1379106_at				5.74867	6.35284	6.77907	7.53966	7.99196	8.24417	7.23854	6.12269	6.0559	0.604169	1.0304	1.79099	2.24329	2.4955	1.48987	0.374023	0.307228
1	---	---	1379252_at				7.43845	7.68414	8.85574	9.78166	10.0665	10.5559	10.2588	8.24955	8.49538	0.245697	1.41729	2.34321	2.6281	3.11748	2.82032	0.811099	1.05693
1	Chst2	carbohydrate sulfotransferase 2	1379300_at		367145	Rn.95986	5.3094	5.59217	6.63144	7.32136	7.42133	7.74147	6.83924	5.46883	5.48076	0.282765	1.32203	2.01196	2.11193	2.43207	1.52984	0.159427	0.171362
1	Col15a1	collagen, type XV, alpha 1	1379345_at		298069	Rn.31832	4.69085	5.34715	7.16605	8.3605	7.36691	7.6456	6.70879	4.93602	5.16176	0.656295	2.4752	3.66965	2.67606	2.95475	2.01794	0.245168	0.470907
1	Pdgfa	Platelet-derived growth factor alpha polypeptide	1379375_at	RGD:3282	25266	Rn.10999	4.15832	6.33755	7.7075	8.72419	8.3712	7.87827	6.65473	4.6154	4.80721	2.17923	3.54918	4.56587	4.21288	3.71995	2.49641	0.457083	0.648885
1	---	---	1379400_at				5.5962	7.21235	8.40932	9.34603	9.10638	8.86375	7.35841	5.57992	5.64012	1.61615	2.81312	3.74983	3.51018	3.26755	1.76221	-0.016276	0.0439178
1	---	---	1379497_at				5.4291	8.94511	7.69917	7.80951	7.22188	8.84699	8.12463	6.06407	6.26941	3.51601	2.27008	2.38041	1.79279	3.4179	2.69554	0.634978	0.840313
1	---	---	1379669_at				4.41407	4.95337	5.78078	6.86135	6.57807	6.72126	5.53754	4.85523	5.17907	0.539299	1.3667	2.44728	2.164	2.30719	1.12346	0.441157	0.764998
1	Robo2	Roundabout, axon guidance receptor, homolog 2 (Drosophila)	1379693_at	RGD:620167	84409	Rn.24350	2.81698	2.89102	3.87373	6.40028	6.55501	6.89611	5.45781	3.22921	3.33681	0.074048	1.05676	3.58331	3.73803	4.07914	2.64083	0.412235	0.519835
1	Prss35	Protease, serine, 35	1379747_at		315866	Rn.106802	5.35794	7.51769	9.10906	10.2124	9.12777	9.02861	7.99367	6.58389	5.76427	2.15975	3.75112	4.85446	3.76983	3.67066	2.63573	1.22595	0.406328
1	Ccl7	chemokine (C-C motif) ligand 7	1379935_at		287561	Rn.26815	3.4128	6.54313	7.25576	7.86673	7.68265	5.63658	3.92323	3.78925	3.44403	3.13033	3.84296	4.45393	4.26985	2.22378	0.510433	0.376446	0.0312277
1	---	---	1379936_at				5.55535	5.22211	6.61862	7.37734	7.41929	7.84173	6.92036	6.11884	6.23571	-0.333234	1.06327	1.82199	1.86394	2.28638	1.36501	0.563489	0.680364
1	Mpp6	membrane protein, palmitoylated 6 (MAGUK p55 subfamily member 6)	1380062_at		362359	Rn.49269	6.75176	7.37652	8.28289	9.51165	9.24195	8.98832	7.86453	6.97686	6.69053	0.624756	1.53113	2.75989	2.49019	2.23656	1.11277	0.225099	-0.0612288
1	Ch25h	cholesterol 25-hydroxylase	1380063_at		309527	Rn.28018	3.41012	4.12917	5.39693	6.52945	5.82929	5.0235	4.02947	3.54212	3.66135	0.719052	1.98681	3.11932	2.41916	1.61338	0.619348	0.131999	0.251225
1	---	---	1380088_at				4.05563	4.94767	6.14166	7.15028	6.09912	6.60204	5.28408	4.09364	4.33968	0.892039	2.08603	3.09465	2.04349	2.54641	1.22844	0.038012	0.284052
1	RGD1563437	similar to KIAA1217	1380182_at		291356	Rn.82845	3.9731	4.69552	6.38853	7.75468	7.5327	7.53648	6.46511	4.63511	4.8787	0.722417	2.41543	3.78158	3.5596	3.56337	2.49201	0.662006	0.9056
1	---	---	1380318_at				5.89007	7.07605	7.32937	8.42594	8.20573	8.55287	7.40247	5.90877	5.655	1.18598	1.4393	2.53587	2.31565	2.6628	1.51239	0.0186984	-0.235077
1	Loxl2	Lysyl oxidase-like 2	1380474_at		290350	Rn.19018	4.24675	5.61878	7.20686	7.97496	6.75215	6.31399	4.52125	4.25623	4.15844	1.37203	2.96011	3.72821	2.50541	2.06724	0.274508	0.00948636	-0.0883103
1	---	---	1380520_at				3.11874	3.48346	3.6516	5.37269	6.22766	6.23945	4.47369	3.42978	3.52286	0.364719	0.532857	2.25395	3.10892	3.12071	1.35495	0.311043	0.404119
1	Fggy	FGGY carbohydrate kinase domain containing	1380546_at		298250	Rn.8436	5.80872	7.33145	7.53139	7.62293	7.3041	7.11355	6.52822	6.07867	6.51838	1.52272	1.72267	1.81421	1.49538	1.30483	0.719497	0.269949	0.709656
1	---	---	1381048_at				5.57316	5.64534	6.81583	7.78778	7.81637	8.06495	7.07976	5.84685	5.66358	0.0721773	1.24267	2.21462	2.24321	2.49179	1.50659	0.273687	0.0904129
1	---	---	1381089_at				3.56454	4.15011	5.79407	7.72424	8.56537	8.53603	7.20947	4.52507	4.09677	0.585564	2.22953	4.15969	5.00083	4.97149	3.64493	0.960528	0.532228
1	Lmo7	LIM domain 7	1381190_at		361084	Rn.98417	6.7883	7.13016	8.24306	9.12224	9.09581	9.22197	8.47356	7.43498	7.66434	0.341859	1.45476	2.33394	2.30751	2.43367	1.68526	0.646676	0.876036
1	---	---	1381218_at				5.09166	5.65669	5.70954	6.89626	7.38229	8.13766	7.08087	5.43184	5.35089	0.56503	0.61788	1.8046	2.29064	3.046	1.98921	0.340182	0.259231
1	---	---	1381243_at				5.76388	6.54333	7.51485	8.45952	7.907	7.89884	6.94344	5.69695	6.31066	0.779444	1.75096	2.69563	2.14312	2.13495	1.17955	-0.0669363	0.546773
1	---	---	1381313_at				3.83537	3.99672	5.14013	5.63548	5.61833	6.13815	5.34606	4.12402	4.08129	0.16135	1.30476	1.80011	1.78297	2.30279	1.51069	0.288651	0.24592
1	---	---	1381560_at				5.30279	6.48026	7.87673	9.14496	8.72509	8.03154	6.67941	5.93382	5.68018	1.17746	2.57394	3.84217	3.4223	2.72875	1.37661	0.631022	0.377387
1	Lmo7	LIM domain 7	1381798_at		361084	Rn.98417	5.39318	5.80186	6.48439	7.0602	7.45962	7.69634	6.87084	6.09749	6.2638	0.408672	1.09121	1.66701	2.06644	2.30315	1.47766	0.704307	0.870613
1	---	---	1382017_at				3.7597	4.76589	6.94653	7.5087	6.97829	6.35839	5.36918	4.119	3.90596	1.0062	3.18683	3.749	3.21859	2.59869	1.60948	0.359301	0.146263
1	Eprs	glutamyl-prolyl-tRNA synthetase	1382040_at		289352	Rn.21240	4.40419	5.64477	5.81382	7.03717	6.35584	6.08917	5.73755	5.55904	4.26501	1.24059	1.40964	2.63298	1.95165	1.68498	1.33337	1.15485	-0.13918
1	Olfml2a	olfactomedin-like 2A	1382072_at		296708	Rn.104950	6.37482	6.31292	7.40533	8.01591	8.33783	9.20265	8.31251	7.03554	7.08166	-0.0618997	1.03051	1.64109	1.96301	2.82783	1.93769	0.660719	0.706839
1	---	---	1382077_at				5.55213	6.67457	7.12506	8.13373	7.6255	7.78407	6.78957	6.00959	6.13846	1.12244	1.57293	2.5816	2.07338	2.23194	1.23744	0.457462	0.586331
1	Scara3	scavenger receptor class A, member 3	1382081_at		364405	Rn.100363	5.21767	5.70413	6.71964	7.57067	7.47508	7.90222	7.02391	5.77831	5.79098	0.486459	1.50197	2.353	2.25741	2.68454	1.80624	0.560641	0.573313
1	---	---	1382142_at				4.96752	5.8099	6.19734	7.62931	7.71687	7.75793	6.40837	5.55448	5.9089	0.842385	1.22982	2.6618	2.74935	2.79041	1.44085	0.586965	0.941386
1	Farp1	FERM, RhoGEF (Arhgef) and pleckstrin domain protein 1 (chondrocyte-derived)	1382143_at		306183	Rn.92109	4.11688	5.45704	6.63046	7.3432	7.19129	6.91994	5.6941	4.50769	4.86004	1.34016	2.51358	3.22632	3.07441	2.80306	1.57722	0.39081	0.743163
1	Tspan6	tetraspanin 6	1382146_at		302313	Rn.22880	4.65688	5.60079	6.5704	7.8066	7.42079	7.82842	6.80617	5.21567	5.16562	0.943916	1.91353	3.14972	2.76392	3.17154	2.14929	0.558793	0.508739
1	C1qtnf2	C1q and tumor necrosis factor related protein 2	1382185_at		497886		4.29394	4.10114	5.84655	6.6689	6.25966	6.06633	4.5912	4.31451	4.65621	-0.192803	1.55261	2.37496	1.96572	1.77239	0.297257	0.0205718	0.362268
1	Sdc2	syndecan 2	1382189_at	RGD:3649	25615	Rn.11127	7.18527	8.09935	9.40281	10.53	10.1107	10.1647	9.24985	7.8644	7.84191	0.914078	2.21754	3.34472	2.92545	2.97947	2.06458	0.679121	0.656633
1	---	---	1382211_at				4.24835	4.20816	6.2546	7.54525	7.25424	7.73107	7.16709	5.55741	5.15499	-0.0401905	2.00625	3.2969	3.00589	3.48272	2.91874	1.30906	0.906644
1	---	---	1382291_at				3.90209	4.62062	4.89664	6.91288	6.06941	6.87879	6.05682	4.59764	4.47785	0.71853	0.994557	3.01079	2.16732	2.97671	2.15473	0.695559	0.575768
1	Gpr68	G protein-coupled receptor 68	1382319_at		314386	Rn.106066	6.24054	6.80007	8.56175	9.48192	8.8661	9.76284	9.41429	7.10095	7.01768	0.559533	2.32121	3.24139	2.62557	3.52231	3.17376	0.860412	0.777147
1	---	---	1382375_at				5.07347	6.94071	6.53149	7.61823	6.78432	6.72522	5.40464	4.73367	4.81971	1.86724	1.45802	2.54476	1.71085	1.65174	0.331172	-0.339805	-0.253759
1	---	---	1382431_at				6.87858	8.16046	8.45199	10.08	10.1537	10.362	8.79393	7.09619	8.86628	1.28189	1.57341	3.20137	3.27507	3.48338	1.91535	0.217611	1.98771
1	Col13a1	collagen, type XIII, alpha 1	1382474_at		499431		4.81563	5.21891	5.61465	7.03918	7.7052	8.46165	7.45693	5.45213	5.455	0.403281	0.799022	2.22355	2.88957	3.64602	2.6413	0.636498	0.639373
1	---	---	1382482_at				5.37371	6.46758	6.85803	7.59749	7.26255	7.7723	6.99752	6.18217	6.32951	1.09387	1.48432	2.22378	1.88884	2.39859	1.62381	0.808462	0.955804
1	Trem2	triggering receptor expressed on myeloid cells 2	1382513_at		301227	Rn.88693	5.90913	6.16782	7.9933	9.12698	8.92233	8.60559	7.07399	6.38759	6.49876	0.258685	2.08416	3.21785	3.0132	2.69646	1.16486	0.478451	0.589626
1	---	---	1382601_at				6.46582	9.26701	9.19194	9.72034	9.20941	7.73148	6.1928	6.71586	7.2695	2.80119	2.72611	3.25451	2.74358	1.26566	-0.27302	0.25004	0.803674
1	Hoxa9l	homeobox A9-like	1382612_at		297099	Rn.85723	5.27953	5.41925	6.1514	6.85636	6.98009	7.57553	6.71709	6.01154	6.36721	0.139716	0.871869	1.57683	1.70055	2.296	1.43756	0.732004	1.08768
1	Slit2	slit homolog 2 (Drosophila)	1382685_at	RGD:69310	360272;64567	Rn.119789;Rn.48750	5.91271	6.64926	7.02676	7.90603	7.98461	8.61088	8.22487	6.52692	6.62458	0.736551	1.11405	1.99333	2.0719	2.69817	2.31216	0.614214	0.71187
1	Cttnbp2nl	CTTNBP2 N-terminal like	1382873_at		310760	Rn.25049	4.22715	5.24388	5.97692	6.86167	5.9683	6.20006	5.51466	4.85457	5.01743	1.01673	1.74977	2.63452	1.74116	1.97292	1.28751	0.627426	0.790281
1	Npl	N-acetylneuraminate pyruvate lyase	1382874_at		304860	Rn.75804	6.02982	7.49765	7.68579	8.27054	7.64247	7.28434	6.35782	6.19629	6.55124	1.46783	1.65597	2.24072	1.61265	1.25452	0.327996	0.16647	0.52142
1	---	---	1382905_at				6.04455	6.84594	7.9858	8.80798	9.11869	9.42431	8.32726	6.51201	6.32735	0.80139	1.94125	2.76343	3.07414	3.37976	2.28271	0.467457	0.282795
1	---	---	1382960_at				3.66	4.02823	5.77825	7.86841	8.60116	8.55276	7.29314	4.33269	3.6604	0.368232	2.11825	4.20841	4.94116	4.89276	3.63314	0.67269	0.000400944
1	---	---	1382995_at				7.75724	8.44708	9.80978	10.4578	10.5503	10.7307	10.088	8.25609	8.28841	0.689843	2.05254	2.70056	2.7931	2.9735	2.33079	0.498854	0.531176
1	LOC680726	similar to RNA binding motif, single stranded interacting protein 3 isoform 1	1383069_at		680726		5.79749	6.26177	7.28685	8.27251	8.26461	8.41322	7.63785	6.56537	6.38987	0.464274	1.48936	2.47502	2.46712	2.61572	1.84035	0.767874	0.592373
1	Ccnd1	cyclin D1	1383075_at	RGD:68384	58919	Rn.22279	6.34666	6.38588	8.34934	9.43949	9.15012	9.05923	7.56949	6.63109	7.01985	0.0392243	2.00269	3.09284	2.80347	2.71257	1.22283	0.284434	0.673192
1	Trps1	trichorhinophalangeal syndrome I homolog (human)	1383112_at		299897	Rn.101171	5.60138	6.04627	7.21222	8.04794	8.13691	8.40651	7.56114	6.24556	5.40257	0.444891	1.61084	2.44656	2.53553	2.80513	1.95976	0.644177	-0.198809
1	---	---	1383169_at				7.70728	7.69598	8.81051	9.37158	9.83628	10.3146	9.718	8.39167	8.48822	-0.0112988	1.10323	1.6643	2.129	2.60737	2.01073	0.684391	0.780938
1	---	---	1383222_at				7.25796	7.40949	8.51516	9.09507	9.27002	9.47024	8.50505	7.8313	7.68689	0.151538	1.25721	1.83712	2.01206	2.21229	1.24709	0.573345	0.428937
1	Ogn	osteoglycin	1383263_at		291015	Rn.103114	7.00691	6.83274	8.51707	9.51302	8.89001	9.35931	8.15753	7.79058	7.71787	-0.174163	1.51017	2.50612	1.8831	2.35241	1.15062	0.783672	0.710958
1	---	---	1383284_at				5.28036	5.85934	7.5257	8.03991	7.83418	8.29535	7.37851	5.95488	5.77594	0.578978	2.24533	2.75954	2.55381	3.01499	2.09814	0.674511	0.495574
1	---	---	1383353_at		306636	Rn.110269	4.97835	6.54536	6.68629	7.46025	6.87587	7.0238	6.36672	5.75703	5.69453	1.56701	1.70794	2.4819	1.89751	2.04545	1.38837	0.778675	0.716174
1	Abca1	ATP-binding cassette, sub-family A (ABC1), member 1	1383355_at	RGD:631344	313210	Rn.106379	6.91163	8.18283	8.48706	9.03359	9.24071	9.62984	8.37089	7.44214	7.8289	1.2712	1.57543	2.12196	2.32908	2.71821	1.45925	0.530508	0.91727
1	Pycr1	pyrroline-5-carboxylate reductase 1	1383434_at		287877	Rn.99704	6.17124	7.26463	8.16637	9.40913	9.41461	9.19023	7.71929	6.24022	6.05607	1.09339	1.99513	3.23789	3.24337	3.01899	1.54805	0.0689789	-0.115171
1	---	---	1383589_at				6.92559	6.82968	9.05011	9.74553	9.05389	9.09688	8.38291	7.83205	7.96459	-0.0959066	2.12453	2.81995	2.12831	2.17129	1.45733	0.906466	1.03901
1	Slc13a5	solute carrier family 13 (sodium-dependent citrate transporter), member 5	1383600_at		266998	Rn.107996	6.2923	6.43559	7.77111	10.0019	10.3382	9.57878	7.45831	6.26182	6.51654	0.143293	1.47881	3.70961	4.04588	3.28648	1.16601	-0.0304832	0.224239
1	Itgbl1	integrin, beta-like 1	1383708_at		498564		3.25265	3.47527	4.40616	6.03872	4.9244	5.45494	3.64768	3.24931	3.26251	0.222621	1.15351	2.78607	1.67175	2.20229	0.39503	-0.0033431	0.00985925
1	---	---	1383744_at				6.61729	7.97488	8.13343	8.92239	8.62458	8.75321	7.78485	7.18726	7.49619	1.35759	1.51615	2.3051	2.00729	2.13592	1.16756	0.569969	0.878903
1	Sgcb	sarcoglycan, beta (dystrophin-associated glycoprotein)	1383766_at		680229		5.0495	6.14054	6.39949	7.77105	7.12333	7.12956	6.14721	5.52251	5.55412	1.09104	1.34998	2.72154	2.07383	2.08006	1.09771	0.473008	0.504619
1	RGD1311080	similar to RIKEN cDNA A930038C07	1383794_at		312401	Rn.20285	5.0315	5.96101	7.66704	8.82667	8.46026	8.5857	7.6973	5.94577	6.01645	0.929512	2.63554	3.79517	3.42876	3.5542	2.6658	0.914271	0.984954
1	RGD1562846	similar to Docking protein 5 (Downstream of tyrosine kinase 5) (Protein dok-5)	1383846_at		502694		4.35593	5.36331	6.48212	8.02722	8.06057	8.14845	6.75154	4.4659	4.71484	1.00739	2.12619	3.67129	3.70464	3.79253	2.39561	0.109972	0.358911
1	Itgav	integrin alpha V	1383880_at		296456	Rn.23339	4.93516	6.17998	7.27173	7.96612	7.03508	7.69374	6.39587	4.8623	5.12281	1.24482	2.33656	3.03095	2.09991	2.75858	1.4607	-0.0728691	0.18765
1	Tbx15	T-box 15	1383916_at				3.68329	5.24382	6.25333	7.07064	6.37465	6.26121	5.37078	4.36707	4.84772	1.56053	2.57004	3.38735	2.69136	2.57792	1.68749	0.683783	1.16443
1	---	---	1383939_at				5.23957	6.18853	6.8342	7.73729	7.49214	7.18098	6.29448	6.00726	6.14104	0.948962	1.59463	2.49771	2.25257	1.94141	1.05491	0.767689	0.901464
1	Cadm1	cell adhesion molecule 1	1384132_at		363058	Rn.19928	5.59054	5.73406	6.8836	8.10497	8.1142	8.64507	8.12916	6.14988	6.42155	0.143521	1.29305	2.51443	2.52366	3.05453	2.53861	0.559339	0.831004
1	Mid1	Midline 1	1384150_at				4.42109	5.32821	7.13695	8.04178	7.67693	7.59618	6.15885	4.80268	4.7932	0.907121	2.71586	3.62069	3.25584	3.17509	1.73777	0.381594	0.37211
1	Fermt2	fermitin family homolog 2 (Drosophila)	1384182_at		289992	Rn.7658	4.11218	4.44377	5.64008	6.9369	6.65692	6.52942	5.49823	4.60365	3.96428	0.331597	1.5279	2.82472	2.54474	2.41724	1.38605	0.49147	-0.147897
1	Col11a1	collagen, type XI, alpha 1	1384211_at	RGD:2372	25654;362025	Rn.260	4.64298	4.82096	7.60579	9.41532	9.59569	9.51353	8.04145	6.08855	5.70763	0.177985	2.96281	4.77234	4.95271	4.87055	3.39847	1.44558	1.06465
1	Ptprk	protein tyrosine phosphatase, receptor type, K, extracellular region	1384227_at	RGD:619706	360302;56767	Rn.53938	4.64756	5.31991	5.58319	6.37049	6.43651	6.95816	6.01546	5.13098	5.44437	0.672354	0.93563	1.72294	1.78896	2.3106	1.3679	0.483428	0.796816
1	---	---	1384232_at				3.86709	4.87509	6.13101	7.75319	7.22347	7.47941	5.79463	4.29683	4.21363	1.008	2.26392	3.8861	3.35638	3.61232	1.92754	0.429742	0.346539
1	Prrx1	paired related homeobox 1	1384234_at	RGD:628884	266813	Rn.23146	3.30839	4.473	5.46316	6.37492	5.42692	5.63057	4.04799	3.56258	3.55007	1.16461	2.15477	3.06653	2.11853	2.32218	0.739598	0.254189	0.241679
1	Agtr1a	angiotensin II receptor, type 1a	1384240_at	RGD:2070	24180	Rn.9814	3.1284	3.49682	5.14504	6.28255	5.03038	5.07455	3.93765	3.62879	3.50432	0.36842	2.01665	3.15415	1.90198	1.94616	0.809258	0.500395	0.375921
1	Slc6a17	solute carrier family 6 (neurotransmitter transporter), member 17	1384302_at		613226		3.2718	3.48855	5.11612	6.12395	5.18596	5.82623	5.16507	3.43189	3.39153	0.216746	1.84431	2.85215	1.91415	2.55442	1.89327	0.160082	0.119729
1	Prdm5	PR domain containing 5	1384311_at				3.49921	5.55353	6.53397	7.71679	7.49723	7.51461	6.2895	4.03687	4.15423	2.05432	3.03477	4.21758	3.99803	4.01541	2.79029	0.537664	0.655027
1	Fkbp7	FK506 binding protein 7	1384344_at		295672	Rn.82775	4.91742	5.68074	6.63186	8.04373	7.93615	8.08615	6.69373	5.41957	5.27794	0.763313	1.71444	3.12631	3.01873	3.16872	1.77631	0.502142	0.360516
1	Abca1	ATP-binding cassette, sub-family A (ABC1), member 1	1384381_at	RGD:631344	313210	Rn.106379	3.62183	5.02129	5.39679	6.30198	6.28156	6.62151	5.05043	4.59878	4.67025	1.39946	1.77496	2.68015	2.65973	2.99968	1.4286	0.976951	1.04842
1	Cyp26b1	cytochrome P450, family 26, subfamily b, polypeptide 1	1384392_at	RGD:631379	312495	Rn.19898	4.27584	5.93054	7.9025	8.96662	7.87539	6.89918	5.48458	4.92968	5.40414	1.6547	3.62666	4.69078	3.59954	2.62334	1.20873	0.653837	1.12829
1	LOC685243	similar to C-C chemokine receptor type 11 (C-C CKR-11) (CC-CKR-11) (CCR-11) (Chemokine receptor-like 1) (CCRL1) (CCX CKR)	1384406_at		685243		4.73668	5.24942	6.10064	6.6552	6.89063	7.71534	6.83847	5.50625	5.4247	0.51274	1.36396	1.91853	2.15395	2.97866	2.10179	0.769571	0.68802
1	Smarca1	SWI/SNF related, matrix associated, actin dependent regulator of chromatin, subfamily a, member 1	1384437_at		317575	Rn.39117	3.51962	3.66642	5.32564	6.14342	5.62239	5.4085	4.42228	3.94533	3.86549	0.146802	1.80602	2.6238	2.10277	1.88887	0.902654	0.425708	0.345867
1	Rai14	retinoic acid induced 14	1384528_at		294804	Rn.67714	3.66974	4.48262	5.89566	6.8628	6.31445	6.34122	5.16014	4.03938	3.94515	0.812879	2.22592	3.19306	2.64471	2.67148	1.4904	0.36964	0.27541
1	---	---	1384587_at				3.37952	3.6843	4.55366	5.21903	5.20001	5.46821	5.1199	3.4852	3.43963	0.304781	1.17414	1.83951	1.82049	2.08869	1.74038	0.105683	0.0601104
1	MGC72614	hypothetical LOC310540	1384617_at		310540	Rn.20514	4.95628	5.76982	6.86825	8.03819	7.42979	7.4197	6.65047	5.99333	5.87803	0.813536	1.91197	3.08191	2.47351	2.46342	1.69419	1.03704	0.921753
1	LOC679958	similar to CG10806-PB, isoform B	1384679_at		679958		4.61928	4.99719	6.54881	7.26515	6.78977	8.41568	7.77973	5.13541	4.65098	0.37791	1.92953	2.64587	2.17049	3.7964	3.16045	0.516138	0.0316992
1	Pcdh18	protocadherin 18	1384824_at		295027	Rn.99669	4.76434	5.45706	6.95939	8.14006	8.09244	8.55193	7.42871	5.4855	5.42492	0.692723	2.19505	3.37572	3.3281	3.78759	2.66437	0.721159	0.660582
1	---	---	1384840_at				3.82612	5.68335	6.31065	6.83706	6.09902	5.73733	4.87104	3.89756	4.47967	1.85723	2.48452	3.01094	2.2729	1.9112	1.04492	0.0714397	0.653545
1	Akap9	A kinase (PRKA) anchor protein (yotiao) 9	1384857_at	RGD:620833	246150;500002;500003	Rn.57458	4.36812	4.81432	5.07951	6.27172	6.52778	6.61486	6.14697	4.82223	4.32209	0.446196	0.711395	1.9036	2.15966	2.24674	1.77885	0.454112	-0.0460291
1	Entpd3	ectonucleoside triphosphate diphosphohydrolase 3	1384866_at	RGD:631326	316076;316077;316078	Rn.19654	3.82372	3.56381	4.81362	7.16837	7.36297	7.29738	5.83153	4.0938	4.11798	-0.259913	0.989902	3.34465	3.53925	3.47366	2.00781	0.270085	0.294262
1	Slc41a2	Solute carrier family 41, member 2	1384934_at		362861	Rn.79768	4.56366	6.64423	7.27298	8.30731	8.11393	7.85361	6.12166	5.21382	5.48153	2.08057	2.70932	3.74365	3.55027	3.28995	1.558	0.650163	0.917874
1	Col24a1	collagen, type XXIV, alpha 1	1384969_at		499723		4.14333	4.42679	5.80281	8.27988	9.05306	9.20666	7.12516	5.06039	5.00663	0.283452	1.65948	4.13654	4.90973	5.06333	2.98183	0.917057	0.863292
1	---	---	1385053_at				3.39095	3.52524	5.47257	6.99611	6.16379	5.42189	3.70094	3.49598	3.43602	0.134293	2.08162	3.60516	2.77284	2.03094	0.309996	0.10503	0.045077
1	---	---	1385082_at				2.98153	3.22371	4.63857	5.92859	5.40188	4.63416	3.89485	3.15001	3.04902	0.242184	1.65704	2.94706	2.42035	1.65263	0.913324	0.168477	0.0674882
1	---	---	1385098_at				4.46828	4.68445	6.39251	8.03332	8.17882	8.27046	7.17775	5.62089	5.62094	0.216176	1.92423	3.56505	3.71054	3.80218	2.70947	1.15261	1.15267
1	---	---	1385181_at				3.53517	4.5505	6.57127	7.81101	7.11488	6.4329	4.62932	4.26306	4.28765	1.01533	3.0361	4.27584	3.57971	2.89773	1.09415	0.727887	0.752483
1	Ogn	osteoglycin	1385248_a_at		291015	Rn.103114	6.03557	5.79099	7.61299	8.62835	7.76317	8.06924	6.75207	6.89033	6.94043	-0.244577	1.57742	2.59279	1.7276	2.03367	0.7165	0.854764	0.904862
1	Sc65	synaptonemal complex protein SC65	1385291_a_at	RGD:620767	59101	Rn.90100	3.94044	5.2529	6.33179	7.0075	7.18406	6.92294	5.37672	4.08724	4.00096	1.31246	2.39135	3.06706	3.24362	2.9825	1.43628	0.146802	0.0605193
1	Sc65	Synaptonemal complex protein SC65	1385292_at	RGD:620767	59101	Rn.90100	3.82905	5.0176	6.44277	7.48471	7.58819	7.40755	5.24105	4.06595	3.91988	1.18855	2.61372	3.65567	3.75915	3.5785	1.41201	0.236901	0.0908287
1	---	---	1385334_at				4.10888	5.19252	5.84116	6.74673	6.24446	5.94506	5.49812	4.78088	4.95836	1.08364	1.73228	2.63785	2.13559	1.83618	1.38924	0.672007	0.849483
1	---	---	1385355_at				4.34233	4.43257	5.31263	5.99379	6.35369	6.7519	5.46935	4.7145	4.57356	0.0902382	0.970299	1.65146	2.01136	2.40957	1.12702	0.372175	0.231235
1	Dsel	dermatan sulfate epimerase-like	1385481_at		297865	Rn.101678	3.62019	4.79255	5.72793	7.02565	6.78916	6.69144	5.34628	4.06949	4.18684	1.17236	2.10774	3.40545	3.16897	3.07125	1.72609	0.449295	0.566644
1	Bnc2	basonuclin 2	1385486_at		298189;366399	Rn.101632;Rn.112067	3.25991	4.97803	6.34479	7.17566	5.90281	5.30796	3.60133	3.22829	3.4376	1.71812	3.08487	3.91575	2.6429	2.04805	0.341417	-0.0316274	0.177685
1	---	---	1385622_at				3.18178	3.56871	3.95606	5.51963	5.67999	6.62691	6.12022	3.47449	3.3128	0.38693	0.774282	2.33785	2.49821	3.44513	2.93844	0.292711	0.13102
1	Efemp2	EGF-containing fibulin-like extracellular matrix protein 2	1385625_at		293677	Rn.16151	5.17268	5.88529	7.12204	8.31784	7.50001	7.69478	6.3036	5.39459	5.53664	0.712613	1.94936	3.14517	2.32733	2.5221	1.13093	0.221919	0.363962
1	Thbs2	thrombospondin 2	1385751_at		292406	Rn.58085	4.30194	5.59769	7.7612	9.9201	9.66979	8.94204	5.99229	4.37282	4.24683	1.29576	3.45926	5.61817	5.36785	4.64011	1.69035	0.0708821	-0.055104
1	---	---	1385868_at				2.97099	3.866	5.19711	6.72281	5.8352	5.77325	4.46872	3.40223	3.67105	0.89501	2.22611	3.75181	2.8642	2.80226	1.49773	0.431241	0.700052
1	Pard6g	par-6 partitioning defective 6 homolog gamma (C. elegans)	1385974_at		307237	Rn.104110	3.30743	3.90599	4.71682	6.17418	5.63267	5.67475	5.11021	3.42029	3.63839	0.59856	1.40939	2.86675	2.32524	2.36732	1.80278	0.112861	0.330963
1	Hey1	Hairy/enhancer-of-split related with YRPW motif 1	1386080_at	RGD:621403	155437	Rn.98202	5.23104	5.78785	6.03189	6.8427	7.29577	7.65473	6.78115	5.28188	5.29576	0.556807	0.800852	1.61166	2.06473	2.42369	1.55011	0.0508404	0.0647246
1	Anxa5	annexin A5	1386862_at	RGD:2120	25673	Rn.3318	8.44856	9.99167	11.0066	11.5987	11.175	10.9085	9.88961	9.11222	9.16476	1.54311	2.558	3.15014	2.72645	2.45999	1.44106	0.663661	0.716198
1	Actg2	actin, gamma 2, smooth muscle, enteric	1386869_at	RGD:2027	25365	Rn.958	4.02964	4.12625	7.40316	9.17415	7.75262	6.48198	4.44687	4.14585	3.98093	0.0966069	3.37352	5.14451	3.72298	2.45233	0.417224	0.116206	-0.0487181
1	Igfbp3	insulin-like growth factor binding protein 3	1386881_at	RGD:2874	24484	Rn.26369	5.53182	9.29842	7.80222	8.64224	8.06435	7.98108	6.50333	5.44106	5.79513	3.76659	2.2704	3.11042	2.53253	2.44926	0.971506	-0.0907596	0.263309
1	Maged1	melanoma antigen, family D, 1	1386895_at	RGD:70898	84469	Rn.54596	6.69552	7.94143	9.64443	10.5215	10.2187	10.0153	8.62226	7.35793	7.40299	1.24591	2.9489	3.82596	3.52323	3.31976	1.92674	0.662408	0.707468
1	Pcolce	procollagen C-endopeptidase enhancer	1386912_at	RGD:3270	29569	Rn.2910	6.23724	7.43557	9.53383	10.4867	10.1888	10.1145	8.61143	6.86857	6.82276	1.19833	3.2966	4.24947	3.95159	3.87728	2.37419	0.63133	0.585526
1	Pdpn	podoplanin	1386913_at	RGD:61819	54320	Rn.794	5.519	7.32042	8.0698	9.35571	9.77933	9.63272	7.46331	5.84418	5.73001	1.80143	2.5508	3.83671	4.26034	4.11372	1.94431	0.325179	0.211009
1	Cpe	carboxypeptidase E	1386921_at	RGD:2394	25669	Rn.7149	8.30817	8.8825	9.5881	11.1457	11.7731	12.2625	11.2832	9.43269	9.15042	0.574328	1.27993	2.83749	3.46497	3.95434	2.97502	1.12452	0.842247
1	Slc6a8	solute carrier family 6 (neurotransmitter transporter, creatine), member 8	1386934_at	RGD:619711	50690	Rn.10336	6.03857	6.27753	7.40283	8.46676	7.9313	8.92598	8.7168	6.88991	7.17564	0.238965	1.36426	2.42819	1.89273	2.88741	2.67823	0.851341	1.13708
1	Timp2	TIMP metallopeptidase inhibitor 2	1386940_at	RGD:61312	29543	Rn.10161	9.22729	9.86961	11.0575	11.9411	11.4122	11.4231	10.3055	9.36733	9.49384	0.642317	1.83017	2.71382	2.18495	2.19583	1.0782	0.140036	0.266547
1	Nbl1	neuroblastoma, suppression of tumorigenicity 1	1387004_at	RGD:3151	50594	Rn.4073	4.36176	4.3134	5.18227	5.59582	6.14786	7.00351	5.95756	4.61456	4.72572	-0.0483575	0.820508	1.23406	1.7861	2.64175	1.5958	0.252795	0.363959
1	Cfh	complement factor H	1387029_at	RGD:620428	155012;289058;360263;498240	Rn.101777;Rn.108457	8.48228	10.1399	10.7148	10.973	10.9001	10.9403	10.7646	9.13069	9.10624	1.65764	2.23257	2.49077	2.4178	2.45803	2.28237	0.648416	0.623959
1	Gal	galanin prepropeptide	1387088_at	RGD:61954	29141;65128	Rn.8929	5.66607	6.72933	7.60458	9.3489	8.08812	8.98175	8.12297	5.41835	5.1709	1.06326	1.93851	3.68283	2.42206	3.31568	2.4569	-0.24772	-0.495173
1	Adcy3	adenylate cyclase 3	1387128_at	RGD:71009	64508	Rn.87800	4.87385	5.37221	5.66554	6.61193	6.22866	7.68532	7.5817	5.32761	5.29622	0.498358	0.79169	1.73808	1.35481	2.81147	2.70785	0.453759	0.422366
1	Ptprv	protein tyrosine phosphatase, receptor type, V	1387136_at	RGD:621123	64576	Rn.10048	5.75643	6.03187	7.37926	8.00342	7.96097	8.40444	7.31294	5.82248	5.89914	0.275439	1.62283	2.24699	2.20454	2.64801	1.55651	0.066047	0.142712
1	Ednrb	endothelin receptor type B	1387146_a_at	RGD:2536	24327;50672	Rn.11412	4.38974	5.9315	5.43022	6.37828	6.20128	6.306	5.11012	4.3126	4.52591	1.54176	1.04048	1.98854	1.81154	1.91626	0.720381	-0.0771437	0.136169
1	Kcne3	potassium voltage-gated channel, Isk-related subfamily, gene 3	1387160_at	RGD:621384	63883	Rn.44843	5.74525	7.63216	7.554	8.59982	7.63377	7.15769	5.75519	5.59771	5.69853	1.88691	1.80875	2.85457	1.88852	1.41244	0.00993967	-0.147539	-0.0467197
1	Tgfb2	transforming growth factor, beta 2	1387172_a_at	RGD:70491	81809	Rn.24539	5.15624	6.60238	7.54545	7.69931	7.09149	6.978	6.11957	5.35798	5.64665	1.44614	2.38921	2.54307	1.93525	1.82176	0.963326	0.201735	0.490407
1	Omd	osteomodulin	1387197_at	RGD:621818	83717	Rn.30124	5.26853	5.2442	6.2912	7.62524	7.50773	7.2056	6.2303	5.94383	5.87669	-0.0243289	1.02267	2.35671	2.2392	1.93707	0.961772	0.675304	0.608166
1	Sec16b	SEC16 homolog B (S. cerevisiae)	1387209_at	RGD:621658	114297;89868	Rn.21873	3.61917	4.25096	5.37286	6.73573	6.51086	6.58983	5.14574	4.20607	4.07469	0.631787	1.75369	3.11656	2.89169	2.97066	1.52657	0.586895	0.455519
1	Pcsk1	proprotein convertase subtilisin/kexin type 1	1387247_at	RGD:3272	25204	Rn.11384	3.41349	4.12569	4.6048	5.51359	4.46704	6.58284	6.72602	3.74333	3.71135	0.712196	1.19131	2.10009	1.05354	3.16934	3.31253	0.329838	0.297854
1	Cdh2	cadherin 2	1387259_at	RGD:69280	360291;83501	Rn.23200	4.44331	6.53959	7.16884	8.41201	8.19439	8.38397	7.05668	5.49298	5.36017	2.09628	2.72553	3.9687	3.75108	3.94066	2.61337	1.04967	0.916865
1	Il1rl1	interleukin 1 receptor-like 1	1387273_at	RGD:2894	25556;84601	Rn.10072	3.77481	6.6553	8.55163	9.05958	7.05332	5.48625	4.21779	3.62412	3.75853	2.88049	4.77682	5.28477	3.2785	1.71144	0.442974	-0.150691	-0.0162804
1	Dlx5	distal-less homeobox 5	1387274_at	RGD:2506	25431	Rn.11248	4.72691	5.52865	6.2852	7.40435	7.30845	7.28871	6.48364	5.13963	5.41207	0.801737	1.55829	2.67744	2.58155	2.5618	1.75673	0.41272	0.685165
1	Dclk1	doublecortin-like kinase 1	1387276_at	RGD:621187	360341;59104	Rn.80575	3.61796	6.12557	6.971	7.80141	7.31755	7.06593	5.85297	4.03011	4.02943	2.50761	3.35304	4.18345	3.69959	3.44797	2.23501	0.412146	0.411475
1	Mepe	matrix extracellular phosphoglycoprotein	1387330_at	RGD:71036	114008;360267;497694;79110	Rn.51212	5.28511	7.41936	7.72264	6.93867	7.30989	9.6522	9.92123	6.68917	5.84291	2.13426	2.43754	1.65356	2.02478	4.3671	4.63612	1.40406	0.557807
1	Shox2	short stature homeobox 2	1387349_at	RGD:3674	25546	Rn.11258	4.76901	6.12645	7.04929	7.87201	8.17651	8.23183	7.11235	5.16677	5.36663	1.35744	2.28028	3.10299	3.4075	3.46281	2.34333	0.397756	0.597619
1	Fbn1	fibrillin 1	1387351_at	RGD:620908	83727	Rn.12759	7.65479	8.67556	9.41477	10.0812	9.05658	9.45159	8.82197	8.71311	8.62524	1.02077	1.75999	2.4264	1.40179	1.79681	1.16718	1.05832	0.970452
1	Acan	aggrecan	1387355_at	RGD:68358	114840;58968	Rn.54503	4.73118	5.15296	6.37265	8.29957	8.28148	7.76116	5.88931	5.00909	4.65811	0.421781	1.64147	3.56839	3.5503	3.02998	1.15812	0.277904	-0.0730723
1	Slc8a3	solute carrier family 8 (sodium/calcium exchanger), member 3	1387404_at	RGD:620197	140448	Rn.67030	3.98215	4.54421	4.72598	6.7575	6.66037	6.50383	5.23903	4.22986	4.18664	0.56206	0.743826	2.77535	2.67822	2.52168	1.25688	0.247712	0.204489
1	Vldlr	very low density lipoprotein receptor	1387455_a_at	RGD:3963	25696	Rn.9975	4.66042	5.75145	6.26489	7.70028	6.99359	7.07578	5.91576	5.33414	5.73959	1.09103	1.60447	3.03986	2.33317	2.41537	1.25534	0.673726	1.07918
1	Fgfr1	Fibroblast growth factor receptor 1	1387498_a_at	RGD:620713	360286;497708;79114	Rn.9797	5.04873	6.34873	7.1761	8.45976	8.24006	8.65963	7.60392	6.36839	5.73109	1.3	2.12737	3.41103	3.19133	3.6109	2.55519	1.31966	0.682361
1	Has2	hyaluronan synthase 2	1387548_at	RGD:2781	25694	Rn.87393	4.01866	6.38546	6.7245	7.15772	5.90131	5.53763	4.33091	4.1945	4.00762	2.3668	2.70584	3.13906	1.88265	1.51897	0.312247	0.175836	-0.0110425
1	Plau	plasminogen activator, urokinase	1387675_at	RGD:3343	25619	Rn.6064	5.59421	7.48473	8.0424	8.85019	8.18092	8.1067	6.65067	5.53989	5.76993	1.89052	2.44819	3.25598	2.58671	2.51249	1.05646	-0.0543132	0.17572
1	Id3	inhibitor of DNA binding 3	1387769_a_at	RGD:2860	25585	Rn.2760	7.92024	8.90975	10.3001	11.6093	11.0007	11.4277	10.6102	9.26102	8.78472	0.989518	2.37986	3.68906	3.08047	3.50747	2.68994	1.34078	0.864481
1	Bnip3	BCL2/adenovirus E1B 19 kDa-interacting protein 3	1387805_at	RGD:620800	84480	Rn.2060	6.52442	8.84051	8.22431	8.71023	8.48347	8.15657	7.18523	7.63607	7.95199	2.31609	1.69989	2.18581	1.95905	1.63216	0.660815	1.11165	1.42758
1	Nsg1	neuron specific gene family member 1	1387817_at	RGD:2222	25247	Rn.2865	6.44708	7.45961	9.15755	9.75521	8.47794	7.94778	7.36479	6.76504	6.59482	1.01253	2.71047	3.30813	2.03085	1.50069	0.917706	0.317955	0.147735
1	Col1a2	collagen, type I, alpha 2	1387854_at	RGD:621351	84352	Rn.107239	10.8339	12.0518	13.2361	13.8646	13.948	14.0431	13.5456	12.0794	11.6377	1.21797	2.40219	3.03071	3.11411	3.20919	2.71177	1.24553	0.803828
1	Slc6a15	solute carrier family 6 (neutral amino acid transporter), member 15	1387968_at	RGD:628664	282712	Rn.9716	3.32213	4.05002	6.00382	7.86669	7.04098	6.64632	5.23643	3.61744	3.59376	0.72789	2.68169	4.54456	3.71885	3.32419	1.91431	0.295313	0.27163
1	Vcan	versican	1388054_a_at	RGD:619940	114122;294657	Rn.35666	6.31275	9.8431	9.67424	10.2263	9.46645	9.26408	7.26397	5.90962	6.19264	3.53035	3.36149	3.9136	3.15371	2.95133	0.951225	-0.403129	-0.120102
1	Col1a1	collagen, type I, alpha 1	1388116_at	RGD:61817	287636;29393	Rn.2953	10.021	11.3068	13.2267	14.0313	13.9915	14.1127	13.4868	11.7761	11.029	1.28581	3.20575	4.01036	3.97054	4.09168	3.46581	1.75516	1.00799
1	Thbs4	thrombospondin 4	1388138_at	RGD:62046	29220	Rn.11207	4.89047	6.23042	6.20734	6.1301	6.5903	7.54641	7.13175	5.62254	5.85672	1.33995	1.31687	1.23964	1.69983	2.65594	2.24128	0.732072	0.966256
1	Vcan	versican	1388142_at	RGD:619940	114122;294657	Rn.35666	6.63349	10.1326	9.73805	10.3285	9.38076	9.08645	6.9202	6.10821	6.41699	3.49911	3.10456	3.69499	2.74727	2.45296	0.286711	-0.525274	-0.216499
1	Col18a1	collagen, type XVIII, alpha 1	1388143_at	RGD:70936	85251	Rn.12030	5.74075	6.45307	7.57496	8.89105	7.89997	7.75369	6.41808	5.72782	5.77894	0.712317	1.83421	3.1503	2.15922	2.01294	0.67733	-0.0129247	0.0381891
1	Mmp13	matrix metallopeptidase 13	1388204_at	RGD:620196	171052	Rn.10997	8.70089	11.2008	11.0653	10.9776	10.9974	12.4565	12.2562	9.78355	8.55933	2.4999	2.36441	2.27675	2.29655	3.75559	3.55527	1.08266	-0.14156
1	Vcan	versican	1388265_x_at	RGD:619940	114122;294657	Rn.35666	3.88354	7.13981	6.6506	7.26273	6.32184	6.12085	4.13903	3.36237	3.65945	3.25627	2.76707	3.37919	2.4383	2.23731	0.255497	-0.521168	-0.224087
1	Vkorc1	vitamin K epoxide reductase complex, subunit 1	1388330_at		309004	Rn.97942	7.89296	8.02034	9.3428	10.5024	10.2393	10.2777	9.04651	8.12409	8.15771	0.127377	1.44984	2.60945	2.3463	2.38475	1.15355	0.231132	0.264745
1	Pea15a	phosphoprotein enriched in astrocytes 15A	1388339_at		364052	Rn.2945	5.1366	6.26811	7.34722	8.08757	7.34061	7.13726	6.05378	5.8084	5.71149	1.13151	2.21062	2.95098	2.20402	2.00066	0.917181	0.671808	0.574891
1	Mxra8	matrix-remodelling associated 8	1388427_at		313770	Rn.2457	7.03748	7.34294	9.08328	10.3635	9.97508	10.1103	8.67407	7.67975	7.85912	0.305461	2.0458	3.32602	2.9376	3.07284	1.63659	0.642264	0.821634
1	---	---	1388451_at				4.19089	5.90305	6.61082	7.46973	6.78716	6.66297	5.53303	4.62633	4.82058	1.71216	2.41993	3.27883	2.59627	2.47207	1.34213	0.435435	0.629684
1	Col18a1	collagen, type XVIII, alpha 1	1388459_at	RGD:70936	85251	Rn.12030	5.41939	6.39441	7.36261	8.53089	8.01977	7.97501	6.65637	5.84709	5.6244	0.975014	1.94322	3.1115	2.60037	2.55562	1.23698	0.427698	0.205009
1	---	---	1388479_at				5.24811	5.59498	8.29467	9.26446	8.69241	8.56711	7.27294	6.04918	6.19182	0.346874	3.04656	4.01635	3.44431	3.31901	2.02483	0.801071	0.943713
1	Cfl2	cofilin 2, muscle	1388483_at		366624	Rn.101880	6.47784	7.53614	8.41653	8.8914	8.4881	8.13257	7.15463	6.70841	6.98385	1.0583	1.93869	2.41356	2.01025	1.65473	0.676787	0.230563	0.506006
1	Col4a2	collagen, type IV, alpha 2	1388494_at		306628	Rn.2237	6.96293	8.65243	9.04307	9.69998	8.97943	9.12723	7.91013	7.91469	7.96609	1.6895	2.08014	2.73705	2.0165	2.1643	0.9472	0.951761	1.00316
1	---	---	1388527_at				7.18888	6.9852	8.71307	9.64759	9.33413	9.85483	8.95897	7.97836	8.00592	-0.203679	1.52419	2.45871	2.14525	2.66595	1.77009	0.789484	0.817035
1	Serpinf1	serine (or cysteine) peptidase inhibitor, clade F, member 1	1388569_at	RGD:631369	287526	Rn.16993	7.0639	8.67315	10.0111	11.172	10.9336	11.2041	9.78433	8.32608	7.78826	1.60925	2.94724	4.10807	3.86971	4.14018	2.72043	1.26218	0.724363
1	Enc1	ectodermal-neural cortex 1	1388666_at		294674	Rn.22971	5.13527	6.4377	7.29428	8.16116	7.7818	8.56096	7.64832	5.52835	5.56471	1.30243	2.15901	3.0259	2.64653	3.42569	2.51305	0.393079	0.429438
1	Cdkn1a	cyclin-dependent kinase inhibitor 1A (p21, Cip1)	1388674_at	RGD:69328	114851	Rn.10089	5.79535	8.0583	7.38553	8.17513	8.16759	8.01755	6.74491	5.61956	6.10422	2.26295	1.59018	2.37978	2.37224	2.2222	0.94956	-0.175787	0.308874
1	Selm	selenoprotein M	1388705_at		498398		6.61947	8.02863	9.81633	10.7135	10.6827	10.513	8.60917	6.87136	7.09235	1.40916	3.19687	4.09407	4.06324	3.89352	1.98971	0.251887	0.472879
1	Gadd45g	growth arrest and DNA-damage-inducible, gamma	1388792_at		171359;291005	Rn.16950	5.37183	7.45629	7.7111	8.8588	8.24044	7.7282	6.29246	6.39004	6.43037	2.08445	2.33927	3.48697	2.86861	2.35636	0.920623	1.01821	1.05853
1	Myo1d	myosin ID	1388917_at	RGD:621321	116783;117118;25485;280663	Rn.10376	5.69358	6.49658	8.27189	9.20464	8.62562	9.38426	9.11181	6.69518	6.49368	0.802996	2.57831	3.51105	2.93204	3.69068	3.41823	1.0016	0.800097
1	Cdh11	cadherin 11	1388936_at	RGD:619742	84407	Rn.8900	8.24452	8.19714	9.61421	10.6602	10.1362	10.6097	10.1492	9.30602	9.24052	-0.0473849	1.36969	2.41571	1.89164	2.36513	1.90472	1.06149	0.995997
1	Col15a1	collagen, type XV, alpha 1	1388939_at		298069	Rn.31832	6.53182	7.42501	8.95083	9.76876	9.18941	9.29077	8.33435	6.79544	6.97832	0.893185	2.41901	3.23694	2.65758	2.75895	1.80253	0.263615	0.446503
1	RGD1311307	similar to 1300014I06Rik protein	1388945_at		361238	Rn.6535	7.40864	7.41917	8.42139	9.48463	9.35892	9.41916	8.89874	8.12546	8.15858	0.010533	1.01275	2.076	1.95028	2.01052	1.4901	0.71682	0.749939
1	Rhobtb3	Rho-related BTB domain containing 3	1389003_at		309922	Rn.53889	4.78651	5.31693	6.71924	7.76699	7.05754	7.14443	6.17157	5.6738	5.66791	0.530423	1.93273	2.98048	2.27104	2.35793	1.38507	0.887295	0.881406
1	---	---	1389018_at				4.87824	4.94529	5.73533	7.0429	6.50735	6.64387	5.11959	4.86091	5.01512	0.0670544	0.857088	2.16466	1.62911	1.76563	0.241354	-0.0173295	0.136881
1	---	---	1389039_at				7.32526	7.40249	9.09579	9.96264	9.53798	9.58133	8.75654	7.70314	7.85379	0.0772217	1.77053	2.63738	2.21271	2.25607	1.43127	0.377872	0.528529
1	Bag2	Bcl2-associated athanogene 2	1389047_at		690038		5.41421	6.72254	7.36684	8.03248	7.69574	7.24071	5.97246	5.4641	5.45188	1.30833	1.95263	2.61827	2.28153	1.8265	0.558254	0.0498869	0.037667
1	Bmp1	bone morphogenetic protein 1	1389048_at	RGD:620739	83470	Rn.94356	5.84388	6.83613	7.19847	8.12471	8.2077	8.69387	7.55953	6.13758	6.20463	0.992253	1.35459	2.28083	2.36382	2.84999	1.71565	0.293703	0.360752
1	---	---	1389172_at				7.35453	7.96583	9.17624	9.81243	9.26277	9.07184	8.02669	7.63346	7.86592	0.611291	1.8217	2.4579	1.90823	1.7173	0.672153	0.278929	0.511387
1	---	---	1389208_at				5.81056	6.5727	7.82003	8.53337	8.25604	8.07685	7.06156	6.52393	6.78278	0.76215	2.00948	2.72281	2.44548	2.26629	1.25101	0.713375	0.972224
1	Lama4	laminin, alpha 4	1389214_at				6.15431	7.80614	8.71838	9.54865	8.91746	8.9473	7.51147	6.78945	6.63206	1.65183	2.56407	3.39434	2.76315	2.79299	1.35716	0.63514	0.477753
1	Rai14	retinoic acid induced 14	1389263_at		294804	Rn.67714	6.32605	7.69999	8.75221	9.72262	9.28216	9.45083	8.49083	6.97287	7.28596	1.37394	2.42616	3.39657	2.95611	3.12478	2.16478	0.646816	0.959904
1	Vasn	vasorin	1389271_at		679921		5.78264	6.87245	7.56365	8.43965	8.26204	8.47227	7.31622	6.27481	5.96502	1.0898	1.78101	2.657	2.4794	2.68962	1.53358	0.492165	0.182376
1	---	---	1389287_at				5.50677	6.94423	7.57411	8.25597	7.72167	7.5743	6.80533	6.12505	6.45177	1.43746	2.06733	2.7492	2.2149	2.06753	1.29856	0.618274	0.944999
1	Olfml2b	olfactomedin-like 2B	1389295_at		304960	Rn.13880	7.89053	8.11093	9.91026	10.6609	10.0324	10.3909	9.66177	8.38409	7.99383	0.220406	2.01973	2.77036	2.14189	2.50039	1.77124	0.493563	0.103305
1	Anxa4	annexin A4	1389305_at	RGD:621171	79124	Rn.19270	7.26482	8.29146	9.55398	10.1124	9.99916	9.82416	8.8142	7.58837	7.80481	1.02664	2.28916	2.84755	2.73434	2.55934	1.54938	0.323553	0.539992
1	---	---	1389321_at				6.03776	7.01087	7.47547	8.38304	8.35229	8.78024	7.7414	6.79143	6.63862	0.97311	1.43771	2.34528	2.31453	2.74249	1.70364	0.753669	0.600861
1	Fam114a1	family with sequence similarity 114, member A1	1389435_at		498366		6.6252	7.62027	8.86828	9.78387	9.56873	9.11159	7.91396	6.7114	6.86162	0.995065	2.24308	3.15867	2.94353	2.48639	1.28876	0.0861999	0.23642
1	Cd248	CD248 molecule, endosialin	1389490_at		293669	Rn.38806	4.94404	6.11299	7.72096	8.30646	8.11965	7.73553	6.44669	5.30941	5.45562	1.16895	2.77692	3.36242	3.17561	2.79149	1.50265	0.365372	0.51158
1	---	---	1389500_at		678766		4.7416	6.07506	7.28723	8.23775	7.77365	8.88943	8.67866	5.66714	5.55483	1.33346	2.54562	3.49614	3.03205	4.14782	3.93706	0.925536	0.813227
1	Jun	Jun oncogene	1389528_s_at	RGD:2943	24516	Rn.93714	6.27754	8.2188	8.12573	8.56852	7.98597	7.76679	7.21572	6.56609	6.7435	1.94125	1.84819	2.29097	1.70843	1.48924	0.938172	0.288542	0.465957
1	Fbln2	fibulin 2	1389533_at	RGD:628685	282583	Rn.7350	4.92578	5.53091	7.95158	8.67604	8.00704	7.10997	5.52385	5.23598	5.05868	0.605131	3.0258	3.75027	3.08127	2.1842	0.598079	0.310202	0.132902
1	---	---	1389618_at				4.65273	6.23239	6.562	6.89085	6.30472	6.73908	6.25103	5.45756	5.60165	1.57966	1.90927	2.23811	1.65199	2.08635	1.5983	0.804825	0.948915
1	---	---	1389649_at				5.13556	4.47591	6.14399	7.19604	7.26883	7.45905	6.93298	6.44673	6.85164	-0.659645	1.00844	2.06049	2.13327	2.3235	1.79742	1.31117	1.71608
1	Apln	apelin	1389651_at	RGD:620672	113881;58812	Rn.22847	5.04309	8.35216	7.39216	8.06852	7.50776	7.55796	5.99445	5.869	6.24513	3.30907	2.34907	3.02543	2.46467	2.51487	0.951361	0.825915	1.20204
1	Ptk7	PTK7 protein tyrosine kinase 7	1389787_at		301242	Rn.91493	7.00186	7.56553	9.50055	10.2103	9.63997	9.30729	8.01573	7.22551	7.07676	0.563674	2.49869	3.2084	2.63811	2.30544	1.01387	0.22365	0.0748994
1	Pmepa1	prostate transmembrane protein, androgen induced 1	1389809_at		311676	Rn.108034	7.17237	8.80478	8.9732	9.60141	9.05048	8.90412	7.92915	8.0512	7.84821	1.63241	1.80083	2.42904	1.8781	1.73175	0.756773	0.878823	0.675833
1	---	---	1389841_at				4.07268	4.30657	5.27478	6.49228	6.45457	6.5942	5.23497	4.319	4.38326	0.23389	1.20209	2.41959	2.38189	2.52152	1.16229	0.246323	0.310582
1	Wbp5	WW domain binding protein 5	1389857_at		294067	Rn.6930	7.69062	8.19664	9.33193	10.3824	10.0863	9.70814	8.59788	7.80529	7.68721	0.506021	1.64131	2.69177	2.39571	2.01752	0.907258	0.114669	-0.00341034
1	Col11a2	collagen, type XI, alpha 2	1389891_at	RGD:2373	24961;294279;294280	Rn.45835;Rn.90691	5.64994	5.37935	6.2712	7.69958	9.07777	9.28533	7.96384	6.33526	6.37723	-0.270587	0.621266	2.04964	3.42784	3.63539	2.31391	0.685323	0.72729
1	---	---	1389905_at				5.73428	6.46698	7.47544	8.14076	7.73649	8.51155	8.52448	6.63681	6.55593	0.732707	1.74116	2.40648	2.00221	2.77727	2.79021	0.902536	0.821655
1	Metrnl	meteorin, glial cell differentiation regulator-like	1389911_at		316842	Rn.64557	7.77735	8.71504	9.49067	10.312	10.3944	10.4887	9.34269	8.00959	8.24457	0.93769	1.71332	2.53462	2.61707	2.71133	1.56534	0.232242	0.467223
1	LOC290704	similar to palladin	1389918_at				6.48972	6.89366	9.02273	9.38898	9.68738	10.0515	9.61165	7.37618	6.40135	0.403939	2.533	2.89926	3.19766	3.56179	3.12193	0.886458	-0.0883722
1	Sytl2	synaptotagmin-like 2	1390107_at		361604	Rn.105439	4.99913	5.91699	7.76077	8.71303	7.90958	7.83044	6.63464	5.73508	6.18674	0.917863	2.76165	3.7139	2.91046	2.83132	1.63552	0.735952	1.18761
1	Dixdc1	DIX domain containing 1	1390127_at		363062	Rn.101223	3.6498	4.12198	5.18983	6.91402	6.2821	5.9101	4.73345	4.3479	4.85094	0.472185	1.54003	3.26422	2.6323	2.2603	1.08365	0.698105	1.20114
1	---	---	1390300_at				5.45223	6.53761	6.98624	7.89677	7.72618	7.91769	7.35457	6.01414	5.51498	1.08539	1.53402	2.44455	2.27396	2.46546	1.90235	0.561918	0.0627532
1	Folr2	folate receptor 2 (fetal)	1390348_at		293154	Rn.8801	6.71768	8.11184	8.77959	9.47945	9.06056	8.68512	7.79064	7.51065	7.23762	1.39415	2.06191	2.76177	2.34288	1.96744	1.07296	0.792967	0.519943
1	Cpxm1	carboxypeptidase X (M14 family), member 1	1390420_at		296156	Rn.19382	3.75347	3.44537	4.83613	6.09745	5.5729	6.39358	4.94319	4.26868	4.09384	-0.308097	1.08266	2.34398	1.81943	2.64011	1.18972	0.515209	0.340374
1	Cndp1	carnosine dipeptidase 1 (metallopeptidase M20 family)	1390569_at		307212	Rn.105127	4.64657	5.75392	6.91116	7.70566	7.36489	7.59629	6.63628	5.99032	5.62511	1.10735	2.26459	3.05909	2.71832	2.94972	1.98971	1.34375	0.978543
1	---	---	1390605_at				4.37029	4.23278	5.50345	6.45896	6.18226	6.58877	5.95115	5.3247	5.40841	-0.137513	1.13316	2.08867	1.81197	2.21848	1.58086	0.954415	1.03812
1	---	---	1390713_at				3.85292	4.8446	5.22009	7.17081	7.14602	7.32495	6.4162	4.27251	4.65387	0.991687	1.36718	3.31789	3.29311	3.47204	2.56329	0.419592	0.800951
1	---	---	1390726_at				3.89992	5.7833	5.41351	6.03243	5.73738	5.73523	4.60535	3.92435	4.065	1.88338	1.51359	2.13251	1.83746	1.83531	0.705434	0.0244357	0.165077
1	Satb2	SATB homeobox 2	1390838_at				5.29238	5.9422	7.60818	9.46747	9.46882	9.65989	8.56575	6.21541	6.04602	0.649826	2.3158	4.17509	4.17644	4.36751	3.27337	0.923036	0.753645
1	Col16a1	collagen, type XVI, alpha 1	1390846_at		366474	Rn.74081	6.44303	7.39704	8.52118	9.505	8.90184	8.90112	7.48821	6.6202	6.54035	0.954006	2.07815	3.06197	2.45881	2.45809	1.04518	0.177162	0.0973164
1	Igsf10	immunoglobulin superfamily, member 10	1390901_at		310448;497755	Rn.23485	4.55398	5.04557	6.63116	7.64225	6.62478	6.36465	5.11185	4.34516	4.51292	0.49159	2.07718	3.08826	2.0708	1.81066	0.557868	-0.208826	-0.0410639
1	Igsf3	immunoglobulin superfamily, member 3	1390925_a_at		295325	Rn.98932	6.43532	6.72982	7.74177	8.36045	8.0772	8.81298	8.08802	6.95927	6.93098	0.294501	1.30646	1.92514	1.64188	2.37766	1.6527	0.523952	0.495665
1	Ier5l	immediate early response 5-like	1391026_at		499772		5.57297	7.0273	7.41881	8.05217	7.24561	7.18474	6.08527	5.72166	5.74542	1.45433	1.84584	2.4792	1.67264	1.61177	0.512302	0.14869	0.172452
1	---	---	1391106_at				5.69204	7.7853	7.85529	8.72116	7.45465	7.92535	7.01179	5.9886	6.21521	2.09326	2.16325	3.02912	1.76261	2.23331	1.31976	0.296565	0.52317
1	Podnl1	podocan-like 1	1391156_at		288907	Rn.103275	4.99787	5.1771	6.94581	7.91426	7.97999	8.54044	7.36819	5.48292	5.12749	0.179231	1.94794	2.91639	2.98212	3.54257	2.37032	0.485049	0.129621
1	Bmper	BMP-binding endothelial regulator	1391345_at		300455	Rn.109755	2.91716	3.2514	3.6327	5.94723	5.92436	5.12455	3.45528	3.00354	3.03459	0.334239	0.715536	3.03007	3.00719	2.20738	0.538123	0.086374	0.11743
1	Pltp	phospholipid transfer protein	1391435_at		296371	Rn.104631	8.26125	8.07849	9.47817	10.5313	10.5205	10.6951	9.60221	8.58797	8.69154	-0.182758	1.21692	2.27006	2.25924	2.43381	1.34096	0.326723	0.430295
1	Sertad4	SERTA domain containing 4	1391537_at		360899	Rn.101908	5.29168	7.05498	8.45737	9.74359	9.0098	7.92909	6.51663	5.48654	5.66533	1.7633	3.16569	4.45191	3.71812	2.63741	1.22494	0.194863	0.373649
1	Wasl	Wiskott-Aldrich syndrome-like	1391625_at		682507		5.07243	5.22747	6.47737	7.31459	7.56946	7.80441	6.99009	5.67107	5.04573	0.155036	1.40494	2.24216	2.49703	2.73198	1.91766	0.59864	-0.0267019
1	---	---	1391757_at				3.9305	4.24433	4.86909	6.00471	6.22133	6.36163	5.76264	4.61075	4.18836	0.313838	0.938594	2.07421	2.29084	2.43113	1.83214	0.680256	0.257864
1	---	---	1391936_a_at				6.69212	7.42315	8.20708	9.17856	9.34758	10.0363	9.19995	7.42503	7.7713	0.731032	1.51497	2.48645	2.65547	3.34415	2.50783	0.732911	1.07918
1	Six4	SIX homeobox 4	1391976_at		299138	Rn.109601	3.26262	4.01981	5.08628	6.33948	5.70884	5.53841	4.16837	3.51261	3.92711	0.757197	1.82366	3.07686	2.44622	2.27579	0.905752	0.249992	0.664496
1	---	---	1392140_at				5.95362	5.99717	7.10727	8.12275	8.02451	8.52606	7.60312	7.07304	7.18138	0.0435433	1.15365	2.16913	2.07089	2.57244	1.6495	1.11942	1.22775
1	Serpine1	serine (or cysteine) peptidase inhibitor, clade E, member 1	1392264_s_at	RGD:3249	24617	Rn.29367	4.03494	5.64643	6.43471	6.53951	5.66361	5.19382	4.29925	3.68235	3.75268	1.61148	2.39977	2.50456	1.62867	1.15888	0.264301	-0.352595	-0.282266
1	Mmp23	matrix metallopeptidase 23	1392265_s_at	RGD:620201	94339	Rn.22562	5.52882	6.25927	7.91913	9.22395	8.98937	8.83247	7.39493	6.21961	6.31658	0.730454	2.39032	3.69513	3.46055	3.30366	1.86611	0.690796	0.787768
1	Tgfb2	Transforming growth factor, beta 2	1392382_at	RGD:70491	81809	Rn.24539	2.94093	3.83235	5.03145	5.56825	5.09275	4.92755	3.87749	3.20359	3.18909	0.891419	2.09052	2.62732	2.15182	1.98662	0.936564	0.262664	0.248164
1	---	---	1392489_at				5.11669	8.24121	8.95838	9.92781	9.19433	8.77445	7.29481	5.91019	6.01335	3.12452	3.84169	4.81112	4.07765	3.65776	2.17813	0.7935	0.89666
1	Pmepa1	prostate transmembrane protein, androgen induced 1	1392534_at		311676	Rn.108034	7.05736	8.66167	9.17208	9.77624	9.56922	9.38166	8.29181	8.15793	7.92905	1.6043	2.11472	2.71887	2.51185	2.32429	1.23445	1.10057	0.871684
1	---	---	1392557_at				5.93902	7.25932	8.30082	9.21285	8.65457	8.76466	7.31702	6.4111	6.67549	1.3203	2.3618	3.27382	2.71555	2.82564	1.37799	0.472073	0.736466
1	---	---	1392653_at				6.64355	6.68145	8.45206	9.10674	9.07047	9.17728	8.28544	7.18972	6.70347	0.0379046	1.80851	2.46319	2.42692	2.53374	1.64189	0.546168	0.0599222
1	Clec11a	C-type lectin domain family 11, member a	1392672_at	RGD:3627	29313	Rn.38457	5.57609	5.3922	7.9887	9.28319	8.63934	8.74335	7.33828	5.63618	5.83006	-0.183891	2.41261	3.70711	3.06325	3.16726	1.76219	0.0600875	0.253972
1	---	---	1392736_at				5.99479	8.56644	6.94264	6.68532	7.00428	9.0007	8.46116	6.76614	6.03524	2.57165	0.947854	0.690527	1.00949	3.00591	2.46637	0.771346	0.0404514
1	Trem2	triggering receptor expressed on myeloid cells 2	1392759_at		301227	Rn.88693	4.82394	5.50398	7.30451	8.18215	8.31883	7.74225	6.31979	5.19246	5.32967	0.680047	2.48058	3.35821	3.4949	2.91831	1.49586	0.368522	0.505737
1	Gpc4	glypican 4	1392888_at		317322	Rn.19945	5.71753	5.77284	7.9775	9.22146	8.6252	8.51117	7.2148	5.74045	5.77658	0.0553114	2.25997	3.50393	2.90767	2.79364	1.49727	0.0229214	0.0590494
1	Col11a1	collagen, type XI, alpha 1	1392915_at	RGD:2372	25654;362025	Rn.260	7.27803	7.85999	9.81396	11.6281	12.0493	12.3225	10.6658	8.37244	8.08479	0.581961	2.53593	4.3501	4.77131	5.04449	3.38773	1.09441	0.806764
1	---	---	1392935_at				5.23648	5.9459	7.33957	8.31336	7.77143	7.93981	6.95107	6.063	6.22212	0.709415	2.10309	3.07688	2.53495	2.70333	1.71458	0.826516	0.985644
1	RGD1563325	similar to hypothetical protein MGC17943	1392942_at				6.05967	6.58197	7.54352	8.52609	8.08399	7.7094	7.09288	7.10033	6.7533	0.522296	1.48385	2.46642	2.02432	1.64973	1.03321	1.04066	0.693631
1	---	---	1393119_at				5.00864	5.49042	6.60168	7.44522	6.46726	7.54724	7.53677	6.59277	6.68815	0.48178	1.59305	2.43658	1.45863	2.53861	2.52813	1.58414	1.67951
1	P4ha3	procollagen-proline, 2-oxoglutarate 4-dioxygenase (proline 4-hydroxylase), alpha polypeptide III	1393129_at		361612		6.73497	6.4046	8.77169	9.77421	9.01821	8.07583	6.57767	6.13449	6.24436	-0.330368	2.03672	3.03924	2.28324	1.34086	-0.157295	-0.600478	-0.490607
1	---	---	1393167_at				4.4806	3.97943	5.06874	6.80236	7.14641	7.80809	6.35351	4.85779	4.22787	-0.501165	0.588143	2.32177	2.66581	3.3275	1.87291	0.377189	-0.252731
1	RGD1564799	similar to transmembrane 4 superfamily member 10	1393171_at		501569		3.48914	4.37973	5.4015	6.58907	5.52414	5.6094	4.36038	4.24277	3.95421	0.890599	1.91237	3.09994	2.03501	2.12027	0.871244	0.753638	0.465073
1	Efemp2	EGF-containing fibulin-like extracellular matrix protein 2	1393240_at		293677	Rn.16151	6.13789	7.24284	8.30494	9.03902	8.56057	8.69223	7.5791	6.41357	6.44794	1.10495	2.16705	2.90113	2.42269	2.55434	1.44121	0.275688	0.310049
1	Cav1	caveolin 1, caveolae protein	1393281_at	RGD:2280	116578;25404	Rn.22518	5.2358	7.00852	8.0157	8.77202	7.7239	7.53938	6.16027	6.658	6.42603	1.77272	2.7799	3.53621	2.4881	2.30358	0.92447	1.4222	1.19023
1	---	---	1393330_at		685742		5.39844	5.3987	7.17309	8.35617	8.26733	8.13845	6.86612	5.52083	5.57548	0.000261147	1.77465	2.95773	2.86888	2.74001	1.46768	0.12239	0.177041
1	---	---	1393374_at				5.66965	6.84446	8.27942	9.85881	9.81347	9.67262	8.41835	6.31754	6.51606	1.17481	2.60977	4.18916	4.14382	4.00297	2.7487	0.647895	0.846414
1	---	---	1393401_at				6.18476	8.32273	8.33747	8.7089	8.21269	8.04893	7.10492	6.55349	6.93073	2.13798	2.15271	2.52415	2.02793	1.86418	0.920162	0.368736	0.745974
1	---	---	1393469_at				4.77188	4.96024	6.41535	7.03578	6.72291	7.35895	6.84985	5.9359	5.72078	0.188359	1.64348	2.2639	1.95103	2.58707	2.07797	1.16402	0.948907
1	---	---	1393494_at				3.9106	5.31803	6.19653	7.46222	7.0536	6.34751	5.79734	4.12992	4.23131	1.40743	2.28593	3.55162	3.143	2.43691	1.88674	0.219324	0.320714
1	Myo10	myosin X	1393639_at		310178	Rn.20775	5.62801	5.78864	6.80053	7.36775	8.00852	7.93455	6.6255	5.76458	5.52873	0.160631	1.17252	1.73974	2.38051	2.30653	0.997485	0.13657	-0.0992875
1	---	---	1393653_at		501174		5.89164	8.37688	8.97514	9.52139	9.16035	8.46061	7.48637	6.77594	7.14757	2.48524	3.0835	3.62975	3.26871	2.56897	1.59473	0.884296	1.25593
1	Hmcn1	hemicentin 1	1393672_at		289094	Rn.52931	2.82618	3.02802	3.39722	5.22567	4.66222	4.30188	3.19295	3.12635	3.11798	0.201836	0.571041	2.39949	1.83604	1.4757	0.366766	0.300171	0.291803
1	Fibin	fin bud initiation factor homolog (zebrafish)	1393696_at		499856		3.26746	4.48124	4.94709	6.62467	5.57252	5.15162	3.60126	3.45608	3.44828	1.21378	1.67963	3.35721	2.30506	1.88416	0.333803	0.188618	0.180823
1	Steap1	six transmembrane epithelial antigen of the prostate 1	1393706_at		297738	Rn.51773	3.97583	5.20021	5.67259	6.88389	6.23177	5.90006	4.58158	3.91272	3.94321	1.22438	1.69676	2.90805	2.25593	1.92423	0.605747	-0.0631095	-0.0326241
1	---	---	1393730_at				5.00878	7.44736	7.31894	7.98771	6.95172	6.48993	5.39919	4.65882	4.86831	2.43858	2.31016	2.97893	1.94294	1.48115	0.390406	-0.349959	-0.140467
1	Sc65	synaptonemal complex protein SC65	1393779_x_at	RGD:620767	59101	Rn.90100	4.34101	5.40012	6.46172	7.58642	7.81605	7.09912	5.58939	4.42405	4.32245	1.0591	2.12071	3.2454	3.47504	2.75811	1.24837	0.083032	-0.0185628
1	Unc5b	Unc-5 homolog B (C. elegans)	1393799_at	RGD:621756	60630	Rn.34617	6.1683	6.62604	7.42682	8.80425	8.83259	8.73033	7.63085	6.62882	6.06259	0.457737	1.25852	2.63595	2.66429	2.56203	1.46255	0.460518	-0.105706
1	Col8a1	collagen, type VIII, alpha 1	1393891_at		304021	Rn.53843	5.35842	5.99653	7.76324	8.24151	6.98518	6.82473	5.60137	5.30715	5.18648	0.638109	2.40482	2.88309	1.62676	1.4663	0.242945	-0.0512703	-0.171946
1	Rnd3	Rho family GTPase 3	1394077_at		295588	Rn.25153	4.4109	4.85238	6.01608	7.36008	6.36407	6.33646	5.07994	4.40179	4.55043	0.441473	1.60517	2.94918	1.95317	1.92556	0.669031	-0.00911537	0.139526
1	Vangl1	vang-like 1 (van gogh, Drosophila)	1394435_at		690366		4.57715	5.71624	6.98793	7.94625	7.09457	6.66443	5.58733	5.03626	5.03235	1.13909	2.41078	3.3691	2.51742	2.08728	1.01018	0.459106	0.4552
1	Abca1	ATP-binding cassette, sub-family A (ABC1), member 1	1394490_at	RGD:631344	313210	Rn.106379	5.60894	6.30058	7.30866	8.96618	9.32247	9.47846	7.84873	6.11711	6.85705	0.691639	1.69971	3.35724	3.71352	3.86952	2.23979	0.508172	1.2481
1	---	---	1394761_at				3.92973	4.57771	5.85981	6.87505	6.62444	6.70648	5.45877	4.54262	4.93548	0.647984	1.93009	2.94532	2.69471	2.77675	1.52904	0.612889	1.00575
1	Itga11	integrin, alpha 11	1394824_at		315744	Rn.81998	5.39303	5.72765	7.03976	8.43892	7.88053	7.61162	6.29947	6.5984	5.68352	0.334628	1.64674	3.0459	2.48751	2.21859	0.906442	1.20538	0.290497
1	---	---	1395052_at				3.58478	4.0452	5.59803	7.5956	7.91933	8.34522	6.78746	4.44067	4.66118	0.460424	2.01326	4.01082	4.33455	4.76044	3.20268	0.855894	1.0764
1	---	---	1395109_at				3.06994	3.45361	3.79597	5.39011	5.41932	6.1506	4.73878	3.537	3.47514	0.383671	0.726027	2.32017	2.34938	3.08066	1.66884	0.467059	0.405204
1	Nedd4	neural precursor cell expressed, developmentally down-regulated gene 4	1395157_at	RGD:3157	25489	Rn.99540	5.8799	6.34533	7.6203	8.67116	8.10123	8.05508	7.36351	6.80481	5.57516	0.465431	1.7404	2.79126	2.22133	2.17519	1.48362	0.924912	-0.304731
1	Lrrc17	leucine rich repeat containing 17	1395472_at		502715		5.47793	5.44251	7.29511	8.47227	8.04956	6.90267	4.93898	4.62525	4.73036	-0.0354258	1.81718	2.99434	2.57163	1.42474	-0.538955	-0.852681	-0.747571
1	RGD1565629	similar to collagen and calcium binding EGF domains 1	1395550_at		307358	Rn.91552	5.08073	5.54638	6.87833	7.46738	6.53605	6.42076	6.13554	5.87388	5.44033	0.465657	1.7976	2.38665	1.45532	1.34004	1.05481	0.793157	0.359605
1	Col12a1	collagen, type XII, alpha 1	1395580_at	RGD:2374	25683;315838	Rn.11218	3.73907	3.97713	4.56679	7.38642	5.98163	5.79718	4.00944	3.79593	3.69649	0.238061	0.827718	3.64735	2.24256	2.05811	0.270367	0.056858	-0.0425777
1	Mall	mal, T-cell differentiation protein-like	1395663_at		362211	Rn.48232	3.41835	4.54242	5.63193	6.03619	4.99592	4.92419	3.99014	3.42187	3.41756	1.12407	2.21359	2.61784	1.57758	1.50584	0.57179	0.00352223	-0.000783609
1	Papss2	3'-phosphoadenosine 5'-phosphosulfate synthase 2	1395721_at		294103	Rn.79315	4.53948	5.21897	6.52236	7.95056	7.44029	7.02248	5.59532	4.74232	4.87923	0.679495	1.98288	3.41108	2.90081	2.483	1.05584	0.202843	0.339754
1	Cd276	Cd276 molecule	1395737_at		315716	Rn.76129	4.2901	4.60557	5.90754	6.94097	6.14017	6.26806	5.3915	4.35526	4.37519	0.315468	1.61744	2.65087	1.85007	1.97797	1.1014	0.0651671	0.0850889
1	Col6a3	procollagen, type VI, alpha 3	1396055_at				3.98648	5.83766	7.1666	8.62015	6.75729	6.7554	5.64492	4.33565	3.81965	1.85118	3.18012	4.63367	2.77081	2.76893	1.65844	0.349176	-0.166828
1	---	---	1396071_at				3.97936	4.66214	5.21623	5.75242	6.28262	6.25125	4.85818	4.21491	4.13577	0.682777	1.23687	1.77306	2.30325	2.27188	0.878815	0.235541	0.156406
1	RGD1562846	similar to Docking protein 5 (Downstream of tyrosine kinase 5) (Protein dok-5)	1396206_at		502694		3.29864	3.20423	4.20271	6.37421	5.45791	5.46519	4.07814	3.19755	3.27761	-0.0944098	0.904076	3.07557	2.15927	2.16656	0.779508	-0.101084	-0.0210302
1	---	---	1396583_at				4.40058	5.13541	6.05425	7.53877	7.94106	7.71645	5.86745	4.62474	4.31721	0.734833	1.65368	3.1382	3.54048	3.31587	1.46688	0.22416	-0.0833651
1	---	---	1396610_at				5.24867	6.17328	6.35514	7.2222	7.47076	7.98945	6.9081	5.62254	5.53444	0.924609	1.10646	1.97353	2.22209	2.74078	1.65943	0.373868	0.285764
1	---	---	1396799_at				3.72917	3.83446	4.91915	6.68564	5.68477	5.98529	4.73921	3.82463	3.65082	0.105282	1.18998	2.95647	1.95559	2.25612	1.01004	0.0954509	-0.0783531
1	Grb10	growth factor receptor bound protein 10	1397211_at		498416		4.92378	5.08235	6.26563	7.44155	7.40061	7.40557	6.19578	5.2159	4.75044	0.158564	1.34184	2.51777	2.47683	2.48178	1.27199	0.292119	-0.173346
1	---	---	1397226_at				3.29619	4.31269	4.73293	5.62913	5.43283	5.45282	4.337	3.8516	3.53453	1.0165	1.43674	2.33294	2.13664	2.15663	1.04081	0.555405	0.238335
1	---	---	1397286_at				5.17385	6.11731	6.50768	7.02455	6.94325	7.33492	7.15466	6.19242	4.91137	0.943468	1.33384	1.8507	1.76941	2.16107	1.98081	1.01858	-0.26248
1	Pvrl3	Poliovirus receptor-related 3	1397363_at		288124	Rn.105836	3.5277	4.31776	5.14387	6.23096	5.72331	5.66898	4.53261	3.73235	3.93576	0.790064	1.61617	2.70326	2.19561	2.14128	1.00491	0.204649	0.408065
1	---	---	1397615_at				4.05612	4.94728	6.27759	7.96884	8.28769	8.63247	7.49057	4.87164	4.4961	0.891166	2.22148	3.91272	4.23158	4.57635	3.43445	0.815523	0.43998
1	Mtap	Methylthioadenosine phosphorylase	1397644_at		298227	Rn.51683	6.00259	6.83656	7.85358	8.34576	7.86734	7.58748	6.64633	6.55628	6.47263	0.833971	1.851	2.34318	1.86475	1.58489	0.643741	0.55369	0.470046
1	---	---	1397944_at				4.52856	5.20868	6.39592	7.1336	7.03482	7.22602	5.89986	5.46778	5.60781	0.680119	1.86736	2.60504	2.50626	2.69746	1.3713	0.939222	1.07925
1	---	---	1398202_at				4.11066	4.42705	5.46285	7.41372	7.93561	8.02914	6.74011	4.41801	4.21185	0.316391	1.35219	3.30306	3.82495	3.91848	2.62945	0.307346	0.101192
1	Abcc9	ATP-binding cassette, sub-family C (CFTR/MRP), member 9	1398265_at	RGD:3787	116803;117139;25560	Rn.10528;Rn.108213	4.27714	5.58636	5.4244	5.95185	5.77141	6.32425	5.56436	4.7358	4.56019	1.30922	1.14726	1.67471	1.49428	2.04711	1.28723	0.458659	0.283054
1	Plau	plasminogen activator, urokinase	1398287_at	RGD:3343	25619	Rn.6064	4.28565	5.66201	6.26863	7.31811	6.35942	6.37125	4.64984	4.16695	4.38274	1.37636	1.98298	3.03246	2.07377	2.0856	0.364194	-0.118704	0.0970938
1	Slc29a1	solute carrier family 29 (nucleoside transporters), member 1	1398295_at	RGD:61899	63997	Rn.5814	7.03725	7.36504	7.91613	8.58118	8.56451	9.33663	8.5808	7.79329	7.55397	0.327783	0.878873	1.54393	1.52726	2.29937	1.54354	0.756036	0.516719
1	Fzd2	frizzled homolog 2 (Drosophila)	1398304_at	RGD:71012	360246;64512	Rn.92324	4.32261	4.75359	6.45563	7.47844	6.54006	6.19765	4.66439	4.22752	4.09105	0.430987	2.13302	3.15583	2.21746	1.87504	0.34178	-0.0950843	-0.231554
1	Col12a1	collagen, type XII, alpha 1	1398321_a_at	RGD:2374	25683;315838	Rn.11218	4.05131	5.0375	6.70269	9.47628	8.65597	8.15215	5.54038	4.03387	4.06672	0.986188	2.65138	5.42497	4.60466	4.10084	1.48907	-0.0174373	0.0154088
1	---	---	1398345_at				5.97872	5.82785	7.33675	8.53516	8.00878	7.8197	6.31622	6.41715	6.71542	-0.150878	1.35803	2.55644	2.03006	1.84098	0.337501	0.43843	0.736693
1	Vwa1	von Willebrand factor A domain containing 1	1398380_at		298683	Rn.12431	3.67192	4.38851	5.82781	6.11857	5.19768	5.17987	4.03479	3.61318	3.59072	0.71659	2.15589	2.44665	1.52576	1.50795	0.362872	-0.0587389	-0.0812028
1	MGC72614	hypothetical LOC310540	1398387_at		310540	Rn.20514	6.7205	7.02572	8.0781	9.20443	8.92784	9.04376	8.45067	7.63158	8.0126	0.305214	1.3576	2.48393	2.20733	2.32325	1.73017	0.911073	1.29209
1	Cxcl13	chemokine (C-X-C motif) ligand 13	1398390_at		498335		4.09411	7.16392	6.92283	8.48238	5.77166	7.04363	5.30194	4.40743	4.59447	3.06981	2.82872	4.38827	1.67755	2.94952	1.20784	0.313319	0.500359
1	Fam110b	family with sequence similarity 110, member B	1398425_at		500400		5.22562	4.99823	6.31235	7.19794	7.13481	7.38755	6.32845	5.9637	5.35195	-0.227392	1.08672	1.97232	1.90919	2.16193	1.10283	0.738074	0.126325
1	---	---	1398467_at				4.25551	4.75511	5.44195	6.43919	6.71931	6.9511	5.33583	4.08325	4.44781	0.499602	1.18644	2.18368	2.4638	2.69559	1.08032	-0.172263	0.192297
1	Rgs1	regulator of G-protein signaling 1	1398540_at	RGD:3561	54289	Rn.14787	4.75226	6.73745	6.12487	8.06704	6.67017	6.46787	4.94467	5.0396	6.41119	1.9852	1.37261	3.31478	1.91792	1.71562	0.19241	0.287345	1.65894
1	Fam167a	family with sequence similarity 167, member A	1398662_at		498533		4.55805	5.00431	5.80983	7.3882	7.42974	7.79258	6.8415	4.77027	4.78444	0.446263	1.25179	2.83015	2.87169	3.23453	2.28345	0.212218	0.226388
1	Gramd3	GRAM domain containing 3	1398664_at		307288	Rn.53932	5.01044	4.88727	6.68649	7.86263	7.16118	6.69929	5.03489	4.55908	4.7394	-0.123171	1.67605	2.85219	2.15074	1.68885	0.0244489	-0.451358	-0.271036
1	Fkbp1a	FK506 binding protein 1a	1398828_at	RGD:2617;RGD:2618	25639;29453	Rn.80611	8.73978	9.75879	10.4332	10.9306	10.3015	10.1995	9.39913	8.95282	8.94756	1.01901	1.69343	2.19083	1.56176	1.45967	0.659346	0.21304	0.207774
1	Fkbp1a	FK506 binding protein 1a	1398829_at	RGD:2617;RGD:2618	25639;29453	Rn.80611	9.06858	10.3107	11.055	11.5729	10.9906	10.8634	10.1186	9.48028	9.43517	1.24213	1.98646	2.50432	1.922	1.79483	1.04998	0.411702	0.366595
1	Glt25d1	glycosyltransferase 25 domain containing 1	1399148_s_at		290637	Rn.105830	5.2319	5.57197	6.59847	7.97802	7.10401	6.94909	5.70576	6.05861	5.482	0.340072	1.36657	2.74612	1.87211	1.71719	0.47386	0.826712	0.250097
2	Ankrd1	ankyrin repeat domain 1 (cardiac muscle)	1367664_at	RGD:61989	27064	Rn.3789	3.66541	6.86258	3.75618	3.37509	3.40207	3.58684	3.29188	3.42191	3.47876	3.19718	0.090778	-0.290318	-0.263335	-0.0785696	-0.373525	-0.243494	-0.186642
2	Fasn	fatty acid synthase	1367707_at	RGD:620665	50671	Rn.9486	6.63853	5.68441	6.35262	6.76627	6.675	6.99459	6.58877	8.32615	7.77452	-0.954122	-0.285917	0.127734	0.0364634	0.356059	-0.0497599	1.68762	1.13599
2	Cdo1	cysteine dioxygenase, type I	1367755_at	RGD:69262	81718	Rn.2589	9.19002	8.41303	8.55336	8.7577	8.73024	9.39488	9.11127	10.6802	11.0556	-0.776996	-0.636662	-0.432321	-0.459781	0.204857	-0.0787477	1.49022	1.86562
2	Resp18	regulated endocrine-specific protein 18	1367904_at	RGD:3555	50561	Rn.66430	3.95337	3.48223	3.53058	3.63295	3.57691	3.45962	4.08633	5.1232	5.56741	-0.47114	-0.422791	-0.320421	-0.376462	-0.493748	0.132958	1.16983	1.61404
2	Crym	crystallin, mu	1368059_at	RGD:620943	117024	Rn.24561	7.33583	5.92574	6.83729	6.57844	6.60375	7.71038	7.90645	7.81396	7.78259	-1.41009	-0.498539	-0.757388	-0.732079	0.374548	0.570621	0.478129	0.446757
2	Dpp4	dipeptidylpeptidase 4	1368163_at	RGD:2515	25253	Rn.91364	8.1406	7.2683	6.6424	5.5435	6.38868	6.24862	8.06147	9.01069	8.71083	-0.8723	-1.49819	-2.5971	-1.75191	-1.89198	-0.0791259	0.870097	0.570232
2	Klf15	Kruppel-like factor 15	1368249_at	RGD:70918	85497	Rn.22556	5.20018	4.47192	4.51006	4.42421	4.58591	5.55125	5.78419	5.95681	6.66028	-0.728262	-0.690118	-0.775976	-0.614272	0.351071	0.584005	0.756624	1.4601
2	Fmo3	flavin containing monooxygenase 3	1368304_at	RGD:619761	360264;497689;84493	Rn.28357	5.86205	5.17974	5.54648	5.47876	4.91458	6.45824	5.98879	6.03634	6.89647	-0.682304	-0.315566	-0.383284	-0.947471	0.596192	0.126748	0.174296	1.03443
2	Aqp7	aquaporin 7	1368317_at	RGD:2145	29171	Rn.11111	5.50074	4.71661	4.5235	4.54506	4.54102	4.78441	4.89684	7.26594	7.16163	-0.784137	-0.977244	-0.955683	-0.959724	-0.716334	-0.603908	1.7652	1.66089
2	Vegfc	vascular endothelial growth factor C	1368463_at	RGD:619800	114111	Rn.6913	7.74012	6.37536	6.90734	6.62207	6.38307	7.16496	7.74503	8.20913	8.60891	-1.36476	-0.832775	-1.11805	-1.35705	-0.575155	0.00491365	0.469012	0.868794
2	Abcd2	ATP-binding cassette, sub-family D (ALD), member 2	1368561_at	RGD:69244	84356	Rn.19678	4.39641	3.66968	3.66026	3.96835	3.8084	4.43055	4.03762	6.15	6.30529	-0.726729	-0.736154	-0.428055	-0.588014	0.0341366	-0.358791	1.75359	1.90888
2	Adrb3	adrenergic, beta-3-, receptor	1368780_at	RGD:2061	25645	Rn.10100	5.95101	5.14329	5.12467	4.9379	5.12009	5.83573	6.17393	7.10802	7.11927	-0.807718	-0.826339	-1.01311	-0.830918	-0.115282	0.222928	1.15701	1.16826
2	Akap12	A kinase (PRKA) anchor protein 12	1368869_at	RGD:70988	83425	Rn.42891	9.25826	8.63272	8.45588	8.35437	8.38898	7.96219	9.22398	10.2089	9.94811	-0.625539	-0.802383	-0.90389	-0.869279	-1.29607	-0.0342776	0.950593	0.68985
2	Ebf1	early B-cell factor 1	1368949_at	RGD:620953	116543	Rn.11257	8.30072	7.31108	7.39023	7.46352	7.88401	8.1068	8.83872	9.23849	8.59033	-0.989633	-0.910489	-0.837202	-0.416708	-0.193917	0.538007	0.937773	0.289614
2	Cdh23	cadherin 23 (otocadherin)	1368970_at	RGD:619760	114102;24878;360328;497746	Rn.61102	5.27437	4.64697	4.12121	3.7808	4.32353	4.01521	4.98917	5.93078	5.82063	-0.627399	-1.15316	-1.49357	-0.950833	-1.25915	-0.285203	0.656411	0.546261
2	Pkib	protein kinase (cAMP-dependent, catalytic) inhibitor beta	1369105_a_at	RGD:3335	24678	Rn.9748	7.29256	5.93691	6.25376	6.29874	6.56902	6.54779	7.73929	8.49827	8.01543	-1.35566	-1.0388	-0.993826	-0.723544	-0.744772	0.446722	1.20571	0.722864
2	Pparg	peroxisome proliferator-activated receptor gamma	1369179_a_at	RGD:3371	25664	Rn.23443	6.30368	5.51276	5.56906	5.80955	5.7617	6.1182	6.29525	7.27825	7.67308	-0.790925	-0.734625	-0.494129	-0.541984	-0.185479	-0.00842905	0.974569	1.36939
2	Il13ra2	interleukin 13 receptor, alpha 2	1369266_at	RGD:620838	171060	Rn.43663	7.30289	5.94964	6.91397	6.45108	6.12181	6.65869	7.0777	7.68782	8.12276	-1.35326	-0.388925	-0.851816	-1.18108	-0.644198	-0.22519	0.384929	0.819866
2	Klrd1	killer cell lectin-like receptor, subfamily D, member 1	1369306_at	RGD:2978	25110	Rn.6025	5.11947	4.68035	4.81813	4.56701	4.73986	5.40887	6.48382	5.30523	5.77469	-0.439119	-0.301346	-0.552467	-0.379609	0.289401	1.36435	0.185759	0.655219
2	Cxcl12	chemokine (C-X-C motif) ligand 12 (stromal cell-derived factor 1)	1369633_at	RGD:3651	24772	Rn.54439	10.6396	9.35755	9.91317	9.35596	9.69827	10.7275	11.0286	11.0088	11.237	-1.28208	-0.726457	-1.28367	-0.941359	0.08789	0.38898	0.369206	0.597379
2	Cd24	CD24 molecule	1369953_a_at	RGD:2298	25145	Rn.6007	10.0813	9.1505	8.68886	7.62335	8.67428	8.40273	10.2038	11.1693	10.5191	-0.930812	-1.39245	-2.45796	-1.40703	-1.67858	0.122447	1.08799	0.437821
2	Nnat	neuronatin	1369999_a_at	RGD:620155	94270	Rn.5785	5.36464	4.35197	4.24373	4.39529	4.31349	4.66168	4.57367	7.12237	7.94384	-1.01267	-1.12091	-0.969347	-1.05115	-0.702959	-0.790974	1.75773	2.5792
2	Sult1a1	sulfotransferase family, cytosolic, 1A, phenol-preferring, member 1	1370019_at	RGD:3767	113999;246096;29522;54306;83783	Rn.1507	6.84211	5.08367	5.23368	4.79948	4.76976	5.86699	6.31207	7.2111	8.14322	-1.75845	-1.60844	-2.04263	-2.07236	-0.975124	-0.530041	0.368985	1.3011
2	Pde6h	phosphodiesterase 6H, cGMP-specific, cone, gamma	1370104_at	RGD:70933	114248	Rn.21249	7.28611	6.88728	6.05287	5.21818	6.24902	5.89188	7.36489	8.06946	7.51577	-0.398831	-1.23325	-2.06793	-1.03709	-1.39424	0.0787838	0.783349	0.229654
2	Lef1	lymphoid enhancer binding factor 1	1370138_at	RGD:620241	161452	Rn.21926	6.24693	4.66149	5.30022	5.16313	6.15735	6.4359	7.1261	7.00064	6.50034	-1.58544	-0.94671	-1.0838	-0.0895799	0.188975	0.879171	0.753707	0.253409
2	Thrsp	thyroid hormone responsive	1370150_a_at	RGD:3859	24927;25357	Rn.81140	7.43967	5.90251	6.50787	5.97179	4.72972	5.795	6.72237	9.67615	9.47891	-1.53716	-0.93181	-1.46789	-2.70995	-1.64467	-0.717304	2.23647	2.03923
2	Scd1	stearoyl-Coenzyme A desaturase 1	1370355_at	RGD:621176	246074	Rn.1023	5.79097	4.96085	5.71982	5.49837	6.09089	7.89658	7.27934	9.39254	7.03961	-0.830118	-0.0711419	-0.292598	0.299926	2.10561	1.48837	3.60157	1.24865
2	Ces3	carboxylesterase 3	1370363_at	RGD:70896	113902	Rn.34885	5.94696	3.92254	4.38705	4.37967	3.78848	3.99589	4.44573	6.88546	8.0879	-2.02443	-1.55991	-1.56729	-2.15848	-1.95107	-1.50124	0.938494	2.14094
2	Mcpt1	mast cell protease 1	1370405_at	RGD:3062	29265	Rn.10701;Rn.114361	9.5175	6.81422	8.18241	6.02545	7.82843	9.19321	11.2057	12.0975	11.878	-2.70328	-1.33508	-3.49204	-1.68907	-0.324287	1.68817	2.58	2.36055
2	Lepr	leptin receptor	1370605_s_at	RGD:3001	24536	Rn.9891	6.99847	5.09887	5.68003	5.05664	5.27229	6.4823	7.21486	8.04028	7.95538	-1.8996	-1.31844	-1.94183	-1.72618	-0.516175	0.216387	1.04181	0.956905
2	C4-2 /// C4b	complement component 4, gene 2 /// complement component 4B (Childo blood group)	1370892_at	RGD:620005	116579;24233;360325	Rn.81052	7.96107	6.5407	6.8858	6.73948	5.7276	7.34039	7.79746	7.88717	8.27581	-1.42038	-1.07527	-1.2216	-2.23348	-0.620683	-0.163614	-0.0739001	0.314733
2	Acsl1	acyl-CoA synthetase long-chain family member 1	1370939_at	RGD:2015	25288	Rn.6215	9.61935	9.3357	9.116	8.47356	8.81353	8.96432	9.72375	10.8075	10.6456	-0.283644	-0.503351	-1.14579	-0.805817	-0.655029	0.104406	1.18815	1.02626
2	---	---	1371017_at				5.55488	5.09012	5.43753	5.18446	5.07393	6.41456	6.88856	6.04694	6.34839	-0.464757	-0.117354	-0.37042	-0.480955	0.859681	1.33368	0.492062	0.793505
2	Cpa3	carboxypeptidase A3, mast cell	1371151_at	RGD:2390	54242	Rn.10700	8.95552	6.6528	7.55481	6.17312	7.3617	9.31712	10.6857	11.1935	10.944	-2.30273	-1.40071	-2.7824	-1.59382	0.361599	1.73022	2.23801	1.98853
2	Lepr	leptin receptor	1371223_a_at	RGD:3001	24536	Rn.9891	6.69696	5.07994	5.51008	4.70918	4.77292	5.79003	6.64152	7.47187	7.57197	-1.61702	-1.18688	-1.98778	-1.92404	-0.906933	-0.0554392	0.774909	0.875012
2	Gpd1	glycerol-3-phosphate dehydrogenase 1 (soluble)	1371363_at	RGD:621381	60666	Rn.44452	7.76797	7.19954	6.95077	6.60732	6.1371	7.33106	7.50551	9.48702	9.53439	-0.568439	-0.817207	-1.16065	-1.63087	-0.436915	-0.262467	1.71904	1.76641
2	Thrsp	thyroid hormone responsive	1371400_at	RGD:3859	24927;25357	Rn.81140	7.63294	6.49173	6.89063	6.33527	5.66018	6.45616	7.33756	9.91712	9.91547	-1.14121	-0.742315	-1.29767	-1.97277	-1.17678	-0.295383	2.28418	2.28252
2	Rbp4	retinol binding protein 4, plasma	1371762_at	RGD:3546	25703	Rn.108214	6.09145	5.7176	5.65003	5.55159	4.87041	6.60358	6.72041	8.16679	7.9588	-0.373848	-0.441426	-0.539865	-1.22105	0.512124	0.628961	2.07533	1.86735
2	---	---	1371861_at				7.4495	6.10212	7.69836	7.84416	6.78923	7.91909	7.89042	7.85362	8.02131	-1.34737	0.248863	0.394662	-0.660264	0.469591	0.44092	0.404123	0.571815
2	Gstt3	glutathione S-transferase, theta 3	1371942_at		499422		4.97803	4.31948	4.54894	4.34305	4.60956	5.18635	5.04506	5.62753	5.97529	-0.658552	-0.429086	-0.634982	-0.368465	0.208325	0.0670352	0.649501	0.99726
2	Serping1	serine (or cysteine) peptidase inhibitor, clade G, member 1	1372254_at		295703	Rn.100285	9.0889	8.5844	8.9155	8.77062	8.27318	9.98696	10.0184	9.5454	10.0222	-0.504503	-0.173402	-0.318282	-0.81572	0.898058	0.929456	0.456505	0.933266
2	Pck1	phosphoenolpyruvate carboxykinase 1 (soluble)	1372264_at	RGD:3267	24625;362282	Rn.104376	8.53735	7.27278	6.71583	6.87182	5.90996	6.23294	7.1513	9.4588	10.0574	-1.26457	-1.82152	-1.66553	-2.62739	-2.30441	-1.38605	0.921453	1.52007
2	Cdkn1c	cyclin-dependent kinase inhibitor 1C (P57)	1372299_at		246060;361683	Rn.92509	7.78739	5.76607	6.77366	7.02542	7.61852	7.8787	7.77627	7.88366	8.24897	-2.02132	-1.01373	-0.761969	-0.168873	0.0913078	-0.0111163	0.0962691	0.461585
2	Aoc3	amine oxidase, copper containing 3 (vascular adhesion protein 1)	1372615_at	RGD:62058	29473	Rn.56603	6.82957	6.15412	5.89581	5.95164	5.35539	6.47649	6.24993	8.82067	9.35198	-0.675455	-0.933758	-0.877927	-1.47418	-0.353082	-0.579639	1.9911	2.52241
2	---	---	1372761_at				8.48252	7.88724	7.20899	6.51538	7.03082	7.08113	8.37774	9.42187	9.09247	-0.595281	-1.27353	-1.96714	-1.4517	-1.40139	-0.10478	0.939351	0.60995
2	Cybasc3	cytochrome b, ascorbate dependent 3	1372846_at		361729	Rn.99979	9.90927	8.99023	8.88784	8.16077	8.6928	8.73824	9.72014	10.2782	10.015	-0.919034	-1.02142	-1.74849	-1.21647	-1.17102	-0.189131	0.368983	0.105722
2	Ptprcap	protein tyrosine phosphatase, receptor type, C-associated protein	1372852_at		499300		8.58546	7.95367	7.67288	7.01399	7.326	7.65008	8.63285	9.45369	9.07006	-0.631798	-0.912585	-1.57148	-1.25947	-0.935385	0.0473893	0.86823	0.484597
2	---	---	1372856_at				6.32747	5.91125	5.48402	5.23782	5.12753	5.29038	5.80384	7.57239	8.08307	-0.416223	-0.843457	-1.08965	-1.19994	-1.03709	-0.523632	1.24491	1.7556
2	RGD1309676	similar to RIKEN cDNA 5730469M10	1372895_at		361118	Rn.13520	9.45846	9.27022	8.22449	7.0676	8.24956	7.96884	9.52441	10.366	9.94046	-0.188236	-1.23396	-2.39086	-1.2089	-1.48962	0.0659491	0.907532	0.482005
2	---	---	1373326_at				4.06774	3.76355	3.38402	3.1467	3.47247	3.33578	4.95653	5.5764	5.19261	-0.304192	-0.683722	-0.921037	-0.595266	-0.731961	0.888797	1.50866	1.12487
2	RGD1306739	similar to RIKEN cDNA 1700040L02	1373436_at		361834	Rn.99089	5.77051	5.158	4.92858	4.30802	4.62937	4.63648	5.64329	6.55218	6.40878	-0.61251	-0.841937	-1.46249	-1.14114	-1.13403	-0.127226	0.781669	0.63827
2	LOC500251	hypothetical protein LOC500251	1373476_at		500251		8.22822	7.27014	7.05354	6.50716	6.85635	6.80203	7.8489	8.70189	8.35162	-0.95808	-1.17468	-1.72106	-1.37187	-1.42619	-0.379319	0.473674	0.123403
2	---	---	1373699_at				6.35728	5.15157	5.4833	5.43889	6.17225	7.16312	7.17543	6.90219	7.238	-1.20571	-0.873979	-0.918391	-0.185026	0.805839	0.818154	0.544908	0.880721
2	Ghr	growth hormone receptor	1373803_a_at	RGD:2687	25235	Rn.2178	3.83975	4.06783	4.08478	4.5037	3.82553	4.47545	4.25268	5.87268	5.77628	0.228072	0.245026	0.663948	-0.0142227	0.635697	0.412929	2.03293	1.93653
2	RGD1310686	similar to chromosome 16 open reading frame 5	1374169_at		360480	Rn.101805	9.12391	8.82979	7.98237	7.90217	8.29513	8.26524	9.23548	10.2419	9.79195	-0.294121	-1.14154	-1.22174	-0.828783	-0.858669	0.111573	1.11799	0.668046
2	RGD1310686	similar to chromosome 16 open reading frame 5	1374217_at		360480	Rn.101805	7.28273	6.75271	6.23605	6.00831	6.37849	6.22557	7.13299	8.19794	7.82798	-0.530015	-1.04668	-1.27441	-0.904233	-1.05716	-0.14974	0.915209	0.545249
2	Rcan2	regulator of calcineurin 2	1374235_at	RGD:69198	140666	Rn.23797	5.2706	4.5759	5.13945	5.05492	5.12993	6.23432	6.82202	6.75209	6.14725	-0.694692	-0.131142	-0.215677	-0.140666	0.96372	1.55143	1.48149	0.876657
2	Tusc5	tumor suppressor candidate 5	1374619_at		360576	Rn.99461	6.09702	5.78302	5.65584	5.68947	5.30733	5.7954	5.87137	7.51576	7.80699	-0.313992	-0.441174	-0.40755	-0.789688	-0.301618	-0.22565	1.41875	1.70998
2	Rbp7	retinol binding protein 7, cellular	1374863_at		362662		5.87032	5.10725	5.34336	6.2636	5.82715	6.39602	6.45402	7.78626	7.88918	-0.763071	-0.526966	0.393277	-0.0431752	0.525693	0.583701	1.91594	2.01886
2	---	---	1375077_at				3.73495	4.0675	3.57701	3.85	3.58471	3.78953	4.1694	5.28143	5.76118	0.332548	-0.157939	0.115056	-0.150238	0.0545853	0.434452	1.54648	2.02624
2	RGD1563612	similar to testhymin	1375724_at		500026		8.33558	7.28472	7.3031	6.93749	7.34866	7.33481	8.42357	9.08573	8.46237	-1.05086	-1.03248	-1.39809	-0.986924	-1.00077	0.0879908	0.75015	0.126791
2	---	---	1376193_at				7.49108	6.67436	7.94393	7.93289	6.92069	6.69405	7.37341	8.33032	8.35264	-0.816712	0.452852	0.441812	-0.570387	-0.797029	-0.117661	0.839249	0.861568
2	LOC690745	MOCO sulphurase C-terminal domain containing-like	1376847_at		683234;690745		6.57188	6.25255	5.96334	5.77646	5.92164	6.85762	6.91673	7.29803	7.69355	-0.319332	-0.608541	-0.795427	-0.650248	0.28574	0.34485	0.726151	1.12167
2	Rpl3l	ribosomal protein L3-like	1376884_a_at		287122	Rn.105722	7.25306	6.83309	6.37891	4.77073	5.90855	5.78956	7.23878	8.76871	8.06993	-0.419973	-0.874145	-2.48233	-1.34451	-1.4635	-0.0142821	1.51565	0.816867
2	Smarcad1	SWI/SNF-related, matrix-associated actin-dependent regulator of chromatin, subfamily a, containing DEAD/H box 1	1377012_at		312398	Rn.29216	6.30816	5.73357	5.54972	4.6979	5.15124	5.21194	5.87231	6.82818	7.11261	-0.574583	-0.758431	-1.61025	-1.15691	-1.09622	-0.435845	0.520028	0.804454
2	Arl5c	ADP-ribosylation factor-like 5C	1377110_at		497990		6.50506	6.00835	5.51634	4.91752	5.54855	5.42855	6.72287	7.5309	7.05688	-0.496707	-0.988722	-1.58753	-0.956513	-1.07651	0.217813	1.02584	0.551824
2	LOC685652	similar to keratin 6L	1377246_at		685652		7.62973	6.84845	7.07327	6.39829	6.08499	6.24411	6.4598	8.86491	8.84499	-0.781276	-0.55646	-1.23144	-1.54474	-1.38562	-1.16993	1.23518	1.21526
2	Ralgps2	Ral GEF with PH domain and SH3 binding motif 2	1377405_at				6.50671	5.66948	5.45952	5.13079	5.56694	5.28407	6.47231	7.36939	7.09851	-0.837227	-1.04718	-1.37592	-0.93977	-1.22263	-0.0343987	0.862688	0.591804
2	Lpo	lactoperoxidase	1377429_at		287610	Rn.60583	3.96047	3.98211	3.62757	3.6728	3.6236	3.60945	3.76217	5.54681	5.47932	0.0216414	-0.332901	-0.287671	-0.336875	-0.351024	-0.198306	1.58634	1.51885
2	LOC686634	hypothetical protein LOC686634	1377626_at		686634		6.456	5.01929	4.95398	5.31018	5.58812	6.10184	6.24801	6.69499	7.01548	-1.43671	-1.50202	-1.14582	-0.867886	-0.354163	-0.207992	0.238988	0.559479
2	Cav2	caveolin 2	1377642_at	RGD:620348	170774;363425	Rn.81070	6.73598	6.843	6.27241	6.60712	6.27646	6.2433	6.58923	8.08864	8.05064	0.107017	-0.463572	-0.12886	-0.459515	-0.492676	-0.146746	1.35266	1.31466
2	Ralgps2	Ral GEF with PH domain and SH3 binding motif 2	1377810_at				7.44155	7.14749	6.60919	5.96386	6.5191	6.3044	7.45293	8.51707	8.17527	-0.294065	-0.832363	-1.47769	-0.922453	-1.13716	0.0113802	1.07552	0.733723
2	Mterfd3	MTERF domain containing 3	1378034_at		366856	Rn.22853	5.88766	5.47527	4.71895	4.50757	4.98631	4.95756	5.95679	6.70763	6.31853	-0.412387	-1.16871	-1.38009	-0.901346	-0.930098	0.0691268	0.819973	0.430874
2	Srpk3	SFRS protein kinase 3	1378209_a_at		293854	Rn.72618	5.41399	4.91052	4.40308	4.05516	4.6564	4.49407	5.41867	6.43773	5.93121	-0.503462	-1.01091	-1.35883	-0.75759	-0.919915	0.00468763	1.02374	0.517229
2	---	---	1378531_at				3.65224	3.05481	3.16826	3.03723	2.87164	3.74982	3.49389	5.3813	6.14771	-0.597424	-0.483976	-0.615005	-0.780598	0.0975842	-0.158349	1.72906	2.49548
2	---	---	1378644_at				6.74055	6.25853	5.39701	5.57968	5.44813	5.96923	6.7284	7.48589	7.27392	-0.482017	-1.34354	-1.16086	-1.29242	-0.771316	-0.0121514	0.74534	0.533367
2	Cidec	cell death-inducing DFFA-like effector c	1378739_at		500292		6.34589	5.38173	5.1354	4.73796	4.58978	5.15512	5.59612	8.18946	8.46017	-0.964164	-1.21049	-1.60793	-1.75611	-1.19077	-0.749775	1.84357	2.11427
2	---	---	1379150_at				8.05718	7.89613	7.13388	6.4113	6.96982	7.16306	8.11808	8.65444	8.33021	-0.161046	-0.9233	-1.64588	-1.08736	-0.894118	0.060902	0.59726	0.27303
2	---	---	1379382_at				4.00886	3.77978	3.7671	3.73727	3.73605	3.87905	4.20027	5.11294	5.40964	-0.229081	-0.241764	-0.27159	-0.272805	-0.129805	0.191406	1.10408	1.40078
2	---	---	1379446_at				6.74276	5.91149	5.87303	4.59892	4.80591	5.55597	6.8594	7.40014	7.32673	-0.831276	-0.869733	-2.14384	-1.93686	-1.18679	0.116641	0.657375	0.583966
2	Klhl14	kelch-like 14 (Drosophila)	1379458_at		364823	Rn.99744	5.17981	4.46282	3.94826	3.57088	3.86116	3.7401	4.71393	5.87718	5.67801	-0.716987	-1.23155	-1.60894	-1.31865	-1.43971	-0.465878	0.697368	0.498198
2	---	---	1379474_at				8.28593	7.57794	7.06652	7.10729	7.5724	7.83711	8.83642	9.37259	8.61808	-0.707996	-1.21941	-1.17865	-0.713539	-0.448828	0.550481	1.08665	0.33215
2	---	---	1379530_at				3.72095	3.50776	3.23754	3.31487	3.2504	3.96207	4.85779	3.77411	3.97148	-0.213193	-0.483414	-0.40608	-0.470547	0.241118	1.13684	0.0531604	0.250531
2	Satb1	SATB homeobox 1	1379626_at		316164	Rn.21462	8.96656	8.31875	7.74936	6.96364	7.75325	7.94108	9.04871	9.47073	9.36544	-0.647805	-1.2172	-2.00292	-1.21331	-1.02548	0.0821514	0.504166	0.398882
2	H28	Histocompatibility 28	1379748_at		310968	Rn.16644	5.98037	4.62406	4.97614	4.72277	5.48224	6.09108	6.11082	6.52799	7.02021	-1.35631	-1.00423	-1.2576	-0.498129	0.11071	0.13045	0.547616	1.03984
2	Lmo4	LIM domain only 4	1379803_at		362051	Rn.2517	8.05461	7.46343	6.9948	6.60481	6.93849	7.08422	8.16555	9.18759	8.60639	-0.591177	-1.05981	-1.4498	-1.11612	-0.970388	0.110949	1.13298	0.551788
2	---	---	1379818_at				8.04409	7.49324	7.08582	6.48146	6.98926	7.22463	8.37056	9.23854	8.67941	-0.550852	-0.958269	-1.56263	-1.05482	-0.819454	0.326471	1.19445	0.635326
2	Sned1	sushi, nidogen and EGF-like domains 1	1380250_at		301616;316638	Rn.104429;Rn.110766	7.46959	6.29394	6.66428	6.42646	7.11467	7.95161	7.94469	7.73926	7.94292	-1.17565	-0.805313	-1.04313	-0.354918	0.482017	0.475097	0.269674	0.473329
2	---	---	1380347_at				3.78086	3.40871	3.29214	3.58545	3.48946	3.6679	3.84012	5.19826	5.80924	-0.372153	-0.488716	-0.195405	-0.291397	-0.112957	0.0592651	1.4174	2.02838
2	Igh-6 /// LOC314509	immunoglobulin heavy chain 6 /// similar to single chain Fv antibody fragment scFv 7-10A	1380366_at		299357;314521	Rn.10956;Rn.110664	11.8948	11.1586	10.4135	9.26777	10.2282	9.8359	12.0775	12.8855	12.526	-0.736246	-1.4813	-2.62706	-1.66659	-2.05893	0.182704	0.990725	0.631196
2	Cmah	cytidine monophosphate-N-acetylneuraminic acid hydroxylase (CMP-N-acetylneuraminate monooxygenase) pseudogene	1380432_at		361245	Rn.14280	6.87904	6.45912	5.54411	4.63794	4.85401	5.10985	7.10931	7.86135	7.36127	-0.419918	-1.33493	-2.2411	-2.02503	-1.76919	0.230264	0.98231	0.482223
2	---	---	1380743_at				8.60169	7.77921	6.63937	5.49034	6.88866	5.9071	8.23113	9.39003	9.0539	-0.822482	-1.96232	-3.11134	-1.71303	-2.69459	-0.37056	0.788341	0.452207
2	---	---	1381413_at				6.2468	5.60396	5.14806	5.11752	5.71156	5.76284	6.65552	7.03804	6.28271	-0.642842	-1.09874	-1.12928	-0.535235	-0.483955	0.408725	0.791242	0.0359073
2	---	---	1381470_at				8.052	7.69342	7.00395	6.42294	6.72751	7.18647	8.0054	8.88968	9.12334	-0.358584	-1.04805	-1.62906	-1.32449	-0.865527	-0.0465995	0.837683	1.07134
2	Gna14	guanine nucleotide binding protein, alpha 14	1381557_at		309242	Rn.105173	3.42919	3.23558	3.36575	3.17475	3.2238	3.42177	3.88788	4.61842	4.9891	-0.193609	-0.0634388	-0.254439	-0.205389	-0.00742292	0.458688	1.18923	1.55991
2	Pik3c2b	phosphoinositide-3-kinase, class 2, beta polypeptide	1381576_at		289021	Rn.72591	7.3178	6.58906	6.08992	5.59788	5.89385	6.16675	7.00304	7.90578	7.55919	-0.728739	-1.22788	-1.71992	-1.42395	-1.15106	-0.314758	0.587978	0.241391
2	Trim14	tripartite motif-containing 14	1381858_at		313236	Rn.110597	6.61743	5.7571	5.634	5.04614	5.21608	5.36945	6.33363	6.9706	7.01786	-0.860324	-0.983423	-1.57128	-1.40135	-1.24798	-0.283802	0.353171	0.400429
2	---	---	1381948_at				10.0933	8.98401	8.49657	7.43601	8.4368	8.13715	10.3035	11.1095	10.6847	-1.1093	-1.59674	-2.65731	-1.65651	-1.95617	0.210222	1.01616	0.591419
2	Adipoq	adiponectin, C1Q and collagen domain containing	1381997_at	RGD:628748	246253	Rn.24299	7.77504	6.47373	6.72357	6.62994	5.62678	6.75197	7.21026	9.3944	9.52074	-1.3013	-1.05147	-1.14509	-2.14825	-1.02307	-0.564777	1.61936	1.7457
2	Sit1	signaling threshold regulating transmembrane adaptor 1	1382167_at		500449		7.77081	6.63755	6.3921	5.61306	6.208	6.4153	8.11376	9.23203	8.48961	-1.13326	-1.3787	-2.15775	-1.5628	-1.35551	0.342951	1.46122	0.718807
2	Faim3	Fas apoptotic inhibitory molecule 3	1382184_at		548326		9.215	8.50898	8.43329	7.34463	7.68839	8.27491	9.736	10.7033	10.2049	-0.706022	-0.781709	-1.87037	-1.52661	-0.940088	0.521002	1.48833	0.98993
2	---	---	1382212_at				8.91105	8.01464	7.80131	7.7838	8.22852	8.51374	9.47484	10.0035	9.3056	-0.896414	-1.10974	-1.12725	-0.68253	-0.397305	0.563789	1.0925	0.394548
2	Tifa	TRAF-interacting protein with forkhead-associated domain	1382311_at		310877	Rn.110512	10.2458	9.45169	9.04209	8.79531	9.52338	9.35675	10.5379	11.4234	10.9818	-0.794102	-1.20371	-1.45049	-0.722418	-0.88904	0.292139	1.17763	0.735984
2	---	---	1382339_a_at				6.00602	5.97647	4.98105	4.8583	5.19792	4.86941	5.83789	7.0858	6.50698	-0.0295521	-1.02497	-1.14771	-0.808099	-1.13661	-0.168128	1.07978	0.500964
2	Ankrd5	ankyrin repeat domain 5	1382488_at		296184	Rn.44014	3.40263	3.2786	3.03239	3.24885	3.03519	3.07059	3.09439	4.34708	5.20954	-0.124025	-0.370235	-0.153782	-0.367436	-0.332033	-0.308235	0.94445	1.80691
2	---	---	1382628_at				6.86369	6.60212	5.87894	5.91192	5.93638	6.1081	6.91983	8.07496	7.62175	-0.261577	-0.984757	-0.95177	-0.927315	-0.755592	0.0561361	1.21127	0.758057
2	---	---	1382700_at				6.96513	5.95485	5.76068	5.22118	5.62981	5.5695	7.29288	8.19317	7.74498	-1.01028	-1.20444	-1.74395	-1.33532	-1.39562	0.32775	1.22804	0.77985
2	Map4k1	mitogen activated protein kinase kinase kinase kinase 1	1382803_at		292763	Rn.98576	6.83987	6.44868	6.23079	5.36369	5.56335	5.47773	6.5776	7.619	6.92199	-0.391191	-0.609077	-1.47618	-1.27652	-1.36214	-0.262274	0.779126	0.0821228
2	---	---	1382849_at				5.52728	5.26797	4.31793	3.4835	3.87948	3.70952	5.31658	6.38705	6.08588	-0.259305	-1.20935	-2.04378	-1.6478	-1.81776	-0.2107	0.859769	0.558601
2	---	---	1383044_at				6.16348	5.25407	5.06466	4.32501	4.93591	4.99148	5.91683	6.34896	6.22936	-0.909415	-1.09882	-1.83847	-1.22757	-1.172	-0.246648	0.185484	0.0658814
2	Gas6	growth arrest specific 6	1383047_at	RGD:61913	58935	Rn.52228	9.92497	8.3488	8.88194	8.75173	9.31343	9.99186	10.2272	10.4535	10.6543	-1.57617	-1.04303	-1.17323	-0.61154	0.0668917	0.302209	0.528555	0.729374
2	---	---	1383102_at				9.68502	9.11389	8.68316	8.08453	8.56199	8.5285	9.62306	10.2178	9.89093	-0.57113	-1.00186	-1.60049	-1.12303	-1.15652	-0.0619577	0.53274	0.205911
2	---	---	1383189_at				4.22575	3.25716	3.36063	3.41411	3.6931	4.50151	4.48446	4.78723	5.28653	-0.968592	-0.86512	-0.811648	-0.53265	0.275752	0.258709	0.561481	1.06077
2	---	---	1383211_at				5.33681	5.36788	4.37025	3.93837	4.4756	4.25539	5.3272	6.28337	5.74477	0.0310696	-0.966561	-1.39844	-0.861211	-1.08143	-0.00961113	0.946556	0.407954
2	---	---	1383402_at				7.07534	6.09542	5.90402	5.5143	6.35351	6.22414	7.27854	7.93884	7.73532	-0.97992	-1.17132	-1.56105	-0.721839	-0.851207	0.203198	0.8635	0.659973
2	---	---	1383542_at				7.73202	7.44249	7.25843	7.16489	7.43195	8.08829	8.77632	9.03409	8.73409	-0.289535	-0.473588	-0.567126	-0.300075	0.356266	1.0443	1.30207	1.00207
2	Gdpd2	glycerophosphodiester phosphodiesterase domain containing 2	1383546_at		302421	Rn.105029	7.19627	5.70129	6.15586	5.41086	6.07625	7.20695	7.34782	7.46537	7.77872	-1.49498	-1.04041	-1.7854	-1.12002	0.0106831	0.151553	0.269098	0.582452
2	---	---	1383561_at		290907	Rn.43328	9.81024	9.57538	8.47941	8.03234	8.43473	8.27432	9.84761	10.8825	10.313	-0.234862	-1.33083	-1.7779	-1.37552	-1.53592	0.0373643	1.07225	0.502759
2	---	---	1383565_at				8.46706	7.5485	6.55732	5.61398	6.5158	6.24074	8.44182	9.71288	9.15126	-0.918555	-1.90974	-2.85307	-1.95126	-2.22631	-0.0252339	1.24582	0.684203
2	---	---	1383644_at				2.90217	2.8107	2.81596	2.8661	2.85515	2.7433	2.67188	4.24933	4.5142	-0.0914673	-0.0862092	-0.0360719	-0.0470261	-0.158869	-0.230293	1.34716	1.61203
2	---	---	1383756_at				6.16579	5.62213	4.72386	4.52816	5.12575	4.88579	5.94779	6.86088	6.58164	-0.54366	-1.44193	-1.63763	-1.04003	-1.28	-0.218001	0.695093	0.415852
2	Lef1	Lymphoid enhancer binding factor 1	1383785_at	RGD:620241	161452	Rn.21926	7.60243	6.42658	6.40801	6.3593	6.79476	7.2595	8.14814	8.30323	7.98671	-1.17585	-1.19442	-1.24313	-0.807667	-0.342934	0.545714	0.700795	0.384279
2	---	---	1383836_at				7.57696	7.48084	6.00014	5.59935	5.48498	5.90774	6.20254	8.29706	8.48855	-0.0961175	-1.57683	-1.97761	-2.09198	-1.66922	-1.37442	0.720096	0.911587
2	Atp6v1g3	ATPase, H+ transporting, lysosomal V1 subunit G3	1383893_at		289407	Rn.14800	5.60243	5.27	4.58793	4.13965	4.58266	4.54193	5.41172	6.89669	6.39513	-0.332428	-1.0145	-1.46278	-1.01977	-1.0605	-0.190706	1.29427	0.7927
2	Stat4	signal transducer and activator of transcription 4	1384111_at		367264	Rn.32763	5.48434	4.89121	4.4526	4.26329	4.28562	4.84601	5.95682	5.75071	6.02274	-0.593127	-1.03174	-1.22105	-1.19872	-0.638329	0.472481	0.266368	0.538395
2	---	---	1384271_at				7.53112	6.80242	6.83746	5.91536	6.53933	7.03534	8.30498	8.62897	8.46164	-0.728703	-0.693657	-1.61577	-0.991788	-0.495783	0.773857	1.09785	0.930522
2	---	---	1384461_at				6.5596	6.10281	5.64698	5.17966	5.5473	5.40768	6.57012	7.63752	7.08682	-0.45679	-0.912617	-1.37993	-1.0123	-1.15192	0.0105225	1.07792	0.527218
2	Cmah	cytidine monophosphate-N-acetylneuraminic acid hydroxylase (CMP-N-acetylneuraminate monooxygenase) pseudogene	1384476_at		361245	Rn.14280	6.29601	5.96558	5.46691	4.8723	5.3579	5.24965	6.26917	7.10634	6.50801	-0.330431	-0.829104	-1.4237	-0.938108	-1.04636	-0.0268354	0.810332	0.212004
2	Cd3g	CD3 molecule, gamma polypeptide	1384787_at		300678	Rn.106603	8.364	7.89682	7.06256	6.43677	7.18682	7.31866	8.74834	9.56682	9.06996	-0.46718	-1.30144	-1.92723	-1.17718	-1.04533	0.384342	1.20282	0.705961
2	Polm	polymerase (DNA directed), mu	1384827_at		289757	Rn.16022	6.90616	6.4272	5.76902	5.62878	5.81972	5.72721	6.76593	7.82571	7.41309	-0.478967	-1.13715	-1.27739	-1.08645	-1.17896	-0.140231	0.919545	0.506929
2	Zfp84	zinc finger protein 84	1384860_at				5.69831	4.97157	4.91726	4.93306	4.78034	4.88049	5.7227	6.63974	6.4142	-0.726738	-0.781044	-0.765253	-0.917969	-0.817824	0.0243918	0.941426	0.715895
2	---	---	1384963_at				7.79325	7.09914	6.14783	4.78526	5.9638	5.27715	7.76508	8.74862	8.3893	-0.694113	-1.64542	-3.00799	-1.82945	-2.5161	-0.0281763	0.955363	0.596044
2	---	---	1385019_at				6.93395	6.05057	6.19402	5.22043	5.50077	5.75492	6.87449	7.52755	7.52056	-0.883382	-0.739933	-1.71352	-1.43318	-1.17903	-0.0594567	0.593596	0.586605
2	Ebf3	early B-cell factor 3	1385173_at		361668	Rn.64435	5.99771	4.71526	4.93307	4.57828	4.72397	5.72019	6.00912	6.47132	6.64667	-1.28245	-1.06464	-1.41942	-1.27374	-0.277519	0.0114106	0.473609	0.648959
2	Ccl24	chemokine (C-C motif) ligand 24	1385309_at		288593;368004	Rn.57189	4.74711	4.07757	4.39212	3.55215	4.21268	4.19369	4.59233	5.61831	5.89906	-0.669533	-0.354984	-1.19495	-0.534426	-0.553421	-0.154781	0.8712	1.15195
2	Vpreb3	pre-B lymphocyte 3	1385441_at		365550	Rn.90200	8.84004	7.99145	6.96378	6.09843	7.0881	6.47735	8.92986	10.0077	9.12722	-0.848587	-1.87626	-2.74161	-1.75194	-2.36269	0.0898221	1.16767	0.287184
2	---	---	1385590_at				7.99502	9.77512	7.30005	6.59158	6.47317	7.33441	7.17445	7.69625	8.431	1.7801	-0.694969	-1.40344	-1.52185	-0.660607	-0.820573	-0.298771	0.435982
2	RGD1310251	similar to RIKEN cDNA 2010001M09	1385813_at		291675	Rn.19595	8.85595	7.72478	7.2725	6.15385	7.01707	6.95787	8.61817	9.48343	9.28134	-1.13117	-1.58345	-2.7021	-1.83889	-1.89808	-0.237781	0.627477	0.425384
2	Blk	B lymphoid tyrosine kinase	1385962_x_at		364403	Rn.20030	6.47424	5.84987	5.05423	4.26026	5.12844	5.01561	6.5783	7.84103	6.6284	-0.624375	-1.42001	-2.21398	-1.3458	-1.45863	0.104057	1.36679	0.154154
2	LOC689147	hypothetical protein LOC689147	1386120_at		689147		5.17367	4.52645	3.96633	4.02382	3.58985	4.31267	4.66651	6.48755	6.76878	-0.647212	-1.20734	-1.14985	-1.58382	-0.860992	-0.507157	1.31388	1.59511
2	---	---	1386540_at				6.52313	5.97409	5.25944	5.14767	5.19467	5.60136	6.21022	6.89836	7.55317	-0.549034	-1.26369	-1.37546	-1.32845	-0.921769	-0.31291	0.375229	1.03005
2	Akr1c19	aldo-keto reductase family 1, member C19	1386718_at		307096	Rn.76347	5.50559	4.26354	4.47383	4.32551	4.82252	5.58989	5.53951	5.77997	6.09107	-1.24204	-1.03176	-1.18007	-0.683065	0.0843013	0.0339204	0.274385	0.585485
2	Trim14	tripartite motif-containing 14	1386754_at		313236	Rn.110597	5.37177	4.40962	4.46096	4.0504	4.28074	4.37096	5.16044	5.92059	6.2547	-0.962156	-0.910817	-1.32138	-1.09103	-1.00081	-0.21133	0.54882	0.882931
2	S100b	S100 calcium binding protein B	1386903_at	RGD:3615	25742	Rn.8937	6.72886	5.18416	5.45871	5.94384	5.56353	6.56089	6.51793	8.67813	8.91128	-1.5447	-1.27015	-0.785015	-1.16532	-0.167964	-0.210929	1.94928	2.18242
2	Atp1a2	ATPase, Na+/K+ transporting, alpha 2 polypeptide	1386911_at	RGD:2168	24212	Rn.1042	6.71194	6.20255	6.3519	5.07575	5.20444	5.54907	6.10325	7.94805	8.39912	-0.509397	-0.360043	-1.63619	-1.5075	-1.16287	-0.608689	1.23611	1.68718
2	Fmo1	flavin containing monooxygenase 1	1387053_at	RGD:2622	25256	Rn.867	7.40614	6.05546	6.53759	5.96882	5.92078	6.61282	7.26969	8.12842	8.44172	-1.35068	-0.868548	-1.43732	-1.48536	-0.793317	-0.136451	0.722281	1.03558
2	Fetub	fetuin B	1387082_at	RGD:69293	83928	Rn.2464	5.28337	7.76864	6.2427	4.88313	4.30727	4.54947	4.3763	4.31824	4.65312	2.48527	0.959339	-0.400234	-0.976095	-0.7339	-0.907069	-0.965125	-0.630246
2	Dpp4	dipeptidylpeptidase 4	1387084_at	RGD:2515	25253	Rn.91364	6.82057	6.00327	5.31602	5.14329	5.39523	5.26935	6.71759	7.69397	7.54201	-0.817303	-1.50456	-1.67728	-1.42534	-1.55122	-0.102982	0.8734	0.721442
2	Tpsab1	tryptase alpha/beta 1	1387162_at	RGD:3066	54271	Rn.10699	6.45928	6.08202	5.73705	5.02151	5.22489	6.46156	8.09425	9.04059	8.59413	-0.377261	-0.722233	-1.43777	-1.23439	0.00228039	1.63497	2.58131	2.13485
2	Cma1	chymase 1, mast cell	1387173_at	RGD:2365	25627;29267	Rn.10182	9.83243	7.3688	7.84207	6.24869	7.56508	9.15231	10.3745	10.8949	10.9084	-2.46363	-1.99037	-3.58374	-2.26735	-0.680118	0.542066	1.06249	1.07596
2	Slc22a3	solute carrier family 22 (extraneuronal monoamine transporter), member 3	1387189_at	RGD:3701	29504	Rn.24231	4.52316	3.90753	3.78585	3.72076	3.71663	4.95616	5.15603	5.28392	5.4039	-0.615627	-0.737303	-0.802401	-0.806524	0.433006	0.63287	0.76076	0.880741
2	Gpr88	G-protein coupled receptor 88	1387241_at	RGD:61921	64443	Rn.59513	4.63834	4.32642	4.26969	3.84728	3.67698	4.95028	5.21398	5.00824	5.1518	-0.31192	-0.368643	-0.791059	-0.961352	0.311946	0.575646	0.369906	0.513462
2	Tpsb2	tryptase beta 2	1387334_at	RGD:3065	29268	Rn.10183	7.42615	6.2664	6.69262	6.30851	6.40062	6.34481	7.86499	9.24533	9.03693	-1.15975	-0.733535	-1.11764	-1.02553	-1.08134	0.43884	1.81918	1.61077
2	Pkib	protein kinase (cAMP-dependent, catalytic) inhibitor beta	1387459_at	RGD:3335	24678	Rn.9748	7.07172	6.09455	6.21298	6.32511	6.3405	6.38623	7.73832	8.38586	7.8049	-0.977171	-0.858734	-0.746607	-0.731222	-0.68549	0.666606	1.31414	0.733182
2	Cxcl12	chemokine (C-X-C motif) ligand 12 (stromal cell-derived factor 1)	1387655_at	RGD:3651	24772	Rn.54439	8.34788	6.77758	7.8238	7.13812	7.40184	8.89819	8.78086	9.31664	8.53768	-1.5703	-0.524076	-1.20976	-0.946039	0.550308	0.43298	0.968762	0.189796
2	Fcer1a	Fc fragment of IgE, high affinity I, receptor for; alpha polypeptide	1387713_a_at	RGD:2597	25047	Rn.9677	8.59643	6.45465	6.56257	5.25092	5.91901	7.36296	8.58506	9.43859	9.58927	-2.14179	-2.03386	-3.34552	-2.67742	-1.23348	-0.0113742	0.84216	0.992842
2	Cd79b	Cd79b molecule, immunoglobulin-associated beta	1387749_at	RGD:620012	171055	Rn.62607	9.06334	8.39784	7.95855	6.70799	7.43183	7.25718	9.29205	10.4528	9.42594	-0.665495	-1.10479	-2.35535	-1.63151	-1.80616	0.228711	1.38949	0.362604
2	Agt	angiotensinogen (serpin peptidase inhibitor, clade A, member 8)	1387811_at	RGD:2069	24179	Rn.6319	6.06621	6.00342	5.40193	5.25133	5.27294	5.50234	5.87016	7.742	7.60178	-0.0627912	-0.664278	-0.814884	-0.793273	-0.563874	-0.196052	1.67578	1.53557
2	Thrsp	thyroid hormone responsive	1387852_at	RGD:3859	24927;25357	Rn.81140	6.24682	5.56779	5.50765	5.55766	4.87057	5.2757	5.75986	8.30889	8.14303	-0.679022	-0.739162	-0.689151	-1.37625	-0.971116	-0.486955	2.06208	1.89622
2	---	---	1387945_at				5.06944	4.31521	4.8094	4.33627	4.54699	5.45227	6.48488	5.55376	5.89444	-0.754233	-0.260046	-0.733175	-0.522449	0.382827	1.41544	0.484319	0.824995
2	Klra22	killer cell lectin-like receptor subfamily A, member 22	1388084_at	RGD:3023	24933	Rn.10564	4.90734	4.31599	4.36171	4.02969	4.50172	4.9996	5.5857	5.21307	5.19102	-0.591343	-0.545627	-0.877646	-0.405614	0.0922654	0.678362	0.305728	0.28368
2	Acsl1	acyl-CoA synthetase long-chain family member 1	1388153_at	RGD:2015	25288	Rn.6215	9.00748	8.08913	8.29696	7.65548	8.1634	8.38534	8.9925	9.94381	9.66055	-0.918358	-0.710525	-1.352	-0.844086	-0.622145	-0.0149864	0.936329	0.653065
2	Igh-6 /// LOC314509 /// LOC678701	immunoglobulin heavy chain 6 /// similar to single chain Fv antibody fragment scFv 7-10A /// hypothetical protein LOC678701	1388166_at		299357;314521	Rn.10956;Rn.110664	11.9467	11.2544	10.542	9.4074	10.3528	10.0697	12.1799	12.9799	12.6646	-0.692301	-1.40466	-2.53929	-1.59386	-1.877	0.233177	1.03319	0.71793
2	LOC641523	immunoglobulin delta heavy chain constant region	1388181_at		641523		6.11452	5.6964	5.84764	4.99812	5.28763	5.55616	7.02542	7.22893	7.01518	-0.418121	-0.266888	-1.11641	-0.826891	-0.558361	0.910893	1.1144	0.900656
2	Lepr	leptin receptor	1388232_a_at	RGD:3001	24536	Rn.9891	6.16211	4.9062	5.29381	4.65912	4.63815	5.40882	6.34695	7.19123	7.00668	-1.25591	-0.868303	-1.50299	-1.52396	-0.753289	0.184843	1.02912	0.844569
2	RGD1564318	similar to immunoglobulin light chain variable region	1388277_at	RGD:2885	24492		9.44344	8.73725	7.92503	6.92456	7.5661	7.15382	9.30062	10.6729	10.2896	-0.706196	-1.51842	-2.51888	-1.87734	-2.28962	-0.142825	1.22946	0.846171
2	G0s2	G0/G1switch 2	1388395_at		289388	Rn.1040	7.62786	10.0029	7.34574	6.65712	6.39988	7.3183	7.02722	8.16276	8.47684	2.37502	-0.282113	-0.970737	-1.22798	-0.309555	-0.600636	0.5349	0.848983
2	Cxcl14	chemokine (C-X-C motif) ligand 14	1388485_at		306748	Rn.98272	8.12728	8.31994	7.17038	6.39631	6.70746	8.09425	8.49038	8.74512	8.88739	0.19266	-0.956891	-1.73096	-1.41981	-0.0330229	0.363106	0.617846	0.76011
2	---	---	1388546_at				6.51814	5.88093	5.93831	5.81579	6.09217	6.41527	6.92259	7.62278	7.52343	-0.637212	-0.579834	-0.702356	-0.425972	-0.10287	0.404445	1.10463	1.00529
2	Cxcl12	chemokine (C-X-C motif) ligand 12 (stromal cell-derived factor 1)	1388583_at	RGD:3651	24772	Rn.54439	12.4711	10.5585	11.2511	10.4767	10.9788	12.1731	12.4965	12.7836	12.9757	-1.91264	-1.21999	-1.99447	-1.49229	-0.29804	0.0253919	0.312435	0.504597
2	Cfd	complement factor D (adipsin)	1388602_at	RGD:2498	54249	Rn.16172	11.3838	10.1665	10.6372	10.2974	10.1123	10.9935	11.1898	11.916	12.1909	-1.2173	-0.746608	-1.08641	-1.27149	-0.390315	-0.194002	0.532199	0.80707
2	Trib2	tribbles homolog 2 (Drosophila)	1388821_at		313974	Rn.17572	9.55471	8.63407	8.44985	8.40813	8.75984	8.81764	9.69464	10.6646	10.3727	-0.920646	-1.10486	-1.14659	-0.794869	-0.73707	0.139926	1.10993	0.817971
2	Kitlg	KIT ligand	1388856_at	RGD:708536	60427;60428	Rn.44216	8.13204	6.82997	7.33883	7.28968	7.39968	8.74088	8.97013	9.00165	9.26545	-1.30208	-0.793214	-0.842364	-0.73236	0.608834	0.83809	0.869606	1.13341
2	Bmp6	bone morphogenetic protein 6	1388920_at	RGD:2214	25644	Rn.102203;Rn.40476	5.71242	4.19818	4.8401	4.65273	4.57261	5.27098	5.44861	6.24631	6.69764	-1.51424	-0.872324	-1.0597	-1.13981	-0.441441	-0.26381	0.533887	0.985221
2	---	---	1388949_at				7.87781	7.64343	7.05554	6.55399	7.20949	7.05635	8.12577	8.84236	8.38615	-0.234376	-0.82227	-1.32382	-0.668323	-0.821458	0.247958	0.964548	0.508344
2	Slc45a3	solute carrier family 45, member 3	1389113_at		304785	Rn.103358	6.88311	5.89218	5.77611	5.14069	5.65753	6.08654	6.85873	7.57272	7.67218	-0.990929	-1.107	-1.74242	-1.22558	-0.79657	-0.0243791	0.689612	0.789067
2	Cidea	cell death-inducing DNA fragmentation factor, alpha subunit-like effector A	1389179_at		291541	Rn.8171	6.37037	5.46211	5.75362	6.51469	5.61929	6.40188	5.91945	8.10237	8.20925	-0.908261	-0.616752	0.144323	-0.751084	0.0315081	-0.45092	1.732	1.83888
2	Dus2l	dihydrouridine synthase 2-like, SMM1 homolog (S. cerevisiae)	1389595_at		291978	Rn.18304	8.35499	8.03434	7.50854	7.06317	7.51653	7.23109	8.30385	9.2523	8.69225	-0.320647	-0.846448	-1.29182	-0.838464	-1.1239	-0.0511363	0.897308	0.337264
2	Jakmip1	janus kinase and microtubule interacting protein 1	1389605_at		305434	Rn.18970	5.8486	4.70003	4.30359	3.83469	4.29105	4.47894	5.80605	6.56094	6.26104	-1.14857	-1.545	-2.01391	-1.55755	-1.36965	-0.0425461	0.712343	0.412438
2	RGD1563612	similar to testhymin	1389679_at		500026		9.03682	8.31319	7.73546	6.83824	7.58667	7.18808	8.53642	9.81472	9.46941	-0.723629	-1.30136	-2.19858	-1.45015	-1.84874	-0.5004	0.777905	0.432593
2	Ebf3	early B-cell factor 3	1389712_at		361668	Rn.64435	7.86875	5.73153	6.68212	6.00365	6.50618	7.57022	7.97898	8.37566	8.92817	-2.13722	-1.18663	-1.8651	-1.36257	-0.298529	0.110226	0.506906	1.05942
2	Ralgps2	Ral GEF with PH domain and SH3 binding motif 2	1390034_at				7.36811	6.7208	6.35478	6.15207	6.48763	6.41669	7.53983	8.12193	7.86311	-0.647316	-1.01334	-1.21605	-0.880483	-0.951421	0.171718	0.75382	0.494995
2	Aof1	amine oxidase (flavin containing) domain 1	1390228_at		306819	Rn.104279	9.73816	9.52231	8.75794	8.0814	8.36118	8.15476	9.55147	10.5819	10.2791	-0.215843	-0.980215	-1.65675	-1.37697	-1.58339	-0.186685	0.843695	0.540942
2	---	---	1390351_at				9.26679	9.03411	8.3432	7.76988	8.36229	8.20565	9.61661	10.1515	9.45332	-0.23268	-0.923589	-1.49691	-0.904493	-1.06113	0.349828	0.884758	0.186538
2	Lmo4	LIM domain only 4	1390379_at		362051	Rn.2517	7.35206	6.51201	6.30696	6.05274	6.40239	6.46932	7.39554	8.19916	7.7566	-0.840048	-1.0451	-1.29932	-0.94967	-0.882747	0.0434815	0.847097	0.404539
2	---	---	1390561_at		290907	Rn.43328	8.85543	8.88533	7.70808	7.3383	7.7781	7.65923	9.02828	9.90349	9.39778	0.0298983	-1.14735	-1.51713	-1.07733	-1.1962	0.172847	1.04806	0.542353
2	LOC679811	similar to RIKEN cDNA D930015E06	1391414_at		679811		9.66315	9.09975	8.63339	7.87581	8.3967	8.35413	9.45836	10.198	9.88609	-0.563395	-1.02975	-1.78733	-1.26645	-1.30902	-0.204792	0.534869	0.222941
2	Ms4a1	membrane-spanning 4-domains, subfamily A, member 1	1391446_at		309217	Rn.16385	9.30867	8.51163	8.49171	6.9476	7.45547	7.73724	9.77327	10.5973	10.247	-0.797038	-0.816964	-2.36107	-1.8532	-1.57143	0.464597	1.28861	0.938368
2	---	---	1391481_at				8.2012	9.48111	7.9757	6.30227	7.61445	7.67366	8.40946	7.88822	7.37126	1.27992	-0.225493	-1.89892	-0.586744	-0.527539	0.208268	-0.312973	-0.829932
2	---	---	1391500_at				4.0345	3.68795	3.56018	3.43362	3.48656	3.68086	3.8283	5.04644	5.3452	-0.346552	-0.474317	-0.600883	-0.547936	-0.353644	-0.206198	1.01194	1.3107
2	---	---	1391853_at				6.69481	5.47864	5.6883	5.53945	6.31971	6.8705	7.51998	7.55304	6.83074	-1.21617	-1.00651	-1.15536	-0.3751	0.175695	0.825175	0.858231	0.135927
2	---	---	1391951_at				5.00601	4.48253	4.07628	3.95864	4.17647	3.93544	4.95495	6.17596	5.31222	-0.523482	-0.929729	-1.04737	-0.829545	-1.07058	-0.0510634	1.16995	0.306204
2	---	---	1391961_a_at				4.18047	3.76321	3.63755	3.52202	3.78083	3.74313	3.95868	5.91233	6.36919	-0.417264	-0.542919	-0.658447	-0.399636	-0.437343	-0.221785	1.73186	2.18872
2	---	---	1392015_at				7.82333	6.6578	6.52468	6.2087	6.75874	6.82553	7.69009	8.45647	8.38577	-1.16553	-1.29866	-1.61463	-1.0646	-0.997804	-0.133249	0.633132	0.562441
2	---	---	1392176_at				6.75999	5.97803	5.42561	5.25982	5.94373	5.84708	7.03556	7.64292	6.91496	-0.781962	-1.33438	-1.50017	-0.816258	-0.912911	0.275564	0.882925	0.154971
2	---	---	1392315_at				5.94079	5.24104	4.49501	4.08082	4.6864	4.61959	6.09452	7.08843	6.70515	-0.699748	-1.44578	-1.85997	-1.25439	-1.3212	0.153735	1.14764	0.764362
2	Gimap7	GTPase, IMAP family member 7	1392322_at		493863;500113		6.38713	5.8433	5.20808	4.46596	5.41234	5.69862	6.95959	7.29001	7.02677	-0.543832	-1.17905	-1.92117	-0.97479	-0.688515	0.572462	0.90288	0.639636
2	---	---	1392521_at				5.63427	5.63714	4.62321	4.10724	4.31554	4.49118	5.51326	6.25006	5.87022	0.00286341	-1.01107	-1.52703	-1.31873	-1.14309	-0.12101	0.615786	0.235945
2	---	---	1392583_at				6.9122	6.36697	5.56222	5.62311	4.92776	6.10855	6.42156	8.92121	9.27427	-0.54523	-1.34998	-1.28909	-1.98444	-0.803652	-0.490639	2.00901	2.36207
2	---	---	1392619_at				9.7227	9.51235	8.68927	8.80731	9.41386	9.62973	10.3834	10.86	10.404	-0.21035	-1.03343	-0.915392	-0.308837	-0.0929708	0.660742	1.13734	0.681347
2	Fcrla	Fc receptor-like A	1392886_a_at		304965	Rn.1098	9.9137	9.48669	8.64628	7.59469	8.50798	8.30734	10.0711	11.3687	10.4708	-0.427005	-1.26741	-2.31901	-1.40572	-1.60635	0.157426	1.45501	0.557069
2	---	---	1392933_a_at				7.08722	6.69916	5.90642	5.53575	5.93706	5.83346	6.69187	7.4981	7.33395	-0.38806	-1.1808	-1.55147	-1.15016	-1.25376	-0.395344	0.410886	0.246736
2	---	---	1393187_at				7.19049	6.20717	6.69507	5.77671	6.62628	7.54289	8.12015	7.86387	8.24358	-0.983315	-0.495419	-1.41378	-0.564204	0.3524	0.929665	0.673381	1.0531
2	---	---	1393200_at				7.4792	6.31184	6.35115	5.68681	6.03266	6.09622	7.37207	8.3576	8.21313	-1.16736	-1.12805	-1.79239	-1.44654	-1.38297	-0.107127	0.878401	0.73393
2	Pou2af1	POU class 2 associating factor 1	1393297_at		690528		9.88886	9.06893	8.02613	6.752	7.93526	7.21899	9.82671	10.9013	10.6575	-0.819928	-1.86273	-3.13686	-1.9536	-2.66987	-0.0621516	1.01245	0.768641
2	Egfl6	EGF-like-domain, multiple 6	1393335_at		317470	Rn.19864	5.13552	4.01772	3.68965	3.36136	3.75078	3.96395	5.13109	6.34963	5.8612	-1.11781	-1.44588	-1.77417	-1.38474	-1.17158	-0.00443045	1.2141	0.725672
2	Blk	B lymphoid tyrosine kinase	1393379_a_at		364403	Rn.20030	8.20515	7.18074	6.38057	5.43695	6.41074	6.32484	8.22377	9.25288	8.64534	-1.02441	-1.82458	-2.7682	-1.79441	-1.8803	0.0186175	1.04774	0.44019
2	Neil1	nei endonuclease VIII-like 1 (E. coli)	1393654_at		367090	Rn.112279	7.49084	7.16706	6.17887	6.07958	6.49886	6.22965	7.33112	8.40827	8.05548	-0.323775	-1.31197	-1.41125	-0.991981	-1.26119	-0.159714	0.917429	0.564644
2	---	---	1393676_at				7.32676	6.56664	6.08999	5.51596	6.23878	5.97046	7.01571	8.14525	7.52047	-0.760115	-1.23677	-1.81079	-1.08797	-1.3563	-0.311049	0.818491	0.193714
2	P2ry10	purinergic receptor P2Y, G-protein coupled 10	1394051_at				5.749	5.26782	5.72848	4.79771	4.77409	5.23688	6.34224	6.42371	6.38299	-0.481183	-0.0205193	-0.951289	-0.974912	-0.512123	0.593238	0.674709	0.633994
2	Rhoh	ras homolog gene family, member H	1394122_at		305341	Rn.20618	9.0952	8.43953	7.77327	6.99091	7.68879	7.55386	9.22505	10.2749	9.80182	-0.65567	-1.32193	-2.1043	-1.40641	-1.54134	0.12985	1.17973	0.706618
2	Siglecg	sialic acid binding Ig-like lectin G	1394501_at		292844	Rn.29166	7.21403	6.85625	6.60284	5.86006	6.02595	5.61766	7.1387	8.28393	7.91834	-0.357776	-0.611181	-1.35396	-1.18807	-1.59637	-0.0753204	1.0699	0.704313
2	---	---	1394630_at				8.11083	7.6536	7.02093	6.98977	7.37296	7.12041	8.25275	8.80771	8.2362	-0.457237	-1.0899	-1.12106	-0.737875	-0.990426	0.141922	0.696874	0.125368
2	---	---	1394769_at				6.61237	5.83036	5.04025	4.51418	5.11188	5.18322	6.52945	7.65858	7.18684	-0.782003	-1.57212	-2.09818	-1.50048	-1.42915	-0.0829186	1.04622	0.57447
2	---	---	1395067_at				5.91956	5.40199	4.7627	4.50929	4.71685	4.60476	5.56259	6.50971	6.32969	-0.517577	-1.15687	-1.41028	-1.20271	-1.31481	-0.356978	0.590144	0.410129
2	Fcrla	Fc receptor-like A	1396132_at		304965	Rn.1098	8.70748	8.41792	7.64656	6.56894	7.44373	6.89114	9.01695	10.4747	9.22602	-0.289557	-1.06092	-2.13854	-1.26375	-1.81633	0.309475	1.7672	0.518545
2	---	---	1396470_at				7.85833	7.59341	7.0572	6.70602	7.21611	7.14836	8.37891	9.15541	8.36514	-0.264919	-0.801132	-1.15231	-0.642225	-0.709972	0.520574	1.29708	0.506807
2	---	---	1396809_at				7.48452	6.39981	6.04321	5.68354	6.25827	6.33131	7.44024	7.96152	7.64003	-1.08471	-1.44132	-1.80098	-1.22625	-1.15321	-0.0442788	0.476993	0.155504
2	---	---	1397271_at				7.1396	6.42937	6.2961	5.41453	5.63164	5.79285	7.06453	8.08705	7.83481	-0.710237	-0.843505	-1.72507	-1.50796	-1.34675	-0.0750704	0.947446	0.695208
2	---	---	1397905_at				6.04236	5.48374	5.39461	5.16435	4.9209	5.29176	5.59245	8.18914	8.32768	-0.558619	-0.647747	-0.878006	-1.12146	-0.750599	-0.449909	2.14678	2.28532
2	LOC687696	similar to AMSH-family protein	1397953_at		687696		10.2917	9.7052	9.45842	9.32094	9.71023	9.5586	10.7732	11.4815	10.9855	-0.58651	-0.833294	-0.970773	-0.581486	-0.73311	0.481496	1.1898	0.693796
2	Sncg	synuclein, gamma (breast cancer-specific protein 1)	1398245_at	RGD:70996	360281;64347	Rn.2883	7.41941	7.00819	6.35872	6.44171	5.70459	5.96943	5.98025	7.77366	9.45879	-0.411218	-1.0607	-0.977701	-1.71482	-1.44999	-1.43916	0.354249	2.03938
2	Kynu	kynureninase (L-kynurenine hydrolase)	1398282_at	RGD:71061	116682	Rn.10575	5.73012	4.8951	4.97879	4.6768	4.89317	4.9822	5.71558	6.75768	6.59043	-0.835023	-0.751337	-1.05332	-0.836955	-0.747924	-0.0145469	1.02756	0.860311
2	---	---	1398468_at				6.90395	6.44026	6.05192	5.61597	6.01233	5.91709	6.97873	7.78943	6.95857	-0.463699	-0.852031	-1.28799	-0.891628	-0.986862	0.0747797	0.885473	0.0546174
2	---	---	1398657_at				6.37858	6.11137	5.29171	4.28547	5.10505	5.08499	6.22931	7.55909	7.35591	-0.267209	-1.08688	-2.09311	-1.27353	-1.29359	-0.149277	1.1805	0.977325
2	---	---	1398692_at				6.7405	5.69617	6.3868	4.74274	5.04926	6.30515	7.14831	7.69539	7.35885	-1.04433	-0.353702	-1.99775	-1.69124	-0.435352	0.407815	0.954889	0.618349
2	---	---	1398727_at				8.51262	7.86988	7.34989	7.29761	7.63623	7.77712	8.68407	9.06993	9.12672	-0.642743	-1.16273	-1.21501	-0.876383	-0.735498	0.171449	0.557311	0.614097
3	Tinagl1	tubulointerstitial nephritis antigen-like 1	1367650_at	RGD:70956	113888;94174	Rn.1256	7.43012	6.90585	6.36749	5.16907	5.80742	6.00181	7.02722	7.22078	7.48775	-0.524279	-1.06263	-2.26105	-1.62271	-1.42831	-0.402907	-0.209343	0.0576234
3	Selenbp1	selenium binding protein 1	1367673_at	RGD:620571	140927	Rn.16617	10.3911	9.38718	9.07969	6.60091	8.23659	8.37543	9.69163	9.92833	10.2638	-1.00395	-1.31143	-3.79021	-2.15454	-2.0157	-0.699499	-0.462798	-0.127331
3	Alad	aminolevulinate, delta-, dehydratase	1367720_at	RGD:2083	25374	Rn.3941	10.9936	10.0515	9.8929	8.66176	9.60177	9.48282	10.7265	10.7389	10.695	-0.94218	-1.10074	-2.33187	-1.39186	-1.51082	-0.267102	-0.254722	-0.298639
3	Car2	carbonic anhydrase II	1367733_at	RGD:2240	54231;58816	Rn.26083	12.8322	12.2465	11.804	10.3233	11.585	11.6457	12.796	12.5456	12.589	-0.585692	-1.02822	-2.50885	-1.24714	-1.18645	-0.0361522	-0.28656	-0.243201
3	Clu	clusterin	1367784_a_at	RGD:3907	114631;24854	Rn.1780	8.7183	9.04622	8.49171	7.43516	6.25932	6.7136	6.71718	8.08452	8.45352	0.327918	-0.226591	-1.28314	-2.45898	-2.0047	-2.00112	-0.633775	-0.264776
3	Ppp1r14a	protein phosphatase 1, regulatory (inhibitor) subunit 14A	1367813_at	RGD:620536	114004	Rn.73852	6.62023	5.41479	6.27641	5.64168	5.32322	5.10235	4.59164	5.37757	5.74285	-1.20543	-0.343817	-0.978549	-1.297	-1.51787	-2.02858	-1.24266	-0.877382
3	Gp1bb /// Sept5	glycoprotein Ib (platelet), beta polypeptide /// septin 5	1367852_s_at	RGD:621050	116727	Rn.96497	11.5672	10.5788	11.0191	9.35279	9.40244	9.25441	9.08883	10.4791	10.5657	-0.988372	-0.548031	-2.21436	-2.16471	-2.31274	-2.47832	-1.08802	-1.00149
3	Nup210	nucleoporin 210	1367919_at	RGD:69339	58958	Rn.3189	9.53528	8.48614	8.39681	6.95632	7.89918	7.80858	8.80324	9.18711	9.25131	-1.04914	-1.13847	-2.57896	-1.6361	-1.72669	-0.73204	-0.348165	-0.283964
3	Arl4a	ADP-ribosylation factor-like 4A	1367960_at	RGD:2152	29308	Rn.9258	10.6548	10.0337	9.41071	8.43926	9.39168	9.31475	10.4217	10.2283	10.3804	-0.62102	-1.24405	-2.2155	-1.26308	-1.34002	-0.233075	-0.426511	-0.27433
3	Anxa3	annexin A3	1367974_at	RGD:2119	25291	Rn.6589	9.96813	9.46571	9.55259	8.27504	8.48185	8.21587	8.39826	9.51271	10.0418	-0.502416	-0.415539	-1.69309	-1.48627	-1.75225	-1.56986	-0.455416	0.0736796
3	Anxa3	annexin A3	1367975_at	RGD:2119	25291	Rn.6589	6.88438	5.43842	5.86109	4.76437	4.96733	4.63345	5.0952	6.36588	7.13592	-1.44596	-1.0233	-2.12001	-1.91705	-2.25093	-1.78918	-0.518501	0.251535
3	Snca	synuclein, alpha (non A4 component of amyloid precursor)	1367977_at	RGD:3729	29219	Rn.1827	9.78268	9.30047	8.59459	6.40565	8.05361	7.93455	9.31609	9.44991	9.72249	-0.482215	-1.18809	-3.37703	-1.72907	-1.84813	-0.466592	-0.332771	-0.0601902
3	Alas2	aminolevulinate, delta-, synthase 2	1367985_at	RGD:2084	25748	Rn.32517	13.091	12.7146	12.1945	10.2064	11.6386	11.7046	12.6855	12.818	12.9461	-0.376465	-0.89653	-2.88461	-1.45241	-1.38647	-0.405509	-0.273085	-0.144904
3	C3	complement component 3	1368000_at	RGD:2232	24232;360452;497841	Rn.11378	11.3797	10.7125	10.8116	9.17408	9.46599	9.26184	9.56784	10.5121	10.9383	-0.667217	-0.568121	-2.20563	-1.91371	-2.11786	-1.81187	-0.867632	-0.44136
3	Prom1	prominin 1	1368008_at	RGD:69367	60357;81711	Rn.76668	9.12307	9.23522	8.4526	7.09584	7.45038	7.25372	7.77895	8.63902	8.83478	0.112147	-0.670471	-2.02723	-1.67269	-1.86935	-1.34412	-0.484053	-0.288292
3	Tspan2	tetraspanin 2	1368105_at	RGD:620982	64521	Rn.5872	9.59465	9.54166	9.11938	7.84877	8.11665	7.72024	8.00171	8.9028	9.13074	-0.0529893	-0.47527	-1.74588	-1.478	-1.87441	-1.59294	-0.691847	-0.463909
3	Akr7a3	aldo-keto reductase family 7, member A3 (aflatoxin aldehyde reductase)	1368121_at	RGD:628635	26760	Rn.6043	7.29006	6.46507	5.95675	4.70019	5.75837	5.54507	6.29179	6.60944	6.92948	-0.824998	-1.33332	-2.58987	-1.53169	-1.74499	-0.998279	-0.680623	-0.360583
3	Pla2g2a	phospholipase A2, group IIA (platelets, synovial fluid)	1368128_at	RGD:620857	29692	Rn.11346	10.458	10.3498	10.4346	8.15421	7.72771	7.27957	7.76189	9.41416	9.66508	-0.108216	-0.0234699	-2.30382	-2.73032	-3.17846	-2.69614	-1.04387	-0.792952
3	Ctse	cathepsin E	1368167_at	RGD:2446	113890;25424	Rn.92738	10.6848	9.72433	9.5171	7.86394	9.07873	8.97194	10.2176	10.591	10.5439	-0.960512	-1.16774	-2.8209	-1.60611	-1.7129	-0.467226	-0.0938314	-0.140962
3	Gnaz	guanine nucleotide binding protein (G protein), alpha z polypeptide	1368185_at	RGD:2717	25740	Rn.10943	7.64405	6.64036	6.7026	4.85282	5.1926	4.93578	5.23574	6.4953	6.96672	-1.00369	-0.94145	-2.79122	-2.45145	-2.70826	-2.4083	-1.14874	-0.677332
3	Ptgs1	prostaglandin-endoperoxide synthase 1	1368259_at	RGD:3439	24693;360359;497767	Rn.44404	8.74486	8.48253	8.47868	7.09835	7.20354	7.17987	7.03166	8.05425	8.41004	-0.262331	-0.266174	-1.64651	-1.54131	-1.56498	-1.7132	-0.690605	-0.334813
3	Gata2	GATA binding protein 2	1368297_at	RGD:2664	25159	Rn.34322	8.59277	6.82025	6.66926	6.12848	6.50692	6.90869	7.39045	8.08859	8.89063	-1.77252	-1.92351	-2.46429	-2.08585	-1.68408	-1.20232	-0.504182	0.297856
3	Cd52	CD52 antigen	1368338_at	RGD:620627	117054	Rn.34155	10.186	9.66859	8.75003	6.36419	8.32363	8.27698	9.47542	9.61562	9.77391	-0.517365	-1.43593	-3.82177	-1.86233	-1.90897	-0.710538	-0.570338	-0.412051
3	Slc6a4	solute carrier family 6 (neurotransmitter transporter, serotonin), member 4	1368348_at	RGD:3714	25553	Rn.1663	8.54767	7.58559	8.38686	6.05168	5.68177	5.67336	6.79899	8.07225	8.01357	-0.962084	-0.160815	-2.49599	-2.86591	-2.87431	-1.74868	-0.475422	-0.534097
3	Klf5	Kruppel-like factor 5	1368363_at	RGD:621446	84410	Rn.8954	7.23597	6.17962	6.2012	5.10307	5.29971	5.09176	5.96995	6.57607	6.37279	-1.05636	-1.03478	-2.1329	-1.93626	-2.14422	-1.26602	-0.659905	-0.863184
3	Nkg7	natural killer cell group 7 sequence	1368455_at	RGD:621523	171062	Rn.20448	10.2462	10.6031	9.80056	8.11971	8.44413	7.90546	8.16076	9.22582	9.48264	0.356893	-0.445656	-2.12651	-1.80208	-2.34075	-2.08545	-1.0204	-0.763581
3	Atp2a3	ATPase, Ca++ transporting, ubiquitous	1368477_at	RGD:2175	25391	Rn.9920	9.89371	8.8836	9.16839	7.3991	7.9501	7.58459	8.42306	9.6553	9.69793	-1.0101	-0.725319	-2.49461	-1.94361	-2.30912	-1.47064	-0.238405	-0.195782
3	Serpinb2	serine (or cysteine) peptidase inhibitor, clade B, member 2	1368487_at	RGD:621823	60325	Rn.42912	7.45234	6.92447	7.03789	4.60198	3.90241	3.58205	3.94335	6.30096	6.4167	-0.527872	-0.414459	-2.85036	-3.54993	-3.87029	-3.50899	-1.15139	-1.03564
3	Dnase2b	deoxyribonuclease II beta	1368491_at	RGD:70901	59296	Rn.41640	8.34562	6.63511	6.0229	5.60276	5.8647	6.97379	7.39499	7.17462	7.51025	-1.71051	-2.32271	-2.74286	-2.48092	-1.37183	-0.950625	-1.171	-0.835365
3	Ptgds2	prostaglandin D2 synthase 2, hematopoietic	1368492_at	RGD:69251	58962	Rn.10837	8.42475	7.111	7.02252	5.97769	6.30587	6.70531	7.44971	8.73338	9.02804	-1.31375	-1.40222	-2.44705	-2.11887	-1.71944	-0.975037	0.308631	0.603292
3	Mcpt10 /// Mcpt8 /// Mcpt8l2 /// Mcpt9	mast cell protease 10 /// mast cell protease 8 /// mast cell protease 8-like 2 /// mast cell protease 9	1368501_s_at	RGD:3067	29269	Rn.55163	13.3726	12.0713	11.8481	10.7543	11.4386	11.4327	12.1921	12.8266	12.9813	-1.30131	-1.52449	-2.61834	-1.93399	-1.9399	-1.1805	-0.545983	-0.391298
3	Gata1	GATA binding protein 1	1368510_at	RGD:2663	25172	Rn.10024	9.41712	8.20525	8.151	5.91508	7.37892	7.15745	8.55095	8.67712	8.78512	-1.21187	-1.26613	-3.50205	-2.0382	-2.25968	-0.866176	-0.739998	-0.632007
3	Add2	adducin 2 (beta)	1368603_at	RGD:2042	24171;362390	Rn.11353	9.04707	7.55027	7.16708	5.17449	6.6799	6.64429	8.10683	8.22545	8.37239	-1.4968	-1.87999	-3.87258	-2.36717	-2.40278	-0.940244	-0.821625	-0.674678
3	Aqp9	aquaporin 9	1368621_at	RGD:68433	65054	Rn.30018	7.35241	7.32966	6.70483	5.79065	5.51333	5.70424	6.15429	6.40818	6.8784	-0.0227493	-0.647582	-1.56176	-1.83908	-1.64817	-1.19812	-0.944231	-0.474018
3	Pklr	pyruvate kinase, liver and RBC	1368651_at	RGD:3336	24651	Rn.48821	7.42718	6.16399	5.90216	4.58657	5.55997	5.18771	6.10474	6.76153	6.71364	-1.26319	-1.52502	-2.84061	-1.86721	-2.23947	-1.32244	-0.665654	-0.713539
3	Orm1	orosomucoid 1	1368731_at	RGD:67390	114594;170531;24614	Rn.10295	9.01447	8.44492	8.4344	6.68565	6.87633	6.08719	6.66666	8.00014	8.46477	-0.569554	-0.580071	-2.32882	-2.13814	-2.92728	-2.34781	-1.01433	-0.549705
3	Alox5	arachidonate 5-lipoxygenase	1368776_at	RGD:2096	25290	Rn.9662	8.4111	8.42305	8.14489	6.92327	6.91839	6.52181	7.01544	7.89312	8.25958	0.011954	-0.266203	-1.48783	-1.4927	-1.88929	-1.39566	-0.517976	-0.151519
3	Ugt8	UDP glycosyltransferase 8	1368858_at	RGD:3938	29400;50555	Rn.9744	5.4005	5.36351	5.24711	3.91286	3.6992	3.66679	3.63955	4.60559	4.96753	-0.0369918	-0.153393	-1.48764	-1.7013	-1.73371	-1.76095	-0.794912	-0.43297
3	Gucy1b3	guanylate cyclase 1, soluble, beta 3	1369097_s_at	RGD:2769	25202;58955	Rn.87228	8.08567	6.82875	7.80057	7.09493	6.58367	6.57581	5.95002	7.28374	7.45925	-1.25692	-0.285101	-0.990746	-1.502	-1.50986	-2.13566	-0.801929	-0.62642
3	P2rx1	purinergic receptor P2X, ligand-gated ion channel, 1	1369178_a_at	RGD:3240	25505	Rn.91176	7.16414	6.64433	6.73397	5.05477	5.03769	4.45396	4.50753	6.25486	6.18249	-0.519805	-0.430166	-2.10937	-2.12645	-2.71018	-2.65661	-0.909281	-0.981652
3	Pde5a	phosphodiesterase 5A, cGMP-specific	1369229_at	RGD:620995	171115	Rn.10861	6.01017	5.67016	5.83141	4.67358	4.3628	4.373	4.71026	5.0068	5.06967	-0.34001	-0.17876	-1.33659	-1.64737	-1.63717	-1.29991	-1.00338	-0.9405
3	Ms4a2	membrane-spanning 4-domains, subfamily A, member 2 (Fc fragment of IgE, high affinity I, receptor for; beta polypeptide)	1369399_at	RGD:2598	116583;25316	Rn.10922	8.64717	8.23524	7.39435	6.01915	6.31358	6.50359	7.51344	8.50043	9.01759	-0.411924	-1.25282	-2.62801	-2.33359	-2.14358	-1.13372	-0.146738	0.370422
3	Gfi1	growth factor independent 1 transcription repressor	1369411_at	RGD:2680	24388	Rn.10935	7.23445	7.42836	6.5335	4.82253	5.44197	5.20838	6.15586	7.14467	7.24769	0.193906	-0.700953	-2.41193	-1.79248	-2.02607	-1.07859	-0.0897876	0.0132333
3	LOC24906	RoBo-1	1369497_at	RGD:3683	24906;50600	Rn.48721	12.344	12.3926	12.2642	10.8069	11.0898	10.5693	11.0028	11.7447	12.0646	0.0485884	-0.0798073	-1.53715	-1.25421	-1.77473	-1.3412	-0.599348	-0.279362
3	Mcpt8	mast cell protease 8	1369586_at	RGD:3067	29269	Rn.55163	12.7252	10.573	10.5146	9.18676	10.086	9.98107	10.7351	11.6599	12.0248	-2.15222	-2.21068	-3.53848	-2.63921	-2.74417	-1.99017	-1.06531	-0.700394
3	Aqp1	aquaporin 1	1369625_at	RGD:2141	25240	Rn.1618	12.0847	10.8965	10.6569	9.5163	10.4595	10.5759	11.5103	11.6278	11.6438	-1.18828	-1.42785	-2.56843	-1.62525	-1.5088	-0.574445	-0.456976	-0.440928
3	Slc4a1	solute carrier family 4 (anion exchanger), member 1	1369634_at	RGD:3710	24779	Rn.32202	10.3456	9.40928	9.35873	6.96167	8.73746	8.42975	10.0732	10.2624	9.48409	-0.936369	-0.986919	-3.38398	-1.60819	-1.9159	-0.272439	-0.0832402	-0.861562
3	Slc6a20	solute carrier family 6 (neurotransmitter transporter), member 20	1369705_at	RGD:621651	113918	Rn.29941	7.3366	6.04628	5.70189	4.26342	5.38749	5.32261	6.43145	6.35192	6.77049	-1.29031	-1.6347	-3.07317	-1.94911	-2.01399	-0.905147	-0.984676	-0.566108
3	Lgals5 /// Lgals9	lectin, galactose binding, soluble 5 /// lectin, galactoside-binding, soluble, 9	1369716_s_at	RGD:3004	25475	Rn.64588	11.7502	10.9276	9.42133	8.93244	9.82946	10.0196	10.882	11.0483	11.0727	-0.822582	-2.32886	-2.81775	-1.92074	-1.73057	-0.868201	-0.701874	-0.677529
3	Slc6a9	solute carrier family 6 (neurotransmitter transporter, glycine), member 9	1369772_at	RGD:621243	116509	Rn.32110	7.28293	6.4735	6.06169	5.61468	5.92976	5.67045	6.36676	6.47625	6.60313	-0.809438	-1.22125	-1.66825	-1.35318	-1.61249	-0.916172	-0.806683	-0.679805
3	F2rl3	coagulation factor II (thrombin) receptor-like 3	1369800_at	RGD:620872	116498	Rn.81079	6.29286	5.08316	5.58881	3.94851	4.15073	4.11147	3.95528	5.09563	5.1738	-1.2097	-0.704055	-2.34435	-2.14213	-2.18139	-2.33758	-1.19723	-1.11906
3	Ccr3	chemokine (C-C motif) receptor 3	1369808_at	RGD:620593	117027	Rn.9890	5.7309	5.11305	4.6127	4.06559	4.28718	4.32926	4.50318	4.63354	5.05637	-0.617848	-1.1182	-1.66531	-1.44371	-1.40163	-1.22772	-1.09735	-0.674527
3	Pim1	pim-1 oncogene	1369862_at	RGD:3330	24649	Rn.34888	6.12427	6.34451	5.10319	4.13005	4.65332	4.78157	5.45387	5.6357	5.93644	0.220241	-1.02108	-1.99421	-1.47094	-1.3427	-0.670399	-0.488563	-0.187829
3	Ccnd3	cyclin D3	1369935_at	RGD:2293	25193	Rn.3483	11.0134	10.084	10.3276	9.35919	9.65511	9.46048	10.0997	10.6943	10.5431	-0.929394	-0.685862	-1.65424	-1.35833	-1.55296	-0.913774	-0.319095	-0.47031
3	Ctrb1	chymotrypsinogen B1	1369951_at	RGD:2444	113905;24291	Rn.105845	6.5995	6.27215	5.70805	4.12255	5.13959	5.21602	5.93889	5.97629	6.35275	-0.327342	-0.891446	-2.47694	-1.4599	-1.38347	-0.660606	-0.623209	-0.246743
3	Epor	erythropoietin receptor	1369988_at	RGD:2560	24336	Rn.22394	9.36547	8.01721	7.85546	6.32881	7.47208	7.26968	8.54713	8.67315	8.788	-1.34826	-1.51002	-3.03666	-1.89339	-2.09579	-0.818342	-0.69232	-0.577466
3	Gclm	glutamate cysteine ligase, modifier subunit	1370030_at	RGD:619871	116796;29739	Rn.2460	9.67543	9.39682	8.57863	7.41925	8.4014	8.10139	9.44081	9.22015	9.33586	-0.278612	-1.0968	-2.25618	-1.27403	-1.57404	-0.234616	-0.455279	-0.339567
3	Cdc25b	cell division cycle 25 homolog B (S. pombe)	1370034_at	RGD:621500	171103	Rn.11312	11.7184	11.1969	10.3766	8.84213	10.0966	9.98011	11.1138	11.4388	11.8263	-0.521533	-1.34178	-2.87627	-1.62176	-1.73829	-0.604633	-0.279587	0.107944
3	Rhd	Rh blood group, D antigen	1370079_at	RGD:620451	114844;60414	Rn.1943	10.9256	10.1706	9.5187	6.97952	9.0402	8.78898	10.4788	10.5051	10.6169	-0.755061	-1.40692	-3.9461	-1.88543	-2.13664	-0.446792	-0.420505	-0.308681
3	Rab27b	RAB27B, member RAS oncogene family	1370122_at	RGD:620114	84590	Rn.45331	6.96552	6.53072	6.64573	5.29436	5.71329	5.53996	5.52482	5.88335	6.01063	-0.434804	-0.319797	-1.67116	-1.25223	-1.42556	-1.4407	-1.08217	-0.954894
3	Hp	haptoglobin	1370148_at	RGD:2825	24464	Rn.10950	11.4908	11.5193	11.3547	9.96675	9.86138	9.84397	10.0452	10.9276	11.1559	0.0284735	-0.136098	-1.52409	-1.62945	-1.64687	-1.44568	-0.563285	-0.334929
3	Gp5	glycoprotein V (platelet)	1370152_at	RGD:2724	25259	Rn.108204	8.45356	7.36252	7.86949	5.87279	5.76613	5.47439	5.34511	7.50926	7.40433	-1.09104	-0.584074	-2.58077	-2.68743	-2.97917	-3.10845	-0.944306	-1.04923
3	Ppp1r15a	protein phosphatase 1, regulatory (inhibitor) subunit 15A	1370174_at	RGD:621526	171071	Rn.2232	9.47972	8.64304	8.15321	7.53677	7.98585	8.02063	8.60034	8.72229	8.8148	-0.836679	-1.32651	-1.94295	-1.49387	-1.45909	-0.879378	-0.757425	-0.664922
3	Nrgn	neurogranin	1370211_at	RGD:61833	64356	Rn.11236	8.90918	8.25607	8.68401	6.79847	6.77272	6.59213	6.52519	7.67556	7.80208	-0.653107	-0.225164	-2.11071	-2.13646	-2.31705	-2.38398	-1.23362	-1.10709
3	Cited4	Cbp/p300-interacting transactivator, with Glu/Asp-rich carboxy-terminal domain, 4	1370225_at	RGD:620113	114491	Rn.40380	7.23125	6.54776	6.39789	4.6093	5.94701	5.63112	7.19974	7.0659	6.32016	-0.683491	-0.833361	-2.62195	-1.28425	-1.60014	-0.0315124	-0.165358	-0.911093
3	Srprb /// Tf	signal recognition particle receptor, B subunit /// transferrin	1370228_at	RGD:3845	24825	Rn.91296	13.0569	12.9686	12.887	11.7055	11.6783	11.3541	11.6871	12.5816	12.9343	-0.088316	-0.169937	-1.35137	-1.37858	-1.70281	-1.36984	-0.475305	-0.122554
3	Ppif	peptidylprolyl isomerase F (cyclophilin F)	1370319_at	RGD:628670	282819	Rn.2923	8.52447	7.75261	7.9799	7.01216	6.96529	6.72358	7.00183	7.89814	8.12739	-0.771865	-0.544573	-1.51231	-1.55918	-1.8009	-1.52264	-0.62633	-0.397087
3	Unc13d	unc-13 homolog D (C. elegans)	1370332_at	RGD:628593	192177	Rn.32635	7.67222	6.93362	6.93294	6.03994	5.94218	5.88582	6.05221	6.94048	7.26028	-0.738596	-0.739279	-1.63228	-1.73004	-1.7864	-1.62001	-0.731737	-0.411934
3	Ceacam1 /// Ceacam10	carcinoembryonic antigen-related cell adhesion molecule 1 (biliary glycoprotein) /// carcinoembryonic antigen-related cell adhesion molecule 10	1370371_a_at	RGD:708435	287009	Rn.92160	10.604	10.9572	10.6425	9.31044	9.12656	8.73703	8.92659	9.92601	10.144	0.353264	0.038571	-1.29353	-1.47741	-1.86693	-1.67738	-0.677962	-0.459935
3	Csda	cold shock domain protein A	1370376_a_at	RGD:621056	83807	Rn.3306	12.2986	12.2977	11.4476	10.1489	11.1408	11.1691	11.879	11.9266	12.3034	-0.000816663	-0.850915	-2.14966	-1.15776	-1.12941	-0.41956	-0.371943	0.00487963
3	IgG-2a	gamma-2a immunoglobulin heavy chain	1370394_at		367586	Rn.119412	12.9033	11.7607	11.4117	10.0877	10.551	10.9062	12.254	13.3044	13.3577	-1.14256	-1.49164	-2.81565	-2.35235	-1.9971	-0.649286	0.40109	0.454427
3	Usp15	ubiquitin specific peptidase 15	1370460_at	RGD:628795	171329	Rn.17325	9.77975	9.20022	8.6409	7.64361	8.38233	8.16725	9.3326	9.36614	9.631	-0.579534	-1.13885	-2.13614	-1.39743	-1.6125	-0.447148	-0.413609	-0.148753
3	Hdc	histidine decarboxylase	1370491_a_at	RGD:2790	24443	Rn.48653	8.76985	6.7241	6.11138	5.29448	5.98087	6.88004	7.81964	8.17958	8.24481	-2.04575	-2.65847	-3.47537	-2.78898	-1.88981	-0.950211	-0.590268	-0.525038
3	Slc16a10	solute carrier family 16 (monocarboxylic acid transporters), member 10	1370548_at	RGD:69197	170566;246355	Rn.21992	9.16391	8.03451	7.73498	5.83231	7.38254	7.13901	8.61558	8.51971	8.76907	-1.1294	-1.42892	-3.3316	-1.78137	-2.0249	-0.548331	-0.644197	-0.394838
3	P2ry1	purinergic receptor P2Y, G-protein coupled 1	1370606_at	RGD:3242	25265	Rn.10217	6.71798	5.94279	6.27254	5.12904	5.0555	4.82055	5.00458	5.87903	6.21124	-0.775192	-0.445443	-1.58894	-1.66248	-1.89743	-1.7134	-0.838947	-0.506737
3	Fgl2	fibrinogen-like 2	1370623_at	RGD:620170	84586	Rn.64635	9.40649	8.8778	9.10515	7.55558	7.38134	7.36572	7.6241	8.57975	8.37672	-0.528685	-0.301337	-1.8509	-2.02515	-2.04077	-1.78239	-0.826737	-1.02977
3	F2rl2	coagulation factor II (thrombin) receptor-like 2	1370624_at	RGD:620871	29636;497748	Rn.81080	7.29788	7.43893	7.32881	5.94333	5.59195	5.68895	5.19029	6.30714	6.31272	0.141047	0.0309297	-1.35455	-1.70594	-1.60893	-2.10759	-0.990746	-0.985164
3	Ppbp	pro-platelet basic protein (chemokine (C-X-C motif) ligand 7)	1370636_at	RGD:70548	246358	Rn.67082	11.5093	10.2812	10.5987	8.56345	8.6436	7.66811	8.51468	10.289	10.3303	-1.22804	-0.910514	-2.94582	-2.86566	-3.84115	-2.99459	-1.22023	-1.17892
3	Ear11	eosinophil-associated, ribonuclease A family, member 11	1370777_at	RGD:621580	192264	Rn.10626	12.077	11.9396	11.2996	10.1197	10.0574	8.89961	9.59101	10.6462	11.3145	-0.137334	-0.777405	-1.95725	-2.01952	-3.17735	-2.48596	-1.43072	-0.762464
3	Urod	uroporphyrinogen decarboxylase	1370878_at	RGD:3946	29421;362569	Rn.4214	11.8696	11.018	10.6583	9.48249	10.5004	10.4412	11.5855	11.4093	11.5002	-0.851645	-1.21126	-2.38711	-1.36922	-1.4284	-0.28406	-0.460309	-0.369418
3	Rsad2	radical S-adenosyl methionine domain containing 2	1370913_at	RGD:620495	113997;360410;65190	Rn.14882	12.8965	12.3608	11.8389	10.0438	11.6992	11.7432	12.6195	12.642	12.9377	-0.535699	-1.05761	-2.85267	-1.1973	-1.15331	-0.276949	-0.254465	0.0412296
3	Ass1	argininosuccinate synthetase 1	1370964_at	RGD:2163	25698	Rn.5078	8.92715	9.49364	8.69649	7.17198	7.06669	6.41948	6.97032	8.09581	8.08942	0.56649	-0.230653	-1.75517	-1.86046	-2.50767	-1.95683	-0.831334	-0.837728
3	---	---	1370967_at				12.3651	11.0672	10.8234	9.70711	10.4062	9.92542	11.8568	12.7894	12.805	-1.29794	-1.54171	-2.65799	-1.95886	-2.43968	-0.508329	0.424343	0.439927
3	---	---	1370988_at				10.1923	9.36918	8.80836	6.99929	8.47262	8.50135	10.0099	9.5598	9.57887	-0.82311	-1.38393	-3.193	-1.71966	-1.69094	-0.182415	-0.632487	-0.613417
3	Prkar2b	protein kinase, cAMP dependent regulatory, type II beta	1371133_a_at	RGD:3394	24679	Rn.4075	10.7393	10.1119	10.0935	8.71372	8.87046	8.59114	9.36769	10.4794	10.6917	-0.627393	-0.64579	-2.0256	-1.86886	-2.14819	-1.37164	-0.259909	-0.0476151
3	Mcpt10	mast cell protease 10	1371164_at	RGD:3063	54269	Rn.48655	11.7143	10.0648	9.59942	8.11444	9.0337	9.60902	10.657	11.4573	11.551	-1.64952	-2.1149	-3.59988	-2.68062	-2.10529	-1.05733	-0.257008	-0.163296
3	Pf4	platelet factor 4	1371250_at	RGD:3305	24637;360918	Rn.6800	13.2424	12.8167	12.8326	11.7271	11.4965	11.4199	11.2288	12.5077	12.641	-0.425704	-0.409866	-1.51537	-1.74599	-1.82251	-2.01363	-0.734755	-0.601444
3	IgG-2a /// Igha /// LOC678701	gamma-2a immunoglobulin heavy chain /// immunoglobulin heavy chain, alpha /// hypothetical protein LOC678701	1371262_at	RGD:2879	24486;314487	Rn.102149	11.7874	10.4411	10.5883	9.17201	9.66905	9.349	10.8431	12.2758	11.9097	-1.3463	-1.19904	-2.61535	-2.11831	-2.43836	-0.944276	0.488475	0.122366
3	Defa7	defensin alpha 7	1371276_at		613222		10.2751	11.413	10.1192	8.37691	8.66555	7.62646	7.87216	9.25846	9.67088	1.13788	-0.155912	-1.89818	-1.60954	-2.64863	-2.40293	-1.01663	-0.604206
3	Epb4.1	erythrocyte membrane protein band 4.1	1371439_at		313052	Rn.99632	11.1578	10.6855	9.97455	8.80222	9.84035	9.85012	10.8438	10.8708	11.0905	-0.47235	-1.18325	-2.35558	-1.31745	-1.30769	-0.314013	-0.287051	-0.0672801
3	Xpo7	exportin 7	1371516_at		361070	Rn.39012	11.1675	10.4245	9.71311	8.45592	9.65745	9.53316	10.8491	10.6384	10.791	-0.743008	-1.45441	-2.71159	-1.51007	-1.63436	-0.31842	-0.529135	-0.37655
3	Tuba4a	tubulin, alpha 4A	1371542_at		316531	Rn.92961	12.4988	12.0517	12.0034	10.3285	10.8978	10.4857	11.3029	11.8327	11.9537	-0.447127	-0.495419	-2.17034	-1.60102	-2.01307	-1.19585	-0.666053	-0.545129
3	---	---	1371793_at				7.43946	6.43652	6.48272	5.54449	5.77811	5.8758	6.27473	6.74768	7.02424	-1.00294	-0.956736	-1.89497	-1.66135	-1.56366	-1.16473	-0.691776	-0.415215
3	---	---	1372053_at				6.35411	5.97453	5.56296	4.6233	4.63322	4.6158	5.49236	5.36867	5.81032	-0.379578	-0.791152	-1.73081	-1.72089	-1.73831	-0.861746	-0.98544	-0.543792
3	Fhdc1	FH2 domain containing 1	1372086_at		295161	Rn.104663	8.77383	7.8418	6.92666	5.79908	6.81511	6.68936	7.99183	8.09413	8.28474	-0.932034	-1.84717	-2.97475	-1.95872	-2.08447	-0.782001	-0.679698	-0.489089
3	Trak2	trafficking protein, kinesin binding 2	1372092_at	RGD:620915	171086	Rn.26957	10.0871	9.16469	8.71408	8.10543	8.65162	8.71398	9.75762	9.61755	9.69163	-0.922423	-1.37303	-1.98168	-1.4355	-1.37314	-0.329501	-0.469569	-0.395484
3	Fhl1	four and a half LIM domains 1	1372107_at	RGD:2615	25177	Rn.54261	9.07369	9.07969	9.17373	7.73229	7.60806	7.32477	7.64172	8.27989	8.65251	0.00599162	0.100035	-1.3414	-1.46564	-1.74893	-1.43198	-0.793802	-0.421183
3	Acss1	acyl-CoA synthetase short-chain family member 1	1372162_at		296259	Rn.98236	8.75184	7.6477	7.22159	6.44539	6.92268	7.10905	8.30969	8.68909	8.83905	-1.10413	-1.53025	-2.30645	-1.82915	-1.64278	-0.442149	-0.0627492	0.087217
3	---	---	1372261_at				8.98092	8.36893	7.81132	7.09053	7.66345	7.46413	8.65686	8.52947	8.77723	-0.611994	-1.1696	-1.8904	-1.31747	-1.51679	-0.324058	-0.45145	-0.203694
3	Rbm38	RNA binding motif protein 38	1372271_at		366262	Rn.17628	10.7433	9.50289	9.21036	7.57589	8.70754	8.75848	9.93262	10.1664	10.302	-1.24041	-1.53294	-3.16741	-2.03576	-1.98482	-0.810683	-0.576948	-0.44131
3	Gypc	glycophorin C (Gerbich blood group)	1372273_at		364837	Rn.111578	10.9027	10.0916	9.54626	8.31344	9.25725	9.24043	10.6109	10.5776	10.7369	-0.811089	-1.35646	-2.58928	-1.64547	-1.6623	-0.291866	-0.325122	-0.165843
3	Gsta4	glutathione S-transferase alpha 4	1372297_at		300850	Rn.15990	9.78686	9.13576	8.35506	6.14496	7.9783	7.59898	9.3295	9.26815	9.44776	-0.651099	-1.43181	-3.6419	-1.80857	-2.18789	-0.457362	-0.518711	-0.339103
3	Slc2a3	Solute carrier family 2 (facilitated glucose transporter), member 3	1372326_at	RGD:3706	25551	Rn.95055	9.30162	9.17588	8.9216	7.8699	7.58537	7.56796	7.50984	8.23325	8.73137	-0.125739	-0.380011	-1.43172	-1.71624	-1.73366	-1.79178	-1.06837	-0.570242
3	LOC682105	similar to receptor expression enhancing protein 2	1372335_at		682105		7.0686	6.27332	6.36486	5.33501	5.6505	5.4644	5.96165	6.61581	6.59195	-0.795289	-0.703749	-1.7336	-1.4181	-1.60421	-1.10695	-0.452791	-0.476659
3	Car1	carbonic anhydrase 1	1372374_at		310218	Rn.6854	11.9177	10.8993	10.7995	8.31507	10.4448	9.99997	11.8023	11.6895	11.5901	-1.01839	-1.11824	-3.60265	-1.47296	-1.91775	-0.115423	-0.228198	-0.327627
3	RGD1311874	hypothetical LOC300751	1372387_at		300751	Rn.26559	7.62144	6.98387	5.98821	4.52882	5.46391	5.17513	6.44645	6.79018	7.0535	-0.637578	-1.63324	-3.09262	-2.15754	-2.44632	-1.17499	-0.831261	-0.567949
3	Tpd52l1	tumor protein D52-like 1	1372626_at		689256		7.29733	6.29768	6.1752	4.08701	4.36192	4.02771	4.85132	6.24334	6.60982	-0.999655	-1.12213	-3.21032	-2.93541	-3.26962	-2.44601	-1.05399	-0.687512
3	Rad23a	RAD23 homolog A (S. cerevisiae)	1372630_at		361381	Rn.105419	10.4582	9.42862	9.10136	7.81779	8.83178	8.59368	9.69281	9.74922	10.0227	-1.02953	-1.35679	-2.64037	-1.62638	-1.86447	-0.765339	-0.708928	-0.435502
3	Dapk2	death-associated kinase 2	1372794_at		300799	Rn.98325	10.4498	9.67173	9.31461	8.01783	9.12559	9.33269	10.0261	9.98621	10.3194	-0.778053	-1.13518	-2.43195	-1.3242	-1.1171	-0.423695	-0.463575	-0.13042
3	Kif18b	kinesin family member 18B	1372903_at		303575	Rn.12616	9.74324	8.72217	8.55761	7.59419	8.17918	7.90775	9.08947	9.5305	9.43027	-1.02107	-1.18563	-2.14905	-1.56407	-1.83549	-0.653768	-0.212736	-0.312971
3	Timp3	TIMP metallopeptidase inhibitor 3	1372926_at	RGD:3865	25358	Rn.119634	6.41422	6.03576	6.21708	5.63018	4.92086	4.94353	4.85869	5.62718	5.63462	-0.378462	-0.19714	-0.784042	-1.49336	-1.47069	-1.55554	-0.787045	-0.779602
3	Tspan33	tetraspanin 33	1372980_at		500065		9.37073	8.31861	7.8715	5.3636	7.17589	7.12877	8.74038	8.91561	9.06614	-1.05212	-1.49923	-4.00713	-2.19483	-2.24196	-0.630343	-0.455119	-0.304586
3	Sh3yl1	SH3 domain containing, Ysc84-like 1 (S. cerevisiae)	1373267_at		362724	Rn.1163	8.32586	7.99326	7.28864	5.88755	6.48545	6.42923	8.01312	7.89279	8.02092	-0.332608	-1.03722	-2.43832	-1.84041	-1.89663	-0.312739	-0.433075	-0.304941
3	Nt5c3	5'-nucleotidase, cytosolic III	1373412_at		312373	Rn.36789	10.3791	9.77808	9.83069	8.53852	8.95961	8.71267	9.31564	9.57531	9.78835	-0.600997	-0.548388	-1.84056	-1.41947	-1.66641	-1.06344	-0.803775	-0.590733
3	Ube2o	ubiquitin-conjugating enzyme E2O	1373438_at		303689	Rn.71042	11.3154	10.5623	9.87758	8.26614	9.56826	9.57597	10.7969	10.988	11.2545	-0.753094	-1.43784	-3.04928	-1.74716	-1.73944	-0.518469	-0.327404	-0.0608972
3	Bex4	brain expressed gene 4	1373458_at		501624		8.5188	7.09636	7.03206	4.91298	6.67999	6.22576	8.12902	8.01178	7.84871	-1.42244	-1.48674	-3.60582	-1.83881	-2.29304	-0.389781	-0.507018	-0.670091
3	Mkrn1	makorin ring finger protein 1	1373496_at		296988	Rn.18076	11.2546	11.1811	10.448	8.84197	9.9602	9.94593	10.6447	10.8783	11.1588	-0.0734997	-0.806645	-2.41263	-1.2944	-1.30867	-0.609935	-0.376265	-0.0957874
3	---	---	1373513_at				9.7663	8.67341	8.05389	6.83385	7.68483	7.81297	8.97364	9.2879	9.4928	-1.09289	-1.71241	-2.93245	-2.08147	-1.95333	-0.792661	-0.478402	-0.273502
3	Sh3tc2	SH3 domain and tetratricopeptide repeats 2	1373521_at		307393	Rn.101672	6.96288	5.85911	5.47045	4.60724	5.29805	5.46041	6.37595	6.19161	6.29089	-1.10377	-1.49243	-2.35564	-1.66483	-1.50247	-0.586924	-0.771264	-0.671985
3	Ccne1	cyclin E1	1373530_at	RGD:2294	25729		9.45705	8.26364	8.23951	7.32201	8.05738	7.73657	8.99508	8.87342	9.0124	-1.19342	-1.21754	-2.13505	-1.39968	-1.72048	-0.461974	-0.583637	-0.444655
3	RGD1309762	similar to KIAA0614 protein	1373551_at		304503	Rn.93157	9.33155	8.61707	8.00033	7.33663	7.91236	7.91316	8.87708	9.08699	9.15583	-0.714474	-1.33122	-1.99492	-1.41919	-1.41839	-0.454464	-0.244556	-0.17572
3	LOC689926	hypothetical protein LOC689926	1373659_at		688257		8.81201	8.18731	7.81954	6.59908	7.17546	7.20981	7.59326	8.08526	8.26005	-0.624699	-0.992468	-2.21293	-1.63655	-1.6022	-1.21875	-0.726752	-0.551958
3	Slc6a9	solute carrier family 6 (neurotransmitter transporter, glycine), member 9	1373787_at	RGD:621243	116509	Rn.32110	8.68454	7.97057	7.49752	6.47041	7.44675	7.43986	8.27367	8.06024	8.13594	-0.713964	-1.18701	-2.21413	-1.23779	-1.24467	-0.410866	-0.6243	-0.548598
3	Ypel5	yippee-like 5 (Drosophila)	1373826_at		298792	Rn.1136	11.7942	11.1557	10.751	9.62102	10.5453	10.6582	11.3673	11.2975	11.534	-0.638482	-1.04325	-2.17318	-1.2489	-1.13604	-0.426858	-0.496711	-0.260233
3	Brunol5	bruno-like 5, RNA binding protein (Drosophila)	1373945_at				6.70077	5.82147	5.33093	5.06151	4.84362	4.86817	5.63083	5.72292	6.23347	-0.879298	-1.36984	-1.63926	-1.85715	-1.83261	-1.06994	-0.977851	-0.4673
3	Reln	reelin	1373957_at	RGD:3553	24718;29137	Rn.98353	8.33764	7.16504	6.73328	5.58865	6.39996	6.18732	7.32371	8.08408	7.92934	-1.1726	-1.60436	-2.74899	-1.93767	-2.15032	-1.01393	-0.253562	-0.408299
3	---	---	1373996_at				9.51053	8.60432	8.25558	7.37517	8.14916	8.27436	9.30969	9.23108	9.34519	-0.906212	-1.25495	-2.13536	-1.36137	-1.23617	-0.200848	-0.279452	-0.165346
3	Nmnat3	nicotinamide nucleotide adenylyltransferase 3	1374025_at		363118	Rn.101356	9.17994	8.49322	8.177	6.78182	7.33849	7.27958	8.57968	8.79153	8.72734	-0.68672	-1.00294	-2.39812	-1.84145	-1.90036	-0.600259	-0.388409	-0.452604
3	Myo5c	myosin VC	1374122_at		315820	Rn.72961	9.6247	8.66162	7.95787	5.41765	7.54195	7.24145	8.99798	8.85462	9.12499	-0.963078	-1.66683	-4.20704	-2.08274	-2.38325	-0.62672	-0.770076	-0.499704
3	Cdr2	cerebellar degeneration-related 2	1374139_at		308958;368119	Rn.3537	11.4554	10.6336	10.0391	9.08612	9.96774	9.91212	11.0812	10.9369	11.1962	-0.82181	-1.41626	-2.36928	-1.48766	-1.54328	-0.37423	-0.5185	-0.259249
3	Als2cl	ALS2 C-terminal like	1374159_at		316017	Rn.91979	8.862	7.94202	7.16241	6.02662	6.97354	7.18428	8.38002	8.2094	8.35848	-0.919979	-1.69959	-2.83539	-1.88846	-1.67772	-0.48198	-0.652596	-0.50352
3	Tmcc2	transmembrane and coiled-coil domain family 2	1374160_at		305095	Rn.105088	12.3477	11.9199	11.0357	9.13274	10.597	10.5429	11.92	12.0066	12.1133	-0.427807	-1.31203	-3.21498	-1.75068	-1.80483	-0.427681	-0.341072	-0.234402
3	RGD1307357	similar to hypothetical protein DKFZp434A1319	1374206_at		291975	Rn.106111	8.11392	7.15262	6.72548	5.94326	6.49187	6.43077	7.40172	7.5493	7.6919	-0.961294	-1.38844	-2.17066	-1.62204	-1.68315	-0.7122	-0.564619	-0.422019
3	---	---	1374244_at				7.78001	6.88259	6.15609	4.56034	5.85007	5.66206	7.31291	7.33799	7.50686	-0.89742	-1.62393	-3.21967	-1.92994	-2.11795	-0.4671	-0.442025	-0.273149
3	Cbln2	cerebellin 2 precursor	1374280_at		291388	Rn.100632	7.71846	6.82518	7.30643	5.26864	5.3417	5.15543	5.31919	6.59581	6.89345	-0.89328	-0.412027	-2.44982	-2.37675	-2.56302	-2.39927	-1.12265	-0.825006
3	Sec14l2	SEC14-like 2 (S. cerevisiae)	1374308_at	RGD:621779	116486	Rn.46850	7.68315	7.12572	6.30262	5.44961	6.09493	5.99363	7.29556	7.21238	7.32549	-0.557432	-1.38053	-2.23354	-1.58822	-1.68952	-0.387584	-0.470767	-0.357662
3	F5	coagulation factor V (proaccelerin, labile factor)	1374320_at	RGD:2588	24359;304929	Rn.82910	10.5451	9.796	10.1304	8.57487	8.53091	8.21247	8.51764	9.65963	9.77679	-0.749058	-0.414694	-1.97019	-2.01414	-2.33259	-2.02741	-0.88543	-0.768267
3	Kel	Kell blood group, metallo-endopeptidase	1374330_at		297025	Rn.101843	10.8691	9.96297	9.2431	6.88208	8.98642	8.72952	10.5772	10.3274	10.4583	-0.906167	-1.62604	-3.98706	-1.88272	-2.13962	-0.291934	-0.541767	-0.41086
3	Ly6g6c	lymphocyte antigen 6 complex, locus G6C	1374342_at		294241;415061	Rn.41592	5.68812	5.75175	5.04235	3.98336	4.20729	4.24184	4.15704	4.74735	4.86646	0.0636217	-0.645771	-1.70477	-1.48084	-1.44628	-1.53108	-0.940779	-0.821666
3	RGD1560925	similar to 2610034M16Rik protein	1374375_at		501196		6.28392	5.99317	5.79007	4.89741	4.52022	4.61604	5.36081	4.88959	5.93482	-0.290751	-0.493849	-1.38651	-1.7637	-1.66788	-0.923112	-1.39433	-0.349106
3	Gucy1b3	guanylate cyclase 1, soluble, beta 3	1374389_at	RGD:2769	25202;58955	Rn.87228	8.13627	7.15854	7.88096	7.15797	6.72987	6.69085	6.48454	7.28621	7.3589	-0.977737	-0.255315	-0.978302	-1.4064	-1.44542	-1.65173	-0.850064	-0.777368
3	Eif2ak1	Eukaryotic translation initiation factor 2 alpha kinase 1	1374402_at				9.65557	8.65245	8.24036	7.4251	8.0272	8.0385	8.99944	8.97267	9.14168	-1.00312	-1.41521	-2.23047	-1.62837	-1.61706	-0.656125	-0.682899	-0.513889
3	Plcl2	phospholipase C-like 2	1374590_at		301173	Rn.106313	8.73403	7.73481	7.50394	6.30899	7.27608	6.92572	8.07605	8.30496	8.66992	-0.999218	-1.23008	-2.42504	-1.45795	-1.80831	-0.657975	-0.429066	-0.0641031
3	Rasgrp2	RAS guanyl releasing protein 2 (calcium and DAG-regulated)	1374649_at		361714	Rn.38473	9.8109	9.58872	9.17301	7.61854	7.90939	7.56518	8.38079	9.43642	9.2906	-0.222178	-0.637889	-2.19236	-1.90151	-2.24572	-1.43011	-0.374478	-0.520299
3	---	---	1374652_at				9.40537	8.95422	7.89514	6.4793	7.45055	7.43612	8.88972	8.95081	9.04609	-0.45115	-1.51023	-2.92607	-1.95482	-1.96925	-0.515655	-0.454556	-0.359281
3	rCG_25854	cyclic AMP-regulated phosphoprotein	1374659_at		363153	Rn.7511	6.09013	4.57659	4.44677	3.30807	3.90162	4.26906	5.73863	6.31682	6.16231	-1.51354	-1.64336	-2.78206	-2.18851	-1.82107	-0.351504	0.226695	0.0721819
3	---	---	1374760_at				6.62499	5.92161	5.66202	4.6732	4.99077	4.58021	5.65142	6.6928	6.75963	-0.703378	-0.962976	-1.95179	-1.63422	-2.04478	-0.973575	0.0678082	0.134642
3	Ncapd2	non-SMC condensin I complex, subunit D2	1374799_at		362438		9.77372	8.71918	8.65907	7.83084	8.3339	7.96919	9.12989	9.55346	9.48567	-1.05454	-1.11465	-1.94288	-1.43982	-1.80453	-0.643826	-0.220254	-0.288048
3	---	---	1374845_at				12.2683	11.2701	10.8392	8.87309	10.5858	10.3753	11.8389	11.7608	12.0704	-0.998211	-1.42919	-3.39526	-1.68257	-1.8931	-0.429452	-0.507568	-0.197911
3	Rasgrp2	RAS guanyl releasing protein 2 (calcium and DAG-regulated)	1374872_at		361714	Rn.38473	10.8717	10.1815	10.022	8.47673	8.98	8.7489	9.65767	10.4663	10.484	-0.690231	-0.849675	-2.39496	-1.89169	-2.12279	-1.21402	-0.405369	-0.387684
3	Mtmr7	myotubularin related protein 7	1374883_at		306490	Rn.12785	6.95793	6.24789	6.16117	4.74626	4.72634	5.26375	4.74904	5.94112	6.11509	-0.710046	-0.796762	-2.21168	-2.23159	-1.69418	-2.20889	-1.01682	-0.842848
3	RGD1311378	similar to RIKEN cDNA 2010011I20	1374943_at		296408	Rn.104945	9.99645	9.1584	8.73404	7.73661	8.58437	8.44137	9.70889	9.55951	9.68162	-0.838049	-1.2624	-2.25984	-1.41207	-1.55508	-0.287558	-0.43694	-0.314823
3	---	---	1374965_at				6.73728	5.49864	6.27186	5.09801	5.04686	4.92422	4.53995	5.57717	6.07037	-1.23863	-0.465412	-1.63926	-1.69042	-1.81305	-2.19733	-1.16011	-0.666903
3	Pdzd4	PDZ domain containing 4	1375012_at		293856	Rn.69932	6.19046	5.38289	4.75751	4.26753	4.76155	4.53404	5.68619	5.53761	5.80605	-0.807573	-1.43295	-1.92293	-1.42891	-1.65642	-0.50427	-0.652856	-0.384408
3	Nfe2	nuclear factor, erythroid derived 2	1375040_at		366998	Rn.18639	11.0238	10.6223	10.2369	8.31354	8.94825	8.71509	9.98359	10.2849	10.4408	-0.401545	-0.786903	-2.7103	-2.07559	-2.30874	-1.04025	-0.73897	-0.583022
3	LOC691504	similar to Zinc finger protein ZFPM1 (Zinc finger protein multitype 1) (Friend of GATA protein 1) (Friend of GATA-1) (FOG-1)	1375148_at		691504		6.97927	6.01183	6.06445	5.01318	5.43337	5.18465	6.3746	6.80118	6.30229	-0.967444	-0.914824	-1.96609	-1.5459	-1.79462	-0.604668	-0.178094	-0.676984
3	Mdc1	mediator of DNA damage checkpoint 1	1375382_at		309595	Rn.106312	9.07158	7.28442	7.54671	6.85576	7.45856	7.38902	8.23683	8.33352	8.4353	-1.78716	-1.52487	-2.21582	-1.61302	-1.68256	-0.834745	-0.738061	-0.636279
3	Sdpr	serum deprivation response	1375638_at		316384	Rn.2472	9.81002	9.23438	8.95145	7.28657	7.46159	7.24024	7.73461	8.89331	9.07419	-0.575635	-0.858562	-2.52345	-2.34842	-2.56978	-2.07541	-0.916706	-0.73582
3	LOC688972	similar to Glycophorin	1375842_at		688972		12.7257	12.1505	11.568	9.29235	11.3143	11.0854	12.6145	12.4931	12.3993	-0.575195	-1.15772	-3.43337	-1.41141	-1.6403	-0.111228	-0.232606	-0.326419
3	---	---	1375886_at				9.61354	8.8309	8.43713	7.59229	8.3769	8.27018	9.50726	9.46135	9.42094	-0.782647	-1.17641	-2.02126	-1.23664	-1.34336	-0.106281	-0.152198	-0.192598
3	Als2cr2	amyotrophic lateral sclerosis 2 (juvenile) chromosome region, candidate 2 (human)	1375896_at		501146		9.90185	9.2025	8.47346	7.28579	8.21391	8.13472	9.6341	9.5546	9.51403	-0.699345	-1.42839	-2.61606	-1.68794	-1.76713	-0.267752	-0.347251	-0.387817
3	RGD735140	hypothetical protein LK44	1375911_at		362219	Rn.11612	8.73423	8.14607	7.72191	6.71043	7.43718	7.42755	8.38473	8.3791	8.33875	-0.588157	-1.01232	-2.0238	-1.29705	-1.30668	-0.349506	-0.355132	-0.395484
3	Fcho1	FCH domain only 1	1375978_at		290639	Rn.24180	6.82849	5.42992	5.32822	4.32073	5.15334	4.71138	6.08833	6.97403	6.68673	-1.39857	-1.50027	-2.50776	-1.67515	-2.11711	-0.740153	0.145541	-0.141758
3	Acap1	ArfGAP with coiled-coil, ankyrin repeat and PH domains 1	1376030_at		287443	Rn.2165	9.21977	8.79835	8.45637	7.47081	7.44084	7.54203	8.27968	8.70043	8.85792	-0.421412	-0.763391	-1.74895	-1.77893	-1.67774	-0.940087	-0.519337	-0.36185
3	Mxd1	max dimerization protein 1	1376077_at				9.17008	8.98745	8.37043	7.28124	7.62713	7.78808	8.36677	8.52042	8.57754	-0.182628	-0.799651	-1.88885	-1.54296	-1.382	-0.803316	-0.649663	-0.59254
3	Otub2	OTU domain, ubiquitin aldehyde binding 2	1376118_at		314405	Rn.62017	7.68604	6.61327	6.21723	5.4215	6.12591	6.20706	7.14758	7.01733	7.16275	-1.07277	-1.46881	-2.26454	-1.56013	-1.47897	-0.538453	-0.668704	-0.523291
3	---	---	1376167_at		316628	Rn.72462	9.61768	8.86568	8.17259	6.81421	7.93707	8.11043	9.21976	9.27509	9.29176	-0.752002	-1.44509	-2.80347	-1.68061	-1.50725	-0.397919	-0.342586	-0.325918
3	Fam117a	family with sequence similarity 117, member A	1376177_at		497983		10.4337	10.0366	9.33426	7.94342	9.06322	8.99462	10.0379	9.92946	10.0653	-0.397096	-1.09944	-2.49029	-1.37048	-1.43909	-0.395782	-0.504242	-0.368435
3	Prkcq	protein kinase C, theta	1376259_at	RGD:620968	85420	Rn.92347	9.20642	8.32747	8.5929	6.83126	7.05913	7.19688	7.5451	8.39427	8.96667	-0.878952	-0.613524	-2.37517	-2.14729	-2.00954	-1.66133	-0.812147	-0.23975
3	Tnfrsf14	tumor necrosis factor receptor superfamily, member 14 (herpesvirus entry mediator)	1376327_at		366518	Rn.112104	9.89871	8.74615	8.23863	6.79323	7.94306	8.00942	9.54856	9.56455	9.59828	-1.15255	-1.66007	-3.10548	-1.95564	-1.88928	-0.350145	-0.334159	-0.30043
3	RGD1565432	similar to hypothetical protein	1376546_at		499157		9.66082	9.45503	8.60434	6.85601	8.05981	7.88484	9.20085	9.07437	9.14153	-0.205791	-1.05647	-2.80481	-1.60101	-1.77597	-0.459967	-0.586445	-0.51929
3	Mkrn1	makorin ring finger protein 1	1376626_at		296988	Rn.18076	10.6635	10.0849	9.25347	7.70545	8.92248	8.89238	9.97938	10.1883	10.5524	-0.578593	-1.41005	-2.95807	-1.74104	-1.77113	-0.684136	-0.475229	-0.111127
3	Ankrd43	ankyrin repeat domain 43	1376791_at		497903		6.44555	5.57533	5.31829	4.32952	5.23721	4.84633	5.73919	5.69635	5.92868	-0.870222	-1.12726	-2.11603	-1.20835	-1.59922	-0.706358	-0.749198	-0.516876
3	Tmie	transmembrane inner ear	1376821_at		501061		7.90796	6.65828	6.26556	4.70394	5.67208	5.8758	7.11328	7.12133	7.47931	-1.24968	-1.6424	-3.20402	-2.23588	-2.03216	-0.794678	-0.786629	-0.428648
3	Zfp278	zinc finger protein 278	1376870_at		305471	Rn.71473	6.27707	5.3294	5.46328	4.71827	4.71943	4.63126	5.10858	5.83639	5.83049	-0.947665	-0.813789	-1.5588	-1.55764	-1.64581	-1.16848	-0.440682	-0.446574
3	Unc5cl	unc-5 homolog C (C. elegans)-like	1376953_at		301225	Rn.109847	7.67453	6.8487	6.3042	5.50525	6.08787	6.15692	7.1012	6.98923	7.15307	-0.825837	-1.37033	-2.16928	-1.58666	-1.51761	-0.573337	-0.685303	-0.52146
3	Ppox	protoporphyrinogen oxidase	1377079_a_at		289219	Rn.24738	8.77468	7.71532	7.50199	6.63677	7.29589	7.02922	8.1832	8.34385	8.30617	-1.05936	-1.27269	-2.13791	-1.47879	-1.74546	-0.591479	-0.430822	-0.468505
3	---	---	1377181_at				6.85217	5.97122	5.84311	4.51384	4.88473	4.89229	5.75137	6.14788	6.29316	-0.880952	-1.00906	-2.33833	-1.96744	-1.95987	-1.1008	-0.704285	-0.559009
3	RGD1310799	similar to RIKEN cDNA A930008G19	1377250_at		309060	Rn.55227	8.79906	7.63048	7.47147	6.75707	7.44402	7.35788	8.42071	8.78828	8.69093	-1.16859	-1.32759	-2.04199	-1.35504	-1.44118	-0.37835	-0.0107832	-0.108126
3	E2f8	E2F transcription factor 8	1377410_at		308607	Rn.102126	9.04837	8.08713	7.82046	6.62544	7.45752	7.20329	8.60657	8.71444	8.77465	-0.961235	-1.2279	-2.42292	-1.59084	-1.84507	-0.441799	-0.333925	-0.273714
3	---	---	1377423_at				7.27445	5.65157	5.10721	3.53311	5.10503	4.74828	6.16543	6.2396	6.71646	-1.62288	-2.16723	-3.74134	-2.16942	-2.52616	-1.10902	-1.03484	-0.557984
3	---	---	1377646_at				8.16139	6.77885	6.38591	5.1139	6.09902	6.11464	7.57917	7.83369	8.1065	-1.38254	-1.77548	-3.0475	-2.06237	-2.04675	-0.582221	-0.327703	-0.0548884
3	Fgf12	Fibroblast growth factor 12	1377655_at	RGD:620163	170630	Rn.45965	4.8333	4.94824	4.62303	3.18512	3.37864	3.29492	3.59296	3.89594	4.56286	0.114945	-0.210264	-1.64818	-1.45465	-1.53838	-1.24033	-0.937353	-0.270435
3	RGD1309350	similar to transthyretin (4L369)	1377660_at		293613	Rn.15414	8.4068	7.9379	6.61184	5.28217	6.64025	6.67904	8.00922	7.65331	7.79055	-0.468899	-1.79496	-3.12463	-1.76656	-1.72777	-0.397583	-0.753496	-0.61625
3	Pacrg	Park2 co-regulated	1377721_at		499021		6.2923	5.55285	5.41013	4.5946	4.46375	4.44312	4.33281	5.24884	5.44475	-0.73945	-0.882166	-1.6977	-1.82855	-1.84918	-1.95949	-1.04346	-0.847549
3	RGD1562284	similar to Glutaminyl-peptide cyclotransferase precursor (QC)	1377867_at		313837	Rn.7474	7.57386	6.51266	7.36661	6.50521	6.44957	6.3278	5.75608	6.77793	7.23853	-1.0612	-0.207246	-1.06865	-1.12429	-1.24606	-1.81778	-0.795927	-0.335333
3	LOC685203	hypothetical protein LOC685203	1377885_at		685203		6.74816	6.36774	5.87075	4.31697	4.83173	4.87732	4.77832	5.68203	5.84864	-0.380422	-0.877411	-2.4312	-1.91644	-1.87084	-1.96984	-1.06613	-0.899527
3	---	---	1377890_at				7.37172	6.19177	6.21336	5.31686	5.9338	5.82485	6.45381	6.71227	7.13612	-1.17995	-1.15835	-2.05486	-1.43792	-1.54687	-0.917902	-0.659449	-0.235595
3	---	---	1377925_at				10.1095	9.58437	8.93287	7.56074	8.67722	8.63142	9.86785	9.84935	9.88475	-0.525139	-1.17664	-2.54877	-1.43229	-1.47809	-0.241659	-0.260164	-0.224762
3	---	---	1377969_at				7.89065	7.01387	7.17353	5.58447	5.38348	5.25781	5.35492	6.5818	6.89643	-0.876788	-0.717128	-2.30619	-2.50717	-2.63284	-2.53573	-1.30886	-0.994224
3	Cpox	coproporphyrinogen oxidase	1377998_at		304024	Rn.19581	11.4999	11.0766	10.5441	9.00285	10.1868	9.94426	11.5026	11.2194	11.1309	-0.423285	-0.955774	-2.49701	-1.31301	-1.5556	0.00269159	-0.280462	-0.36893
3	Slc43a1	solute carrier family 43, member 1	1378196_at		311168	Rn.35465	10.6764	9.0816	8.98815	7.29859	8.82797	8.6247	9.99045	9.96211	10.2193	-1.59476	-1.68822	-3.37777	-1.8484	-2.05166	-0.685915	-0.714257	-0.457061
3	---	---	1378244_at				8.72746	7.44076	6.76682	5.64538	5.8003	5.90845	6.0869	7.15363	8.22214	-1.2867	-1.96064	-3.08208	-2.92716	-2.81901	-2.64055	-1.57382	-0.50532
3	Treml1	triggering receptor expressed on myeloid cells-like 1	1378251_at		501096		9.52804	8.6631	9.06903	6.90026	7.07242	6.66793	6.8399	8.28304	8.47247	-0.864947	-0.459015	-2.62778	-2.45562	-2.86012	-2.68814	-1.245	-1.05558
3	---	---	1378292_at				7.90955	6.55618	6.31342	4.92465	5.68021	5.20091	6.6816	6.99114	7.38996	-1.35337	-1.59613	-2.98491	-2.22934	-2.70865	-1.22795	-0.918414	-0.519591
3	---	---	1378404_at				7.36485	6.83644	6.26514	5.09703	6.07414	6.12927	6.90575	6.88854	7.11854	-0.528407	-1.09971	-2.26782	-1.29071	-1.23558	-0.459097	-0.47631	-0.24631
3	Rnase2	ribonuclease, RNase A family, 2 (liver, eosinophil-derived neurotoxin)	1378419_at		474169		10.9632	10.0408	10.2232	7.94308	8.7898	7.78317	8.65312	9.85695	10.3252	-0.922378	-0.73998	-3.02013	-2.17341	-3.18003	-2.31009	-1.10626	-0.637962
3	---	---	1378641_at				7.49328	6.47057	5.98142	4.61507	5.62964	5.63802	6.97608	6.94717	7.30648	-1.02271	-1.51186	-2.87821	-1.86364	-1.85526	-0.517203	-0.546109	-0.186804
3	Ly6al	lymphocyte antigen 6 complex, locus A-like	1378690_at		362935	Rn.79295	7.34494	6.14689	6.17245	4.66543	5.49411	5.30167	6.40234	6.54801	6.63867	-1.19805	-1.17249	-2.67951	-1.85083	-2.04327	-0.942598	-0.796926	-0.706267
3	Pkhd1l1	polycystic kidney and hepatic disease 1-like 1	1378699_at		314917	Rn.18565	7.71287	7.1967	6.53219	4.97319	5.66595	5.74289	6.96174	7.03087	7.24192	-0.516164	-1.18068	-2.73968	-2.04692	-1.96998	-0.751125	-0.681993	-0.470945
3	Kcnab1	potassium voltage-gated channel, shaker-related subfamily, beta member 1	1378738_at	RGD:61827	29737;365809	Rn.111886;Rn.32090	8.30113	7.69726	7.84307	6.04583	5.62319	5.55526	5.70453	7.01033	7.45331	-0.60387	-0.458055	-2.2553	-2.67793	-2.74587	-2.5966	-1.29079	-0.847814
3	---	---	1378828_at				6.589	5.83384	5.23427	4.62988	4.96591	4.94465	5.6995	6.4728	6.46973	-0.755156	-1.35473	-1.95912	-1.62308	-1.64435	-0.889495	-0.116199	-0.119272
3	---	---	1378861_at				6.36047	5.46543	4.38446	3.7649	4.27973	4.3536	5.17552	5.54484	5.82514	-0.895047	-1.97601	-2.59558	-2.08074	-2.00688	-1.18496	-0.815634	-0.535333
3	---	---	1378883_at				7.78001	7.03238	6.58457	5.05726	4.91887	5.49003	6.33457	6.9373	7.41878	-0.747626	-1.19543	-2.72275	-2.86114	-2.28998	-1.44544	-0.842704	-0.36123
3	Slc35d3	solute carrier family 35, member D3	1378899_at		308717	Rn.110407	7.27126	6.1931	5.74773	3.83005	4.34777	4.12496	4.0464	5.5279	6.10055	-1.07816	-1.52352	-3.44121	-2.92349	-3.1463	-3.22486	-1.74336	-1.17071
3	---	---	1378982_at				6.92101	6.74843	6.15106	5.32868	5.33157	5.10638	5.12314	5.90534	6.02442	-0.172577	-0.769948	-1.59232	-1.58944	-1.81463	-1.79786	-1.01567	-0.896584
3	Gca	grancalcin	1379031_at		295647	Rn.99818	8.48943	8.99323	8.1436	6.64852	6.60795	5.93503	6.3698	7.57381	8.16398	0.503802	-0.34583	-1.84091	-1.88149	-2.5544	-2.11963	-0.915621	-0.325456
3	Tfdp2	transcription factor Dp-2 (E2F dimerization partner 2)	1379203_at		300947	Rn.29088	9.44519	8.96826	8.02079	6.03143	7.8278	7.65381	9.13552	9.21467	9.34278	-0.476929	-1.4244	-3.41376	-1.61738	-1.79138	-0.309669	-0.230512	-0.102405
3	---	---	1379205_at				7.24614	6.98357	6.52177	5.20456	5.528	5.31666	5.67946	6.35212	6.64545	-0.262565	-0.724367	-2.04158	-1.71814	-1.92947	-1.56667	-0.894015	-0.600687
3	---	---	1379208_at				8.29434	7.47193	6.46634	4.47228	6.06306	5.74586	7.54183	7.32287	7.56258	-0.822418	-1.828	-3.82206	-2.23128	-2.54848	-0.75251	-0.971479	-0.731768
3	Mkrn1	makorin ring finger protein 1	1379325_at		296988	Rn.18076	11.3409	10.764	10.201	8.48282	9.77779	9.82871	10.6943	10.8763	11.4793	-0.576906	-1.13993	-2.85807	-1.56309	-1.51218	-0.646589	-0.464554	0.13846
3	Pip5k1b	phosphatidylinositol-4-phosphate 5-kinase, type I, beta	1379352_at		309419	Rn.99141	8.79239	7.78612	7.49189	5.80758	6.78895	6.80418	8.20434	8.33413	8.583	-1.00627	-1.30051	-2.98482	-2.00344	-1.98821	-0.588058	-0.458261	-0.209395
3	---	---	1379362_at				5.88529	4.81953	4.74925	3.91118	4.44157	4.36503	5.0101	5.36169	5.6759	-1.06577	-1.13605	-1.97411	-1.44372	-1.52026	-0.875198	-0.523602	-0.209399
3	---	---	1379517_at	RGD:3569	54295	Rn.92319	5.74116	4.75078	4.37683	3.92265	4.11502	4.11693	4.36409	4.90604	5.18559	-0.990382	-1.36433	-1.81851	-1.62613	-1.62423	-1.37707	-0.835122	-0.555564
3	---	---	1379526_at				10.1084	9.07502	9.23532	8.18238	8.52431	8.65248	9.14836	9.32267	9.81034	-1.03341	-0.873107	-1.92605	-1.58412	-1.45595	-0.960073	-0.785764	-0.298089
3	---	---	1379559_at				7.54358	7.35598	6.33097	5.22678	6.04877	6.09275	7.3857	7.11393	7.08173	-0.187603	-1.21261	-2.3168	-1.49481	-1.45083	-0.157879	-0.429652	-0.461848
3	---	---	1379656_a_at				8.15582	8.12638	7.80996	6.06508	6.61145	6.33333	6.77832	7.43703	7.86252	-0.0294328	-0.345853	-2.09074	-1.54436	-1.82249	-1.37749	-0.718785	-0.293297
3	---	---	1379716_at		312701	Rn.8158	9.59219	8.69546	8.20225	7.26683	7.27856	7.40137	8.56019	9.31246	9.98536	-0.896732	-1.38994	-2.32536	-2.31363	-2.19082	-1.032	-0.279731	0.39317
3	---	---	1379720_at				7.22189	5.93909	5.58135	4.81178	5.24294	5.43009	6.15528	6.2773	6.83557	-1.2828	-1.64054	-2.41011	-1.97895	-1.7918	-1.06661	-0.94459	-0.386322
3	Stx11	syntaxin 11	1379732_at		292483	Rn.121986	8.62102	8.11587	8.1845	6.64655	6.615	6.45496	6.81061	7.70373	8.06424	-0.505152	-0.436515	-1.97447	-2.00602	-2.16606	-1.81041	-0.917286	-0.556779
3	Nubp2	Nucleotide binding protein 2	1379743_at		287125	Rn.42141	11.3187	10.5652	11.0075	8.97108	8.91485	8.32628	8.92126	10.5589	10.8041	-0.753509	-0.311184	-2.34764	-2.40387	-2.99244	-2.39746	-0.759826	-0.514636
3	Atp1b2	ATPase, Na+/K+ transporting, beta 2 polypeptide	1379906_at	RGD:2171	24214	Rn.10624	8.71533	7.58289	7.30811	5.49727	6.87997	6.673	7.85811	8.07311	8.24759	-1.13244	-1.40723	-3.21806	-1.83536	-2.04233	-0.857227	-0.642228	-0.467744
3	Clcn4-2	chloride channel 4-2	1379932_at	RGD:708381	60586	Rn.44406	6.2912	5.30685	5.79269	4.55638	4.64051	4.61862	4.87147	5.6905	6.16036	-0.984344	-0.498511	-1.73482	-1.65069	-1.67258	-1.41973	-0.6007	-0.130841
3	Tfr2	transferrin receptor 2	1380066_at		288562	Rn.59926	7.49565	6.25189	5.90442	4.3277	5.64409	5.50696	6.93978	6.78827	6.98668	-1.24376	-1.59122	-3.16795	-1.85156	-1.98869	-0.55587	-0.707379	-0.508969
3	---	---	1380100_at		294917	Rn.23142	7.36894	6.46909	6.67602	6.21543	5.90473	5.79862	5.47942	6.19052	6.8097	-0.899854	-0.692924	-1.15352	-1.46421	-1.57032	-1.88952	-1.17843	-0.559247
3	---	---	1380137_at				8.88713	7.71709	7.12585	5.49768	7.01407	6.63086	8.2402	8.24478	8.50252	-1.17004	-1.76128	-3.38945	-1.87306	-2.25627	-0.646931	-0.642345	-0.384612
3	Amn1	antagonist of mitotic exit network 1 homolog (S. cerevisiae)	1380192_at		302032	Rn.104358	8.12646	7.54038	6.79218	6.01412	6.76915	6.61619	7.87774	7.73274	7.47247	-0.586086	-1.33428	-2.11234	-1.35731	-1.51027	-0.248721	-0.393722	-0.65399
3	---	---	1380227_at				5.23422	4.26908	3.79437	3.35991	3.81162	3.9119	4.52241	4.48948	4.63959	-0.965138	-1.43986	-1.87432	-1.4226	-1.32232	-0.711814	-0.744744	-0.594631
3	---	---	1380230_at				7.57697	6.9322	6.17135	5.11821	5.89886	5.90074	6.9386	6.95463	7.08857	-0.644773	-1.40562	-2.45876	-1.67811	-1.67623	-0.638368	-0.622339	-0.488397
3	Lrp5	low density lipoprotein receptor-related protein 5	1380242_at		293649	Rn.12698	6.56916	5.05481	5.38996	4.71975	5.02772	5.01608	5.39749	5.52578	5.41873	-1.51435	-1.1792	-1.84941	-1.54144	-1.55308	-1.17167	-1.04338	-1.15044
3	---	---	1380338_at				8.14714	7.72398	6.95574	5.35206	5.81171	5.33601	5.83097	7.13418	7.51234	-0.423152	-1.19139	-2.79508	-2.33542	-2.81113	-2.31616	-1.01295	-0.634798
3	Ubxn11	UBX domain protein 11	1380424_at	RGD:620769	192207	Rn.11961	6.61365	5.84732	5.21843	4.46669	5.01539	4.91222	5.66892	5.79578	6.10811	-0.766328	-1.39522	-2.14696	-1.59826	-1.70143	-0.944729	-0.817872	-0.505542
3	Bzrap1	benzodiazapine receptor associated protein 1	1380450_at				10.0291	9.43283	8.74358	8.14059	8.40459	8.57109	9.4745	9.96988	9.77308	-0.596291	-1.28555	-1.88854	-1.62453	-1.45803	-0.554626	-0.0592416	-0.256042
3	---	---	1380454_at				8.36964	7.44998	6.96338	5.44875	6.64907	6.51618	7.772	7.70695	8.02131	-0.919666	-1.40626	-2.92089	-1.72057	-1.85346	-0.597644	-0.66269	-0.348334
3	LOC685269	similar to Integrin alpha-IIb precursor (Platelet membrane glycoprotein IIb) (GPalpha IIb) (GPIIb) (CD41 antigen)	1380600_at		685269		10.1886	9.44304	9.66183	7.82005	7.60654	7.31076	7.59624	9.03206	9.25051	-0.74555	-0.526763	-2.36854	-2.58206	-2.87783	-2.59236	-1.15653	-0.938078
3	Alox12	arachidonate 12-lipoxygenase	1380636_at		287454	Rn.66513	8.93933	8.11314	8.23072	6.29258	6.10235	5.82638	6.01819	7.8023	7.95228	-0.826186	-0.708611	-2.64675	-2.83698	-3.11294	-2.92114	-1.13703	-0.987045
3	Gabra1	gamma-aminobutyric acid (GABA) A receptor, alpha 1	1380828_at	RGD:61855	287203;29705	Rn.104595	6.25758	5.25127	5.94937	3.78729	4.74373	3.99387	4.14061	5.01601	5.44763	-1.00631	-0.308209	-2.47029	-1.51385	-2.26371	-2.11697	-1.24157	-0.809954
3	---	---	1380831_at				6.66675	6.15908	6.61341	5.67342	4.9894	4.72936	4.60183	5.8714	6.38003	-0.507671	-0.0533452	-0.993333	-1.67736	-1.93739	-2.06492	-0.795357	-0.286723
3	---	---	1380838_at				5.25387	4.00656	3.94112	3.43863	3.70594	3.82777	4.28308	4.50712	4.47356	-1.24731	-1.31275	-1.81524	-1.54793	-1.4261	-0.970784	-0.746746	-0.780304
3	LOC684841	similar to CG31613-PA	1380888_at		684841		6.79765	6.26633	5.66692	4.94599	5.17519	5.22891	5.85055	6.11077	6.3318	-0.531324	-1.13073	-1.85166	-1.62246	-1.56875	-0.947097	-0.686881	-0.465846
3	---	---	1380944_at				6.50035	5.82099	5.42938	4.36819	4.83884	4.48918	4.61134	5.33245	5.71622	-0.67936	-1.07097	-2.13216	-1.66151	-2.01117	-1.88901	-1.1679	-0.784128
3	Asb1	ankyrin repeat and SOCS box-containing 1	1381002_at		316628	Rn.72462	7.26611	7.23865	6.03955	4.72472	5.85508	5.77611	6.57111	6.77529	7.19301	-0.0274614	-1.22656	-2.54139	-1.41103	-1.49	-0.694996	-0.49082	-0.073099
3	Dnah1	dynein, axonemal, heavy chain 1	1381039_at	RGD:621795	171339;306258	Rn.49334;Rn.92411	6.38394	5.67114	5.7116	4.21562	4.0017	4.20425	4.02039	5.01701	5.29909	-0.712803	-0.672347	-2.16832	-2.38224	-2.17969	-2.36355	-1.36693	-1.08486
3	---	---	1381080_at				7.19474	6.33867	6.34722	5.56071	5.66669	5.43032	6.09629	6.63459	6.78234	-0.85607	-0.847521	-1.63403	-1.52805	-1.76442	-1.09846	-0.560153	-0.412401
3	---	---	1381127_at				5.66019	4.69832	4.30894	3.91902	3.96277	4.01047	5.07815	4.54575	4.55917	-0.961869	-1.35125	-1.74117	-1.69743	-1.64973	-0.582048	-1.11445	-1.10103
3	Atp6ap1l	ATPase, H+ transporting, lysosomal accessory protein 1-like	1381382_at		361875	Rn.73792	7.47412	5.97606	5.90305	5.24276	5.48848	5.91034	6.20582	6.91746	6.79862	-1.49806	-1.57107	-2.23136	-1.98564	-1.56378	-1.2683	-0.556658	-0.675501
3	Mbnl3	muscleblind-like 3 (Drosophila)	1381474_at		302492	Rn.105030	7.42006	6.70025	6.59032	4.95231	5.68579	5.34554	6.85996	7.46856	7.34489	-0.719802	-0.829735	-2.46774	-1.73426	-2.07451	-0.560094	0.0485017	-0.0751689
3	Ank1	ankyrin 1, erythrocytic	1381477_at		306570	Rn.58367	9.86297	8.966	8.38945	5.88372	8.06117	7.83191	9.66575	9.52812	9.54992	-0.896974	-1.47352	-3.97925	-1.8018	-2.03106	-0.197221	-0.334853	-0.313051
3	---	---	1381489_at				8.201	6.70542	6.6614	5.4157	6.8067	6.7454	7.69921	7.59496	7.4393	-1.49558	-1.5396	-2.7853	-1.3943	-1.4556	-0.501788	-0.606039	-0.761695
3	---	---	1381762_at				7.03328	6.24576	5.68982	5.00675	5.65909	5.77187	6.72835	6.53581	6.49722	-0.787522	-1.34346	-2.02653	-1.3742	-1.26141	-0.304937	-0.497469	-0.536059
3	---	---	1381780_at				11.5565	10.7286	10.1647	7.98895	9.72673	9.66022	11.1126	11.1586	11.2152	-0.827882	-1.39186	-3.56757	-1.8298	-1.8963	-0.443891	-0.397954	-0.341278
3	---	---	1381860_at				8.48164	7.72255	7.24552	6.25478	7.17015	7.05853	7.83084	7.69464	8.14678	-0.759086	-1.23612	-2.22686	-1.31149	-1.42311	-0.650799	-0.787001	-0.33486
3	RGD1310507	similar to RIKEN cDNA 1300017J02	1381939_at				6.1692	5.94178	5.04287	4.03087	4.76877	4.80404	5.65581	5.7364	6.02647	-0.227416	-1.12633	-2.13833	-1.40043	-1.36516	-0.513393	-0.432797	-0.142731
3	Fam183b	family with sequence similarity 183, member B	1381955_at		287346	Rn.23162	7.97774	7.00786	6.9352	5.13672	5.34814	5.18624	5.63624	6.66625	6.8763	-0.969878	-1.04253	-2.84102	-2.62959	-2.79149	-2.3415	-1.31149	-1.10144
3	Klf1	Kruppel-like factor 1 (erythroid)	1382033_at		304666	Rn.23089	10.9139	10.0279	9.48209	7.21514	9.02762	8.81825	10.5151	10.3931	10.3165	-0.886037	-1.43183	-3.69877	-1.8863	-2.09567	-0.398863	-0.520862	-0.597394
3	Slc37a1	solute carrier family 37 (glycerol-3-phosphate transporter), member 1	1382076_at		294321	Rn.6192	7.78497	6.93157	7.08291	5.97621	6.26088	6.14601	6.54072	7.03159	7.45075	-0.853396	-0.702062	-1.80876	-1.52409	-1.63896	-1.24425	-0.753381	-0.334216
3	Glod5	glyoxalase domain containing 5	1382111_at		302554	Rn.19978	7.67731	6.37179	6.47974	5.25243	6.0036	5.93923	6.70627	6.9079	7.05329	-1.30553	-1.19757	-2.42489	-1.67372	-1.73808	-0.971043	-0.769409	-0.624022
3	Rassf6	Ras association (RalGDS/AF-6) domain family member 6	1382384_at		305251	Rn.18159	6.01563	5.47877	4.74398	4.11179	4.53801	4.69247	5.54765	5.67083	5.70995	-0.536853	-1.27165	-1.90384	-1.47762	-1.32315	-0.467981	-0.344798	-0.305682
3	---	---	1382423_at				9.61691	8.41893	8.00043	6.80955	7.70939	7.7127	8.87051	8.87662	9.11259	-1.19798	-1.61649	-2.80736	-1.90752	-1.90421	-0.746398	-0.74029	-0.50432
3	Sdpr	serum deprivation response	1382452_at		316384	Rn.2472	9.46514	8.20159	8.50353	6.20536	6.78121	6.33611	6.77388	8.26023	8.22988	-1.26356	-0.961611	-3.25979	-2.68393	-3.12903	-2.69126	-1.20492	-1.23526
3	---	---	1382472_at				11.8952	10.854	10.4419	9.08695	10.2189	10.0146	11.4099	11.1503	11.6857	-1.04127	-1.45333	-2.80829	-1.67629	-1.88067	-0.485322	-0.744926	-0.2095
3	Paqr9	progestin and adipoQ receptor family member IX	1382569_at		315904	Rn.64169	7.63507	7.16326	6.4077	4.62633	6.17258	6.04493	7.06098	6.85565	7.38967	-0.471812	-1.22737	-3.00874	-1.46249	-1.59014	-0.574092	-0.779418	-0.2454
3	Epb4.2	erythrocyte protein band 4.2	1382618_at		362202	Rn.23855	9.61193	8.53934	8.0727	5.83868	7.89377	7.67563	9.01449	8.98219	9.178	-1.07259	-1.53923	-3.77325	-1.71817	-1.9363	-0.597441	-0.629737	-0.433933
3	---	---	1382619_at				5.19819	5.08368	4.53636	3.7444	3.73405	3.266	3.35075	4.23686	4.54166	-0.114507	-0.661826	-1.45379	-1.46414	-1.93219	-1.84744	-0.961332	-0.656532
3	Wdr40b	WD repeat domain 40B	1382621_at		313296	Rn.106544	6.09017	5.02022	4.5599	3.82663	4.25607	4.53843	5.29636	5.55452	5.70722	-1.06995	-1.53027	-2.26354	-1.8341	-1.55174	-0.793808	-0.535652	-0.382957
3	Slc25a37	solute carrier family 25, member 37	1382688_at		306000	Rn.102664	11.6908	10.729	10.5915	8.7857	10.6285	10.2975	11.8339	11.4366	11.2538	-0.961874	-1.09936	-2.90512	-1.06234	-1.39329	0.143061	-0.254259	-0.43706
3	Gfi1b	growth factor independent 1B transcription repressor	1382901_at		311832	Rn.47963	8.79404	7.70513	7.42334	5.95727	6.90143	6.57545	7.8784	8.08548	8.29695	-1.08891	-1.37071	-2.83677	-1.89261	-2.21859	-0.91564	-0.708562	-0.497092
3	LOC310721	similar to 4930431B09Rik protein	1382907_at		310721	Rn.43033	11.586	11.0036	10.29	8.29727	9.982	9.99191	11.1931	11.1599	11.0287	-0.582356	-1.29595	-3.28872	-1.60399	-1.59408	-0.39294	-0.426103	-0.557246
3	Pdzd3	PDZ domain containing 3	1382928_at		500986		6.55798	5.58898	5.66867	4.57433	4.63924	4.53227	4.94501	5.41237	5.96806	-0.969	-0.889311	-1.98365	-1.91874	-2.02571	-1.61297	-1.14561	-0.58992
3	Panx1	Pannexin 1	1382934_at		315435	Rn.45097	6.88754	5.95767	6.11361	5.43533	5.29609	5.27098	5.40746	6.15814	6.34114	-0.929877	-0.773932	-1.45222	-1.59146	-1.61656	-1.48008	-0.7294	-0.546402
3	---	---	1382941_at				7.02829	6.50672	5.96698	4.51647	4.78506	5.03452	5.38419	6.74857	6.78094	-0.521571	-1.06132	-2.51183	-2.24323	-1.99378	-1.6441	-0.279723	-0.247354
3	Abcb10	ATP-binding cassette, sub-family B (MDR/TAP), member 10	1382963_at		361439	Rn.22937	8.68048	7.72416	7.33644	6.00682	6.88487	6.96279	8.1011	8.17337	8.14253	-0.956319	-1.34403	-2.67366	-1.79561	-1.71769	-0.579376	-0.507108	-0.537946
3	---	---	1383010_at				8.74865	7.60082	7.40409	6.03182	7.13629	7.10004	8.64857	8.87131	8.9112	-1.14783	-1.34456	-2.71683	-1.61235	-1.64861	-0.100078	0.122667	0.162555
3	Bsdc1	BSD domain containing 1	1383077_at		297890	Rn.104958	10.0279	8.85478	8.64507	7.93912	8.75998	8.8387	9.52679	9.31986	9.5573	-1.17313	-1.38283	-2.08878	-1.26793	-1.1892	-0.501119	-0.70805	-0.470608
3	Igj	immunoglobulin joining chain	1383163_at				11.9189	10.9118	10.6275	9.66479	10.201	9.76688	11.3834	11.9008	12.0001	-1.00718	-1.29146	-2.25416	-1.71793	-2.15206	-0.535536	-0.0181087	0.0811793
3	RGD1310209	similar to KIAA1324 protein	1383165_at				4.77943	3.84625	3.44181	3.27199	3.58052	3.48735	3.68478	3.96573	4.14303	-0.933184	-1.33762	-1.50744	-1.19891	-1.29208	-1.09465	-0.813699	-0.636405
3	---	---	1383228_at				7.5792	6.7674	6.48617	5.38424	5.77672	5.84374	6.4834	6.82123	7.31599	-0.811801	-1.09302	-2.19496	-1.80248	-1.73545	-1.09579	-0.757966	-0.263206
3	Tmem56	Transmembrane protein 56	1383280_at				7.81989	6.85816	6.26345	4.83572	5.94537	5.59066	7.08428	7.21469	7.32299	-0.961729	-1.55643	-2.98416	-1.87452	-2.22923	-0.735611	-0.605196	-0.496896
3	Plek2	pleckstrin 2	1383286_at		314260	Rn.22995	8.54553	7.61619	6.87571	4.99403	6.61141	6.34341	8.15859	7.98233	8.13353	-0.929341	-1.66982	-3.5515	-1.93412	-2.20212	-0.38694	-0.563201	-0.411997
3	Spint1	serine peptidase inhibitor, Kunitz type 1	1383290_at		311331	Rn.44189	8.03879	6.91269	6.59145	4.72437	6.12283	5.9794	7.65291	7.45713	7.50548	-1.12611	-1.44734	-3.31442	-1.91597	-2.0594	-0.385885	-0.581661	-0.53331
3	---	---	1383337_at				8.83779	7.59533	7.43823	6.7076	6.98156	7.03948	7.80232	8.30266	8.48436	-1.24246	-1.39957	-2.13019	-1.85623	-1.79831	-1.03548	-0.535138	-0.353432
3	Cmpk2	cytidine monophosphate (UMP-CMP) kinase 2, mitochondrial	1383424_at		314004	Rn.100440	9.81667	8.78321	8.26218	6.66302	8.33805	8.38501	9.42662	9.28263	9.55613	-1.03345	-1.55449	-3.15365	-1.47861	-1.43166	-0.390052	-0.534039	-0.260544
3	Bcl11a	B-cell CLL/lymphoma 11A (zinc finger protein)	1383506_at		305589	Rn.106422	6.93889	5.65213	5.6547	4.14537	5.12086	5.19967	6.49688	6.99663	6.74691	-1.28676	-1.28419	-2.79352	-1.81803	-1.73922	-0.442017	0.0577426	-0.191985
3	Fgl2	fibrinogen-like 2	1383516_at	RGD:620170	84586	Rn.64635	9.94559	9.36753	9.91286	8.18881	8.34409	8.20267	8.62705	9.36791	9.12383	-0.57806	-0.0327276	-1.75678	-1.6015	-1.74292	-1.31854	-0.577673	-0.821761
3	Bpgm	2,3-bisphosphoglycerate mutase	1383551_at		296973	Rn.108143	11.3844	10.9673	10.5309	8.75945	9.99585	10.1145	10.8424	11.0867	11.2536	-0.417146	-0.853556	-2.62496	-1.38857	-1.26996	-0.542061	-0.297707	-0.130867
3	---	---	1383566_at				5.53837	4.86037	4.54101	3.98433	4.02335	4.08533	4.21839	4.72258	5.18741	-0.678	-0.997363	-1.55404	-1.51502	-1.45304	-1.31998	-0.815786	-0.350962
3	Tmem56	Transmembrane protein 56	1383593_at				8.49572	7.63317	7.16664	5.67963	6.78147	6.50968	7.81769	7.89785	8.15847	-0.862549	-1.32908	-2.81609	-1.71424	-1.98604	-0.678023	-0.597867	-0.337245
3	Fn3k	fructosamine 3 kinase	1383654_a_at		498034		8.57855	7.32349	6.7007	4.85645	6.38283	6.11749	7.6485	7.65916	8.04811	-1.25507	-1.87785	-3.7221	-2.19572	-2.46106	-0.930046	-0.919391	-0.530437
3	Actr3b	ARP3 actin-related protein 3 homolog B (yeast)	1383704_at		362298	Rn.100357	5.77714	4.83992	4.74363	4.27293	4.61319	4.33159	4.83389	4.97839	5.03155	-0.937219	-1.03351	-1.50422	-1.16395	-1.44555	-0.943257	-0.798755	-0.74559
3	LOC501046	similar to Phakinin (Beaded filament structural protein 2) (Lens fiber cell beaded filament protein CP 49) (CP49) (49 kDa cytoskeletal protein)	1383812_at		501046		6.49453	5.99276	5.79707	4.72972	4.59185	4.95933	5.53312	5.81799	6.02259	-0.501768	-0.69746	-1.76481	-1.90268	-1.5352	-0.961408	-0.676544	-0.471943
3	Dyrk3	dual-specificity tyrosine-(Y)-phosphorylation regulated kinase 3	1383853_at		304775	Rn.38297	9.11382	8.14244	7.50479	5.571	7.14206	7.0039	8.44186	8.22401	8.54344	-0.971379	-1.60903	-3.54282	-1.97175	-2.10992	-0.671963	-0.889807	-0.570374
3	Degs2	degenerative spermatocyte homolog 2, lipid desaturase (Drosophila)	1383855_at		314438	Rn.106092	9.02802	8.86782	8.77903	6.97859	7.16416	6.5793	7.04016	8.40451	8.59097	-0.160193	-0.248988	-2.04942	-1.86385	-2.44871	-1.98786	-0.623503	-0.43705
3	---	---	1383913_at				6.94291	6.11731	5.49638	4.49353	5.36044	5.09608	6.19803	6.29767	6.60232	-0.825598	-1.44653	-2.44938	-1.58246	-1.84683	-0.744876	-0.645233	-0.340587
3	Mrvi1	MRV integration site 1 homolog (mouse)	1383914_at		308899	Rn.110417	9.03957	8.39882	8.63547	7.45362	7.44126	7.29757	6.93624	8.08174	8.45164	-0.640748	-0.404102	-1.58595	-1.59831	-1.742	-2.10333	-0.957826	-0.587923
3	---	---	1383971_at				6.3189	4.67433	4.17883	3.67602	4.37361	4.32137	5.60073	5.50532	5.57587	-1.64457	-2.14007	-2.64288	-1.94529	-1.99753	-0.718168	-0.813584	-0.743034
3	---	---	1383993_at				4.81531	4.60445	3.98499	3.33136	3.39377	3.36203	3.52492	3.96186	4.31089	-0.210864	-0.83032	-1.48395	-1.42154	-1.45328	-1.29039	-0.853449	-0.504425
3	---	---	1384026_at				8.13632	7.49182	6.57973	5.35337	6.43534	6.21291	7.52237	7.34866	7.56215	-0.644493	-1.55658	-2.78295	-1.70098	-1.92341	-0.613941	-0.787656	-0.574163
3	---	---	1384028_at				6.05249	6.04684	5.31713	4.44792	4.23732	4.35321	4.62455	5.11905	5.54846	-0.00565163	-0.735363	-1.60457	-1.81517	-1.69928	-1.42794	-0.933445	-0.504035
3	---	---	1384165_at				8.68259	8.66267	8.4276	6.96329	6.63478	6.57451	6.17709	7.71272	7.87083	-0.0199197	-0.254996	-1.7193	-2.04782	-2.10808	-2.5055	-0.969875	-0.811762
3	Tesc	tescalcin	1384202_at		288689	Rn.14758	9.24336	8.27602	8.54906	6.6513	7.13755	6.65167	7.04809	8.35681	8.68154	-0.967341	-0.694296	-2.59205	-2.1058	-2.59169	-2.19527	-0.886552	-0.561822
3	Igj	immunoglobulin joining chain	1384208_at		360922	Rn.17804	10.089	8.40675	8.2617	7.19373	7.68766	7.37556	9.16656	10.2415	10.4401	-1.68229	-1.82734	-2.8953	-2.40137	-2.71348	-0.92248	0.152467	0.351054
3	LOC362795	immunoglobulin G heavy chain	1384218_at		362795	Rn.65568	6.42316	5.50037	5.15591	4.47364	5.04556	4.87622	5.87781	6.15154	6.31751	-0.922791	-1.26725	-1.94952	-1.3776	-1.54694	-0.545345	-0.271619	-0.105655
3	---	---	1384250_a_at				9.49536	9.45701	9.22091	7.35872	7.04773	6.95058	7.13845	8.595	8.77755	-0.0383479	-0.274452	-2.13664	-2.44763	-2.54478	-2.35691	-0.90036	-0.717805
3	3-Mar	membrane-associated ring finger (C3HC4) 3	1384285_at		364878;368111	Rn.6838	8.06555	7.22634	6.75668	6.16053	6.50485	6.70445	7.64075	7.60545	7.6436	-0.839211	-1.30888	-1.90503	-1.5607	-1.36111	-0.424807	-0.460106	-0.421955
3	---	---	1384310_at				9.96438	9.83352	9.71411	7.95431	8.04222	7.95557	7.92188	9.04895	9.38716	-0.130862	-0.250269	-2.01007	-1.92216	-2.00881	-2.0425	-0.91543	-0.577216
3	---	---	1384393_at				8.66467	7.99865	8.11214	7.18811	6.81892	6.79517	7.0038	7.86772	8.1953	-0.666021	-0.552531	-1.47656	-1.84574	-1.8695	-1.66087	-0.796943	-0.469362
3	---	---	1384468_at				9.70843	9.39066	9.31233	7.66676	7.81432	7.72646	7.74501	8.82813	9.07067	-0.317778	-0.396106	-2.04167	-1.89412	-1.98198	-1.96343	-0.880301	-0.637763
3	---	---	1384505_at				7.19023	6.26254	5.69777	4.68636	5.61506	5.55522	6.92242	6.76401	6.76311	-0.927689	-1.49245	-2.50386	-1.57517	-1.63501	-0.26781	-0.426216	-0.427119
3	Sytl3	synaptotagmin-like 3	1384522_at		499017		7.55077	6.79893	6.51948	5.52326	5.7415	6.06664	6.36554	7.24777	7.69105	-0.751832	-1.03129	-2.0275	-1.80927	-1.48412	-1.18523	-0.302999	0.14028
3	---	---	1384598_at				6.44993	5.34901	4.78465	3.37679	4.60505	4.38496	5.82731	5.60626	6.08514	-1.10092	-1.66528	-3.07314	-1.84487	-2.06497	-0.622618	-0.843664	-0.364786
3	Piwil2	piwi-like 2 (Drosophila)	1384745_at		306011	Rn.110236	7.14487	5.45051	6.75213	5.69414	5.85287	5.67852	5.34912	6.24529	6.68132	-1.69435	-0.392742	-1.45073	-1.292	-1.46635	-1.79575	-0.899578	-0.463546
3	LOC685001	Similar to MIR-interacting saposin-like protein precursor (Transmembrane protein 4) (Putative secreted protein ZSIG9)	1384874_at		685001		5.75868	4.4004	4.27894	3.70556	4.30341	4.17101	4.97585	5.01533	5.14016	-1.35828	-1.47973	-2.05312	-1.45526	-1.58766	-0.782824	-0.743347	-0.618515
3	LOC306096	similar to Dachshund homolog 1 (Dach1)	1384907_at		306096	Rn.99262	6.29676	6.361	5.97476	4.79757	4.75707	4.55655	4.89847	5.31798	5.79711	0.0642373	-0.321999	-1.49919	-1.5397	-1.74021	-1.39829	-0.978786	-0.49965
3	---	---	1385057_at				6.67376	5.66374	5.77137	4.58832	4.7779	4.6328	4.80584	5.45381	5.62129	-1.01002	-0.902395	-2.08544	-1.89587	-2.04096	-1.86792	-1.21995	-1.05247
3	---	---	1385128_at				9.02754	8.17359	8.19633	6.92002	6.89066	6.9264	7.47387	8.3818	8.46909	-0.853953	-0.831207	-2.10752	-2.13688	-2.10114	-1.55367	-0.645741	-0.558446
3	P2rx1	purinergic receptor P2X, ligand-gated ion channel, 1	1385148_at	RGD:3240	25505	Rn.91176	8.24189	7.71401	7.73098	6.40753	6.19264	5.99139	6.05813	7.26946	7.54187	-0.52788	-0.510911	-1.83436	-2.04925	-2.2505	-2.18376	-0.972427	-0.700024
3	Atg4d	ATG4 autophagy related 4 homolog D (S. cerevisiae)	1385512_at		686505		9.57095	8.06397	8.22806	7.26797	7.95305	7.98846	8.79145	8.85998	8.79166	-1.50699	-1.34289	-2.30299	-1.6179	-1.58249	-0.779509	-0.710973	-0.779296
3	Orc1l	origin recognition complex, subunit 1-like (yeast)	1385522_at	RGD:631435	313479	Rn.92486	6.643	5.74315	5.46956	5.12335	5.01468	4.79758	5.89031	6.16809	6.18923	-0.899849	-1.17343	-1.51964	-1.62832	-1.84542	-0.752688	-0.474901	-0.453767
3	Clec1b	C-type lectin domain family 1, member b	1385525_at		500336		9.34687	9.64003	9.21112	7.48446	7.10022	6.58442	6.99489	8.28009	8.47982	0.29316	-0.135754	-1.8624	-2.24665	-2.76244	-2.35198	-1.06678	-0.867051
3	Cd5l	Cd5 molecule-like	1385635_at		310693	Rn.63251	9.88108	7.95408	9.16657	8.44714	7.90776	7.85457	7.97517	9.52553	10.407	-1.927	-0.714507	-1.43394	-1.97332	-2.02651	-1.90591	-0.35555	0.525902
3	---	---	1385668_at				6.21719	5.3878	5.43843	4.47927	4.8584	4.81401	4.69629	5.33853	5.72099	-0.82939	-0.778758	-1.73792	-1.35879	-1.40318	-1.5209	-0.878653	-0.496197
3	Serpinb10	serine (or cysteine) peptidase inhibitor, clade B (ovalbumin), member 10	1385759_at	RGD:628853	266775	Rn.59484	10.6397	10.8188	10.4138	8.44922	8.84071	8.05209	8.88073	9.77529	10.2172	0.179146	-0.225836	-2.19047	-1.79897	-2.58759	-1.75895	-0.864388	-0.422457
3	Epx	eosinophil peroxidase	1386101_at		303414	Rn.110096	11.3946	10.6362	10.4019	9.41973	9.0653	8.11357	8.60077	9.84444	10.5252	-0.758385	-0.992648	-1.97486	-2.3293	-3.28102	-2.79382	-1.55016	-0.869363
3	Spta1	spectrin, alpha, erythrocytic 1 (elliptocytosis 2)	1386212_at		289257	Rn.44157	9.64987	8.55848	7.75706	5.59801	7.36529	7.04867	9.06355	9.03128	9.25841	-1.09139	-1.89281	-4.05186	-2.28458	-2.60121	-0.586319	-0.61859	-0.391461
3	---	---	1386379_at				8.20174	7.37681	7.43293	6.33427	6.4233	6.30012	6.72075	7.64384	7.76676	-0.824931	-0.768817	-1.86748	-1.77844	-1.90162	-1.481	-0.557904	-0.434979
3	Fgl2	fibrinogen-like 2	1386637_at	RGD:620170	84586	Rn.64635	9.50399	8.84362	9.22784	7.73572	7.5888	7.55201	7.86352	8.68762	8.51039	-0.660374	-0.276149	-1.76828	-1.91519	-1.95198	-1.64047	-0.816367	-0.993606
3	---	---	1386679_at				8.07376	6.95825	6.19693	4.34476	5.39333	5.45552	6.79601	7.17785	7.58914	-1.1155	-1.87683	-3.729	-2.68043	-2.61824	-1.27775	-0.895905	-0.484614
3	Car2	carbonic anhydrase II	1386922_at	RGD:2240	54231;58816	Rn.26083	13.0137	12.5107	12.0076	10.529	11.7699	11.9074	12.9197	12.7131	12.8173	-0.502923	-1.00606	-2.48469	-1.24378	-1.1063	-0.0939655	-0.300568	-0.196344
3	Cdh1	cadherin 1	1386947_at	RGD:69279	83502	Rn.1303	8.75039	7.3551	7.29771	6.36645	6.70391	6.46477	7.28885	8.45147	9.11553	-1.39529	-1.45268	-2.38394	-2.04648	-2.28562	-1.46154	-0.298921	0.365138
3	Hmbs	hydroxymethylbilane synthase	1386983_at	RGD:2801	25709	Rn.11080	11.8401	11.0983	10.6461	9.17792	10.3825	10.1216	11.4556	11.3902	11.4589	-0.741753	-1.19399	-2.66218	-1.45758	-1.71852	-0.384523	-0.449902	-0.381178
3	Btg2	B-cell translocation gene 2, anti-proliferative	1386994_at	RGD:2066;RGD:2114;RGD:2225	24178;24204;29619;50517	Rn.27923	10.0099	9.29736	8.90542	7.7456	8.39814	8.38678	9.48931	10.1216	10.1748	-0.712581	-1.10451	-2.26434	-1.61179	-1.62316	-0.52063	0.111643	0.164826
3	Lcn2	lipocalin 2	1387011_at	RGD:69408	170496	Rn.11303	12.7855	12.8372	12.769	11.099	11.1992	10.5297	11.153	12.4491	12.6262	0.0516955	-0.016449	-1.68649	-1.58621	-2.25578	-1.63249	-0.336322	-0.159218
3	Cck	cholecystokinin	1387032_at	RGD:2288	25298	Rn.9781	6.93652	5.91012	5.7427	5.61116	5.7488	5.79059	5.73536	6.06482	6.12322	-1.0264	-1.19383	-1.32537	-1.18772	-1.14593	-1.20116	-0.871699	-0.813302
3	Fut2	fucosyltransferase 2 (secretor status included)	1387097_at	RGD:2639	25068;57299;58924	Rn.10678	8.65777	8.2816	7.91012	6.48251	6.86892	6.56007	7.12265	7.84817	8.33129	-0.376167	-0.747641	-2.17526	-1.78885	-2.0977	-1.53512	-0.809597	-0.326479
3	Aqp3	aquaporin 3	1387100_at	RGD:68428	113885;65133	Rn.11109	8.27396	7.23911	6.25313	4.59756	5.76686	5.62999	7.14128	7.44348	7.69561	-1.03484	-2.02083	-3.67639	-2.5071	-2.64397	-1.13268	-0.830478	-0.578345
3	Plp1	proteolipid protein 1	1387112_at	RGD:3354	116575;24943	Rn.4550	6.74523	5.50836	5.79334	4.96367	4.63698	4.9967	5.12804	5.81859	6.25964	-1.23687	-0.951892	-1.78156	-2.10825	-1.74853	-1.61719	-0.926643	-0.485593
3	Npy	neuropeptide Y	1387154_at	RGD:3197	24604	Rn.9714	10.1277	10.8733	10.4705	9.06613	7.93842	8.02111	7.95032	9.19978	9.44145	0.745623	0.342816	-1.06154	-2.18925	-2.10655	-2.17735	-0.927886	-0.686218
3	Il1r2	interleukin 1 receptor, type II	1387180_at	RGD:621147	117022	Rn.10758	9.30989	10.3069	8.87205	7.85994	7.23777	7.93213	7.92701	8.22428	8.79126	0.99698	-0.43784	-1.44996	-2.07213	-1.37776	-1.38288	-1.08561	-0.518629
3	Ldhc	lactate dehydrogenase C	1387216_at	RGD:69366	113987;29634	Rn.9984	8.5551	9.04519	8.23949	6.55873	6.56213	5.9448	6.44767	7.62251	7.97718	0.490091	-0.315604	-1.99637	-1.99297	-2.6103	-2.10743	-0.932587	-0.577914
3	Mcpt9	mast cell protease 9	1387220_at	RGD:3068	54272	Rn.10651	11.279	9.50763	9.20034	7.81955	8.44681	8.28038	8.91962	10.0065	10.319	-1.77141	-2.0787	-3.45948	-2.83222	-2.99865	-2.35942	-1.27252	-0.959998
3	Gch1	GTP cyclohydrolase 1	1387221_at	RGD:61992	29244	Rn.28195	10.4346	9.90149	9.16019	7.83639	8.85252	8.93341	9.87213	9.97519	10.0272	-0.533086	-1.27439	-2.59819	-1.58206	-1.50117	-0.562447	-0.459389	-0.407395
3	Padi4	peptidyl arginine deiminase, type IV	1387239_a_at	RGD:3290	29512	Rn.11155	8.57472	8.28739	8.07759	6.56755	6.39724	6.13794	6.66551	7.61246	7.92891	-0.287329	-0.497123	-2.00717	-2.17748	-2.43678	-1.90921	-0.962258	-0.645812
3	Pklr	pyruvate kinase, liver and RBC	1387263_at	RGD:3336	24651	Rn.48821	6.37733	5.31459	4.93603	4.29186	4.76248	4.69836	5.49278	5.66781	5.94226	-1.06274	-1.4413	-2.08547	-1.61485	-1.67897	-0.88455	-0.709519	-0.435067
3	Klrg1	killer cell lectin-like receptor subfamily G, member 1	1387297_at	RGD:61978	58975	Rn.10256	5.60668	4.37363	4.17485	3.82859	3.9843	3.97144	4.26209	4.27901	4.76161	-1.23305	-1.43183	-1.77809	-1.62238	-1.63524	-1.34459	-1.32767	-0.845075
3	Tmod1	tropomodulin 1	1387370_at	RGD:3874	25566	Rn.1646	8.01816	7.47664	6.61241	4.49585	5.94057	5.97362	7.37778	7.46292	7.59094	-0.541518	-1.40575	-3.52231	-2.07759	-2.04453	-0.640376	-0.555233	-0.427213
3	Fcnb	ficolin B	1387378_at	RGD:621222	114091	Rn.48281	11.8605	11.6427	11.8388	10.4795	10.5557	10.197	10.4008	11.1602	11.4397	-0.217731	-0.0216614	-1.38093	-1.3048	-1.6635	-1.4597	-0.700245	-0.42078
3	Pglyrp1	peptidoglycan recognition protein 1	1387422_at	RGD:621429	84387	Rn.2834	12.0048	11.8781	11.6875	10.2177	10.0071	9.61541	10.1805	11.1457	11.4685	-0.126749	-0.317305	-1.78712	-1.99774	-2.38943	-1.82437	-0.859168	-0.536341
3	Slc25a21	solute carrier family 25 (mitochondrial oxodicarboxylate carrier), member 21	1387426_at	RGD:621444	171151	Rn.55497	6.94312	5.79504	5.79061	4.29234	5.69695	5.19757	6.61251	6.33607	6.44524	-1.14808	-1.1525	-2.65078	-1.24617	-1.74555	-0.330606	-0.607049	-0.497878
3	Slc22a4	solute carrier family 22 (organic cation transporter), member 4	1387434_at	RGD:621149	64037	Rn.54434	7.86513	7.64984	6.87751	5.157	6.63355	6.63412	7.7584	7.56566	7.57083	-0.215292	-0.987621	-2.70813	-1.23158	-1.23102	-0.106733	-0.29947	-0.294298
3	Rhag	Rh-associated glycoprotein	1387522_at	RGD:61871	60419;65207	Rn.44480	10.5053	10.1094	9.48255	6.889	9.06724	8.57625	10.6012	10.3853	10.2104	-0.39592	-1.02274	-3.61628	-1.43804	-1.92904	0.0958926	-0.119955	-0.294872
3	Prg2	proteoglycan 2, bone marrow	1387633_at	RGD:69336	58826	Rn.10674	13.4436	13.0034	12.6911	11.841	11.5797	10.8422	11.4108	12.341	12.9039	-0.440174	-0.752505	-1.6026	-1.86391	-2.60139	-2.03276	-1.10259	-0.539728
3	Slc4a1	solute carrier family 4 (anion exchanger), member 1	1387656_at	RGD:3710	24779	Rn.32202	12.2688	11.1128	10.7524	8.51015	10.4932	10.2803	11.8041	11.8261	11.8671	-1.15602	-1.51644	-3.75866	-1.77565	-1.98847	-0.464733	-0.442728	-0.401741
3	Hemgn	hemogen	1387756_s_at	RGD:621569	113882	Rn.22633	12.0861	11.3966	10.6936	8.26928	10.3124	10.1516	11.8242	11.5222	11.7087	-0.689522	-1.3925	-3.81686	-1.77376	-1.93455	-0.261955	-0.563976	-0.377461
3	Cebpe	CCAAT/enhancer binding protein (C/EBP), epsilon	1387764_at	RGD:2329	25410	Rn.44462	8.10934	7.76366	7.8	6.50749	6.47228	6.02965	5.99642	7.03472	7.28876	-0.345673	-0.309332	-1.60184	-1.63705	-2.07969	-2.11292	-1.07462	-0.820579
3	Fcn1	ficolin (collagen/fibrinogen domain containing) 1	1387794_at	RGD:621221	83517	Rn.20051	11.5117	9.60619	9.73225	8.71511	9.2047	9.33692	10.0272	11.786	12.0086	-1.90549	-1.77943	-2.79657	-2.30699	-2.17477	-1.48451	0.274271	0.496868
3	Alox15	arachidonate 15-lipoxygenase	1387796_at	RGD:70493	81639	Rn.11318	10.6413	10.3299	9.553	7.65367	9.19984	9.10146	10.4707	10.4716	10.4507	-0.311437	-1.08829	-2.98762	-1.44145	-1.53983	-0.17059	-0.169703	-0.190585
3	Cklf	chemokine-like factor	1387956_s_at	RGD:620708	245978	Rn.81197	9.09194	8.87238	8.83079	7.72869	7.31669	7.36086	7.58574	8.35063	8.67401	-0.219566	-0.261154	-1.36326	-1.77525	-1.73108	-1.5062	-0.741308	-0.417934
3	Slc38a5	solute carrier family 38, member 5	1387970_at	RGD:620702	192208	Rn.81033	9.6091	8.50519	8.16148	5.64991	7.54116	7.34618	8.86808	8.97984	9.16694	-1.10391	-1.44762	-3.9592	-2.06795	-2.26292	-0.741028	-0.629262	-0.442169
3	Cklf	chemokine-like factor	1387984_at	RGD:620708	245978	Rn.81197	9.76581	9.52082	9.38057	8.26921	7.84212	7.88758	8.15083	8.93115	9.20256	-0.244989	-0.385246	-1.49661	-1.92369	-1.87823	-1.61498	-0.834664	-0.563251
3	Igh-1a	immunoglobulin heavy chain 1a (serum IgG2a)	1388272_at		299352	Rn.968	11.6758	8.65133	9.36187	8.18231	9.15249	8.70112	10.3667	11.7155	12.0082	-3.02445	-2.31392	-3.49347	-2.5233	-2.97466	-1.3091	0.0397075	0.332462
3	LOC300024 /// Ly6al /// Ly6b /// Ly6c	similar to Ly6-B antigen gene /// lymphocyte antigen 6 complex, locus A-like /// lymphocyte antigen 6 complex, locus B /// Ly6-C antigen	1388273_at	RGD:628818	246138	Rn.39703	7.6721	6.8262	7.01426	4.93981	5.24995	5.10282	5.65481	6.54042	6.64053	-0.845894	-0.657837	-2.73228	-2.42215	-2.56927	-2.01728	-1.13168	-1.03156
3	Hist1h3f	histone cluster 1, H3f	1388276_at		364716	Rn.25127	6.69389	6.57849	5.64718	4.84174	4.94758	4.83238	5.91118	6.06229	6.04962	-0.115397	-1.04671	-1.85215	-1.74631	-1.86151	-0.782716	-0.631601	-0.644269
3	Mgst3	microsomal glutathione S-transferase 3	1388300_at		289197	Rn.1916	11.8445	10.7103	10.5884	8.86948	10.0488	10.0692	11.2789	11.2465	11.1597	-1.13426	-1.25615	-2.97506	-1.79579	-1.77535	-0.565688	-0.598057	-0.684806
3	Ubac1	UBA domain containing 1	1388387_at		362087	Rn.6512	11.2162	10.3388	9.99249	8.68316	9.74148	9.69251	10.8952	10.7774	10.8901	-0.87742	-1.2237	-2.53303	-1.47471	-1.52368	-0.32095	-0.438795	-0.326065
3	Ecop	EGFR-coamplified and overexpressed protein	1388493_at		362374	Rn.104444	10.2394	9.27703	8.93615	8.18515	8.91221	9.06019	9.7811	9.55554	9.84402	-0.962356	-1.30323	-2.05423	-1.32717	-1.17919	-0.458287	-0.683845	-0.395361
3	Bpgm	2,3-bisphosphoglycerate mutase	1388544_at		296973	Rn.108143	12.2645	11.8053	11.3622	9.64457	10.8989	11.0419	11.8938	12.0278	12.3108	-0.459243	-0.902271	-2.61995	-1.36567	-1.22258	-0.370751	-0.236693	0.0463219
3	LOC687118	similar to death effector domain-containing DNA binding protein 2	1388663_at		687118		7.29753	6.45817	5.8716	4.97226	5.5073	5.40138	6.21833	6.51108	6.6778	-0.839366	-1.42593	-2.32527	-1.79024	-1.89615	-1.0792	-0.786452	-0.619733
3	Tmod1	tropomodulin 1	1388718_at	RGD:3874	25566	Rn.1646	8.61604	8.17769	7.23047	5.56271	6.82099	6.89741	8.1837	8.30919	8.53671	-0.438352	-1.38558	-3.05334	-1.79506	-1.71863	-0.432346	-0.306857	-0.0793311
3	---	---	1388825_at				9.72883	8.79571	8.94337	7.7554	8.20048	8.05915	8.50691	9.48289	9.63652	-0.933117	-0.785458	-1.97343	-1.52835	-1.66968	-1.22192	-0.24594	-0.0923138
3	---	---	1388916_at				5.56948	4.90595	4.8633	3.36907	3.85949	3.7218	4.03558	4.64471	5.10787	-0.663525	-0.706176	-2.20041	-1.70998	-1.84768	-1.53389	-0.924763	-0.461608
3	Epb4.9	erythrocyte protein band 4.9	1388998_at		361069	Rn.91532	10.0048	8.74399	8.14978	6.12737	7.69571	7.58566	9.18538	9.0955	9.1943	-1.26084	-1.85505	-3.87746	-2.30912	-2.41918	-0.819456	-0.909329	-0.81053
3	Eraf	erythroid associated factor	1389160_at		293522	Rn.12724	12.9941	12.398	11.9029	9.65368	11.5622	11.2977	12.6881	12.6742	12.707	-0.596108	-1.09114	-3.3404	-1.43188	-1.6964	-0.305952	-0.319907	-0.287084
3	Vwf	Von Willebrand factor homolog	1389234_at	RGD:621759	116669	Rn.35561	9.32435	8.62593	8.8941	7.90061	7.59602	7.78875	6.80449	8.06903	8.31925	-0.698419	-0.430248	-1.42373	-1.72832	-1.5356	-2.51985	-1.25532	-1.0051
3	Glrx5	glutaredoxin 5	1389286_at		362776	Rn.104008	12.2996	11.5266	11.3353	10.153	11.0349	10.9786	11.8048	11.8548	11.9961	-0.773025	-0.964327	-2.14662	-1.26468	-1.32099	-0.494787	-0.444812	-0.303491
3	Tal1	T-cell acute lymphocytic leukemia 1	1389342_at		313507	Rn.110614	11.38	10.537	10.2794	8.32269	9.73196	9.54961	11.0179	10.7525	11.0923	-0.843015	-1.10063	-3.05729	-1.64802	-1.83037	-0.362064	-0.627494	-0.287676
3	---	---	1389396_at				8.22021	7.57801	7.69586	6.57092	6.66914	6.4752	6.71404	7.24834	7.79041	-0.642197	-0.52435	-1.64929	-1.55107	-1.74501	-1.50617	-0.971869	-0.429805
3	Ank1	ankyrin 1, erythrocytic	1389398_at		306570	Rn.58367	8.81551	7.36537	7.14594	4.83311	6.60367	6.51012	8.05829	7.98416	7.9569	-1.45014	-1.66957	-3.9824	-2.21184	-2.30539	-0.757216	-0.831351	-0.858613
3	---	---	1389486_at				12.1884	11.8396	11.1401	9.28225	10.9423	11.0405	11.9473	12.0475	12.3391	-0.348804	-1.04833	-2.90617	-1.24608	-1.14789	-0.241078	-0.140875	0.150647
3	Abtb1	ankyrin repeat and BTB (POZ) domain containing 1	1389493_at		297432	Rn.40721	10.1016	9.1911	9.09602	7.78308	8.58067	8.62693	9.2181	9.52275	9.66511	-0.910479	-1.00556	-2.31851	-1.52092	-1.47465	-0.883481	-0.578828	-0.436477
3	Nedd4l	neural precursor cell expressed, developmentally down-regulated 4-like	1389507_at		291553	Rn.72824	9.03916	8.16877	7.74221	6.68667	7.60231	7.47082	8.5257	8.67688	8.6941	-0.870389	-1.29695	-2.35249	-1.43685	-1.56834	-0.513456	-0.362274	-0.345055
3	---	---	1389584_at				7.40599	6.11867	5.51599	4.08064	5.07676	5.04202	6.34069	6.70182	6.87695	-1.28733	-1.89001	-3.32535	-2.32924	-2.36397	-1.06531	-0.70417	-0.529038
3	---	---	1389652_at				8.55385	7.29461	7.47178	6.49361	7.05734	6.88272	7.69592	7.96043	8.30673	-1.25924	-1.08207	-2.06024	-1.49651	-1.67113	-0.857926	-0.593415	-0.247115
3	Chac2	ChaC, cation transport regulator homolog 2 (E. coli)	1389682_at		360994	Rn.7268	7.8343	7.14681	6.64417	5.70461	6.42492	6.0116	7.5505	7.4079	7.25976	-0.687494	-1.19013	-2.12969	-1.40938	-1.8227	-0.283803	-0.426402	-0.574536
3	---	---	1389711_at				8.02471	6.78136	6.89563	5.85482	6.35904	6.23968	7.10927	7.52363	7.67028	-1.24335	-1.12908	-2.16989	-1.66567	-1.78503	-0.915435	-0.501078	-0.354429
3	Ypel4	yippee-like 4 (Drosophila)	1389715_at		502643		10.2641	9.43836	8.64573	6.49585	8.37991	8.22469	9.81444	9.56608	9.72912	-0.82576	-1.61838	-3.76827	-1.88421	-2.03943	-0.449675	-0.698041	-0.534995
3	Sh2d4a	SH2 domain containing 4A	1389779_at		306376	Rn.6614	8.59528	7.16676	6.79637	5.39316	6.61223	6.51813	7.9148	7.83593	8.07698	-1.42851	-1.7989	-3.20212	-1.98305	-2.07714	-0.680477	-0.759345	-0.518294
3	Mxd1	Max dimerization protein 1	1389789_at				10.5126	10.051	9.53884	8.44691	8.71246	8.75592	9.49049	9.65917	10.1489	-0.461598	-0.973737	-2.06567	-1.80012	-1.75666	-1.0221	-0.853407	-0.363719
3	Timp3	TIMP metallopeptidase inhibitor 3	1389836_a_at	RGD:3865	25358	Rn.119634	9.52994	8.66649	8.66273	7.9992	7.63936	8.00541	7.68686	8.70326	9.12403	-0.863447	-0.867206	-1.53074	-1.89057	-1.52453	-1.84307	-0.826679	-0.405902
3	---	---	1389990_at				12.1333	11.4382	10.6641	8.73257	10.1981	10.2579	11.8263	11.5118	11.639	-0.695107	-1.46923	-3.40071	-1.93519	-1.87542	-0.30695	-0.621525	-0.494239
3	---	---	1390216_a_at				12.2695	11.3049	10.6643	8.40496	10.5355	10.2099	12.0009	11.893	12.0303	-0.964584	-1.60527	-3.86456	-1.73403	-2.05959	-0.268642	-0.376518	-0.239179
3	---	---	1390243_at				7.93931	6.70479	6.43827	5.65707	6.57264	6.13675	7.41736	7.38236	7.64417	-1.23451	-1.50104	-2.28224	-1.36667	-1.80256	-0.521942	-0.556946	-0.295137
3	Bin2 /// LOC685015	bridging integrator 2 /// hypothetical protein LOC685015	1390287_at		366988	Rn.47919	11.052	10.4411	10.6163	9.41227	9.6231	9.43954	9.51158	10.2923	10.5407	-0.610903	-0.435655	-1.63973	-1.4289	-1.61247	-1.54043	-0.759752	-0.511319
3	---	---	1390301_at				7.569	7.11424	7.44626	6.02794	6.13833	5.75392	6.13149	6.85622	7.02163	-0.454766	-0.122744	-1.54107	-1.43068	-1.81508	-1.43751	-0.712783	-0.54737
3	RGD1304693	similar to CG14803-PA	1390321_at		313108	Rn.23932	9.58084	8.59626	8.5532	7.67248	8.29024	7.91192	9.00153	9.19728	9.33121	-0.984578	-1.02764	-1.90836	-1.2906	-1.66892	-0.579306	-0.383562	-0.24963
3	Fech	ferrochelatase	1390388_at		361338	Rn.18758	12.758	12.0723	11.6713	9.75259	11.3807	11.3049	12.4898	12.4624	12.6333	-0.685739	-1.08671	-3.00542	-1.37734	-1.45313	-0.268237	-0.2956	-0.124668
3	---	---	1390465_at				8.84752	7.96396	7.65341	6.50843	7.35005	7.39384	8.24806	8.22141	8.38136	-0.88356	-1.19411	-2.3391	-1.49747	-1.45368	-0.599461	-0.626117	-0.466161
3	Gca	grancalcin	1390557_at		295647	Rn.99818	8.81274	9.58881	8.64025	7.23362	7.02028	6.6448	7.0368	8.11332	8.60859	0.776067	-0.172493	-1.57912	-1.79246	-2.16795	-1.77595	-0.699423	-0.204153
3	Ranbp10	RAN binding protein 10	1390577_at		361396	Rn.102979	10.5746	9.61374	8.97967	8.21564	8.9913	9.17289	10.2487	10.1439	10.4813	-0.960898	-1.59497	-2.35899	-1.58333	-1.40175	-0.325906	-0.430743	-0.0933421
3	Plek	pleckstrin	1390687_at		364206	Rn.6178	11.5896	11.2616	11.1378	9.8191	9.79136	9.75873	9.81646	10.7379	10.881	-0.327957	-0.451762	-1.7705	-1.79824	-1.83087	-1.77314	-0.851675	-0.708627
3	Tuba8	tubulin, alpha 8	1390766_at		500377		8.28769	8.16924	7.64239	6.23046	6.6287	6.68408	6.49091	7.47135	7.76112	-0.118457	-0.645297	-2.05723	-1.65899	-1.60361	-1.79679	-0.816343	-0.526568
3	Abcb10	ATP-binding cassette, sub-family B (MDR/TAP), member 10	1390781_at		361439	Rn.22937	11.0114	9.97546	9.50231	8.02392	9.29287	9.16368	10.6067	10.4598	10.5626	-1.03598	-1.50912	-2.98751	-1.71857	-1.84775	-0.40473	-0.551624	-0.448867
3	Gas2l1	growth arrest-specific 2 like 1	1390791_at				7.93832	6.91322	7.52607	6.79395	6.67243	6.58879	6.07492	6.8923	7.2933	-1.0251	-0.412249	-1.14437	-1.26588	-1.34953	-1.8634	-1.04602	-0.645015
3	---	---	1390818_at				9.87812	8.9172	8.04937	6.53228	8.00614	7.79948	9.55182	10.0069	9.79948	-0.960922	-1.82876	-3.34584	-1.87198	-2.07864	-0.326304	0.12881	-0.0786479
3	Phemx	pan hematopoietic expression	1390948_at		365390	Rn.9294	8.22651	7.32505	7.06695	5.88932	6.37223	6.32068	7.24291	8.01397	8.02133	-0.901457	-1.15956	-2.33719	-1.85428	-1.90583	-0.983599	-0.212542	-0.205176
3	Gp9	glycoprotein IX (platelet)	1390961_at		502858		9.60163	8.36736	8.57183	6.70806	7.01543	6.57421	6.9253	8.44936	8.50484	-1.23427	-1.02981	-2.89357	-2.5862	-3.02742	-2.67633	-1.15227	-1.09679
3	---	---	1390988_at				6.32087	5.53409	4.90118	3.92804	4.34879	3.94707	4.76614	5.37436	5.7614	-0.786784	-1.4197	-2.39283	-1.97208	-2.3738	-1.55474	-0.94651	-0.559472
3	Hbq1	hemoglobin, theta 1	1390991_at		303007;368095	Rn.27450	10.262	9.77045	9.04329	6.8864	8.36601	8.2842	9.6793	9.7565	9.82716	-0.491573	-1.21874	-3.37563	-1.89602	-1.97783	-0.582726	-0.505525	-0.434865
3	Myo5c	myosin VC	1391018_at				10.9892	10.3606	9.28995	6.89018	8.89218	8.73539	10.4811	10.4583	10.5146	-0.628586	-1.69927	-4.09904	-2.09704	-2.25383	-0.508085	-0.530884	-0.47459
3	---	---	1391260_at				9.28398	8.27228	7.87125	6.31059	7.51509	7.4727	8.34921	8.48918	8.90961	-1.0117	-1.41273	-2.97339	-1.76889	-1.81128	-0.93477	-0.794797	-0.374368
3	Srprb /// Tf	signal recognition particle receptor, B subunit /// transferrin	1391323_at	RGD:3845	24825	Rn.91296	8.67042	8.27841	7.87878	6.88376	6.60485	6.11946	6.85425	7.7292	8.19935	-0.392004	-0.791638	-1.78666	-2.06556	-2.55096	-1.81617	-0.94122	-0.471064
3	---	---	1391331_at				6.44102	6.80082	5.99666	4.24593	4.66971	3.77001	3.7217	5.30627	5.98756	0.359803	-0.444358	-2.19509	-1.7713	-2.67101	-2.71931	-1.13475	-0.453451
3	Chit1	chitinase 1 (chitotriosidase)	1391761_at		289032	Rn.47819	8.78526	6.65102	8.32652	6.61831	6.90818	6.35897	6.4622	7.87093	8.1407	-2.13424	-0.458739	-2.16694	-1.87707	-2.42629	-2.32306	-0.914323	-0.644553
3	---	---	1391781_at				8.37242	7.00686	6.67514	5.89516	6.87763	6.7679	7.66211	7.64559	7.71134	-1.36556	-1.69728	-2.47727	-1.4948	-1.60452	-0.710312	-0.72683	-0.661076
3	Rabgap1l	RAB GTPase activating protein 1-like	1391897_at		304914	Rn.105085	7.94997	7.42951	7.46476	6.3924	6.2318	6.26925	6.66371	7.20793	7.36848	-0.520465	-0.485213	-1.55758	-1.71817	-1.68073	-1.28626	-0.742049	-0.581498
3	Selp	selectin, platelet	1391946_at	RGD:3656	25651	Rn.10012	7.23849	7.08146	7.4085	5.5814	5.36142	5.45872	5.55578	6.58209	6.70398	-0.157035	0.170007	-1.65709	-1.87707	-1.77977	-1.68271	-0.656397	-0.534512
3	---	---	1392037_at				7.23267	6.98371	6.67477	5.17993	5.68367	5.55973	5.40516	6.28515	6.62596	-0.248952	-0.557892	-2.05273	-1.549	-1.67294	-1.8275	-0.947516	-0.606704
3	Mmrn1	multimerin 1	1392053_at		500152		8.72405	8.06883	8.11063	6.04889	5.62914	4.9339	5.65564	7.62088	7.8405	-0.655221	-0.613428	-2.67516	-3.09492	-3.79015	-3.06842	-1.10317	-0.883553
3	Mpped2	metallophosphoesterase domain containing 2	1392077_at				4.6788	3.2339	3.57004	3.06262	3.29228	3.15149	3.22552	3.5067	4.07133	-1.4449	-1.10876	-1.61618	-1.38652	-1.52731	-1.45328	-1.1721	-0.607467
3	Chi3l1	chitinase 3-like 1	1392171_at	RGD:620874	89824	Rn.68940	11.0607	11.3498	11.0315	9.38917	9.31783	9.28269	9.96245	10.0547	10.384	0.289064	-0.0292492	-1.67155	-1.74288	-1.77803	-1.09826	-1.00602	-0.676703
3	---	---	1392296_at				7.91571	7.09578	7.10249	5.43093	6.07716	6.55969	6.98865	7.67101	7.92015	-0.819931	-0.813216	-2.48478	-1.83855	-1.35602	-0.927059	-0.244699	0.00444523
3	Tfdp2	transcription factor Dp-2 (E2F dimerization partner 2)	1392405_at		300947	Rn.29088	7.24268	6.68357	5.82925	3.99174	5.62234	5.25862	7.0857	7.17719	7.13969	-0.559107	-1.41343	-3.25094	-1.62034	-1.98406	-0.156978	-0.0654882	-0.102991
3	Ipp	intracisternal A particle-promoted polypeptide	1392406_at		298439	Rn.47908	6.62068	5.38282	5.4996	4.6557	5.18849	4.8145	6.08709	6.24683	6.2131	-1.23785	-1.12107	-1.96498	-1.43218	-1.80617	-0.533587	-0.373851	-0.407579
3	Hist3h2ba	histone cluster 3, H2ba	1392512_at		303175	Rn.39174	9.55484	9.35635	8.37933	6.34165	7.87282	7.61571	9.15541	9.17395	9.14949	-0.198484	-1.17551	-3.21319	-1.68201	-1.93913	-0.399429	-0.380887	-0.405349
3	Blvrb	biliverdin reductase B (flavin reductase (NADPH))	1392539_at		292737	Rn.43725	10.5134	9.50738	9.18163	8.18659	8.94087	8.90027	9.94699	10.017	9.94877	-1.00604	-1.33179	-2.32683	-1.57255	-1.61316	-0.566432	-0.49643	-0.564651
3	---	---	1392607_at				9.63336	9.15428	8.44934	7.34602	8.21156	8.04104	9.23469	9.30183	9.38113	-0.479085	-1.18402	-2.28735	-1.4218	-1.59232	-0.398677	-0.33153	-0.252228
3	---	---	1392609_at				8.50628	7.66659	6.7574	4.55881	6.10446	6.11664	7.7147	7.76971	7.89793	-0.839696	-1.74889	-3.94747	-2.40182	-2.38964	-0.791583	-0.73657	-0.608359
3	Uros	uroporphyrinogen III synthase	1392695_a_at		309070	Rn.22945	8.34666	7.65388	7.08326	5.77718	6.85912	6.71873	8.1139	8.03569	8.03369	-0.692779	-1.2634	-2.56948	-1.48754	-1.62793	-0.232759	-0.310968	-0.312972
3	Serpinb11	serine (or cysteine) peptidase inhibitor, clade B (ovalbumin), member 11	1392714_at		304689;368104	Rn.77422	6.00599	5.91091	6.04902	4.39461	3.80512	3.89285	3.74291	4.93144	5.40836	-0.0950713	0.043033	-1.61138	-2.20086	-2.11314	-2.26308	-1.07454	-0.597623
3	---	---	1392779_at				6.55922	6.2527	5.10277	4.59816	5.52102	4.96125	6.15019	6.14487	6.49394	-0.306524	-1.45645	-1.96107	-1.03821	-1.59798	-0.409036	-0.414352	-0.0652865
3	---	---	1392817_at				8.12552	7.20453	6.48207	4.76822	6.17825	6.10003	7.65816	7.49261	7.87108	-0.920993	-1.64346	-3.35731	-1.94727	-2.02549	-0.467366	-0.632911	-0.254446
3	RGD1310166	similar to Chromodomain-helicase-DNA-binding protein 1 (CHD-1)	1392834_at		303395	Rn.62357	5.74049	4.891	4.29568	3.53218	4.25285	3.81793	4.72098	4.8503	4.94112	-0.84949	-1.44481	-2.20831	-1.48764	-1.92256	-1.01951	-0.890192	-0.799364
3	---	---	1392880_at				8.00028	7.27126	7.32437	5.46343	5.807	5.72976	6.07807	7.35864	7.57167	-0.729023	-0.675914	-2.53685	-2.19328	-2.27052	-1.92221	-0.641636	-0.428614
3	Fgl2	fibrinogen-like 2	1392894_at	RGD:620170	84586	Rn.64635	11.7113	11.0986	11.147	9.70477	9.60643	9.7226	9.96268	10.9375	11.2453	-0.612668	-0.564331	-2.00652	-2.10486	-1.98869	-1.74861	-0.773775	-0.465993
3	---	---	1392982_at				7.97581	7.28527	6.76862	5.34392	6.10478	5.92929	7.03597	7.34949	7.53396	-0.690539	-1.20719	-2.63189	-1.87104	-2.04652	-0.939846	-0.626323	-0.441851
3	Nin	ninein (GSK3B interacting protein)	1393001_at		299117	Rn.2605	8.89769	8.51132	8.09167	6.68529	6.69459	6.5659	7.41238	8.16699	8.31341	-0.386364	-0.806013	-2.21239	-2.20309	-2.33179	-1.48531	-0.730694	-0.584272
3	Usp7	Ubiquitin specific peptidase 7 (herpes virus-associated)	1393042_at		360471	Rn.72721	9.93511	9.01625	8.6245	7.85798	8.48272	8.34026	9.23892	9.16573	9.51691	-0.918858	-1.31061	-2.07712	-1.45238	-1.59485	-0.696187	-0.769378	-0.418194
3	Cmpk2	cytidine monophosphate (UMP-CMP) kinase 2, mitochondrial	1393044_at		314004	Rn.100440	7.84252	7.00561	6.22836	4.91555	6.14744	6.20724	7.28298	7.26295	7.64847	-0.836909	-1.61416	-2.92698	-1.69508	-1.63529	-0.559541	-0.57957	-0.194055
3	---	---	1393117_at				10.0675	9.14188	8.47508	7.07811	8.13792	8.04322	9.71816	9.75945	9.70357	-0.925657	-1.59246	-2.98942	-1.92962	-2.02432	-0.349377	-0.308082	-0.363968
3	Cep70	centrosomal protein 70kDa	1393142_at				8.06099	7.29884	6.71053	5.78833	6.59747	6.37733	7.56466	7.68135	7.7735	-0.762145	-1.35046	-2.27266	-1.46352	-1.68366	-0.496333	-0.379641	-0.287487
3	---	---	1393250_at				8.69681	7.76688	7.45519	5.45683	6.72982	6.98803	8.17309	8.25585	8.20047	-0.929928	-1.24162	-3.23998	-1.96699	-1.70878	-0.52372	-0.440962	-0.496346
3	---	---	1393356_at				9.2265	8.83496	8.79273	6.99804	6.77552	6.89825	6.90865	8.11289	8.54927	-0.391539	-0.433768	-2.22846	-2.45098	-2.32825	-2.31785	-1.11361	-0.677231
3	Sox6	SRY (sex determining region Y)-box 6	1393376_at		293165	Rn.80100	6.7378	5.47995	5.03432	4.35816	5.06842	4.77854	5.84911	5.96957	6.41057	-1.25785	-1.70348	-2.37964	-1.66937	-1.95925	-0.888683	-0.768225	-0.327229
3	Fam183b	family with sequence similarity 183, member B	1393386_at		287346	Rn.23162	7.64326	6.41352	6.24016	4.22942	4.00211	4.1005	4.43494	6.1635	6.50168	-1.22975	-1.40311	-3.41384	-3.64115	-3.54276	-3.20833	-1.47976	-1.14159
3	LOC690020	similar to killer cell lectin-like receptor, subfamily A, member 17	1393599_at		690020		9.21395	8.17828	8.61032	7.04318	7.28957	6.85451	7.47068	8.32788	8.81388	-1.03568	-0.60363	-2.17077	-1.92439	-2.35945	-1.74327	-0.886073	-0.400076
3	Camp	cathelicidin antimicrobial peptide	1393603_at		316010	Rn.33146	12.741	11.7843	12.6003	11.3642	11.6121	10.9691	11.2835	12.2184	12.5183	-0.956691	-0.140704	-1.37677	-1.12882	-1.77188	-1.45749	-0.522607	-0.222666
3	---	---	1393687_at				8.06283	7.13496	6.91456	5.653	6.49956	6.47244	7.75707	7.95878	7.73103	-0.927869	-1.14827	-2.40983	-1.56327	-1.5904	-0.305758	-0.104048	-0.331798
3	---	---	1393777_at				6.23159	5.44964	5.52992	3.95686	4.06111	4.02216	4.19047	5.14969	5.71186	-0.781945	-0.70167	-2.27473	-2.17048	-2.20942	-2.04112	-1.08189	-0.519723
3	Rbm43	RNA binding motif protein 43	1393832_at		311020	Rn.105210	7.9972	6.97199	6.75942	5.95237	6.69288	6.60596	7.56582	7.71096	7.91261	-1.02521	-1.23777	-2.04483	-1.30432	-1.39124	-0.431378	-0.286232	-0.0845877
3	---	---	1393837_at				6.61296	7.43783	6.12281	4.29967	4.60876	3.96018	4.27285	5.50228	5.99323	0.82487	-0.490155	-2.3133	-2.0042	-2.65278	-2.34012	-1.11068	-0.619736
3	Lin28	lin-28 homolog (C. elegans)	1393904_at		500562		6.29604	6.05844	5.77666	4.49013	4.78057	4.63372	4.60654	5.26653	5.98991	-0.237599	-0.51938	-1.80591	-1.51547	-1.66231	-1.68949	-1.02951	-0.306129
3	Cd163	CD163 molecule	1393917_at		312701	Rn.8158	9.12543	8.54228	7.86276	6.71154	6.81342	7.03606	7.7351	8.94039	9.58061	-0.583149	-1.26267	-2.41389	-2.31201	-2.08937	-1.39032	-0.185039	0.455186
3	Wnt2	wingless-type MMTV integration site family member 2	1393927_at	RGD:621346	114487;170701	Rn.92361	5.27963	4.88044	4.3725	3.43141	3.78164	3.73239	4.20179	4.52467	4.67563	-0.399187	-0.907123	-1.84822	-1.49799	-1.54724	-1.07784	-0.754954	-0.603996
3	Klf5	Kruppel-like factor 5	1394039_at	RGD:621446	84410	Rn.8954	7.8311	7.34798	7.12135	6.01044	6.38795	6.02373	6.83714	7.16476	7.33047	-0.48311	-0.709749	-1.82066	-1.44315	-1.80737	-0.993957	-0.666332	-0.500623
3	Hspa2	heat shock protein 2	1394200_at	RGD:620664	60460	Rn.112579	5.86799	4.79873	4.81133	4.1164	4.16619	3.95752	4.97484	6.05331	5.92622	-1.06925	-1.05666	-1.75158	-1.7018	-1.91047	-0.893146	0.185325	0.0582298
3	---	---	1394207_at				7.59534	6.59482	5.9169	5.02268	5.40367	5.48643	6.93793	7.0615	6.99187	-1.00053	-1.67844	-2.57267	-2.19167	-2.10891	-0.657419	-0.53385	-0.603471
3	---	---	1394258_at				5.37266	6.18752	4.85052	3.77892	3.96444	3.66244	3.59937	4.61975	4.86302	0.814867	-0.522134	-1.59373	-1.40821	-1.71022	-1.77329	-0.752902	-0.509633
3	Xk	X-linked Kx blood group (McLeod syndrome) homolog	1394570_at				8.41441	8.01262	7.39337	5.36481	6.66994	6.17644	7.84606	7.84613	8.02274	-0.401792	-1.02104	-3.0496	-1.74447	-2.23798	-0.568354	-0.56828	-0.39167
3	---	---	1394743_at				7.2456	6.40801	6.62352	5.7968	5.60368	5.60327	5.54644	6.58467	7.25577	-0.837598	-0.622084	-1.44881	-1.64192	-1.64233	-1.69916	-0.660936	0.01017
3	---	---	1394840_at				9.83336	8.65307	7.94158	5.71677	7.73259	7.42007	9.2525	9.08224	9.33854	-1.18029	-1.89177	-4.11659	-2.10077	-2.41329	-0.580861	-0.751122	-0.494819
3	Dapk2	death-associated kinase 2	1394889_at		300799	Rn.98325	7.97915	7.53839	7.06777	5.35982	6.53362	6.76077	7.44147	7.72917	7.76328	-0.440753	-0.911378	-2.61933	-1.44553	-1.21837	-0.53768	-0.24998	-0.215861
3	Itsn1	intersectin 1 (SH3 domain protein)	1395008_at				8.46487	7.35092	6.71705	5.89495	6.60094	6.51758	7.79164	7.71191	7.97324	-1.11395	-1.74783	-2.56992	-1.86393	-1.94729	-0.673235	-0.752962	-0.491628
3	---	---	1395183_at				8.21031	7.53499	7.64717	6.59553	6.65197	6.70602	7.13532	7.42914	8.04021	-0.675324	-0.563148	-1.61478	-1.55834	-1.50429	-1.07499	-0.781174	-0.170105
3	---	---	1395206_at				7.43256	7.12062	6.76398	5.39714	5.43696	5.04389	5.59891	6.61511	7.26949	-0.311938	-0.668577	-2.03542	-1.9956	-2.38867	-1.83366	-0.817452	-0.163075
3	---	---	1395212_at				9.52937	8.73429	7.86225	6.18414	7.60712	7.30429	8.87989	8.88062	9.11631	-0.795077	-1.66712	-3.34523	-1.92224	-2.22507	-0.649475	-0.648749	-0.413054
3	---	---	1395501_at				7.446	7.0349	6.2058	4.82918	5.79577	6.08619	7.18888	7.34401	7.37981	-0.411105	-1.2402	-2.61682	-1.65023	-1.35981	-0.257123	-0.101988	-0.0661942
3	---	---	1395529_at				6.81272	6.53399	5.65353	4.52596	5.36475	5.3329	6.01957	5.77953	5.90724	-0.278729	-1.15919	-2.28675	-1.44797	-1.47982	-0.793147	-1.03318	-0.905476
3	LOC688276	similar to epidermodysplasia verruciformis 2	1395960_at		688276		8.52087	7.84823	7.56746	6.04254	6.72745	6.71016	7.74853	8.18466	8.12238	-0.672638	-0.953416	-2.47833	-1.79342	-1.81071	-0.772339	-0.336209	-0.39849
3	---	---	1395999_at				6.90006	6.27078	5.06155	4.48591	4.45416	4.64734	6.2452	6.19515	7.32802	-0.629281	-1.83851	-2.41415	-2.4459	-2.25272	-0.654857	-0.704905	0.427959
3	Tspan33	tetraspanin 33	1396099_at		500065		8.1586	7.14134	6.70288	5.1139	6.1225	6.03301	7.35864	7.69327	7.64395	-1.01726	-1.45572	-3.0447	-2.03611	-2.12559	-0.799961	-0.465327	-0.514654
3	---	---	1397298_at				6.44176	5.30045	4.8596	4.31397	4.86015	4.66787	5.63874	5.75678	5.80931	-1.1413	-1.58216	-2.12779	-1.5816	-1.77389	-0.803018	-0.684973	-0.632451
3	---	---	1397370_at				7.9154	6.93378	6.5919	5.55168	6.24705	6.02207	7.437	7.1561	7.69265	-0.981618	-1.32351	-2.36372	-1.66836	-1.89333	-0.478406	-0.759301	-0.222752
3	---	---	1397502_at				7.60877	5.91815	5.54344	4.08039	5.59845	5.38842	7.05627	6.96229	6.79974	-1.69061	-2.06533	-3.52838	-2.01032	-2.22035	-0.552495	-0.64648	-0.809024
3	---	---	1397652_at				9.93604	8.76844	8.14428	6.78366	8.10818	8.02172	9.40277	9.17478	9.39653	-1.1676	-1.79176	-3.15238	-1.82787	-1.91432	-0.533268	-0.761262	-0.539509
3	Dpf3	D4, zinc and double PHD fingers, family 3	1397854_at		299186	Rn.38975	7.68048	7.01207	6.11456	4.33329	5.77694	5.5343	7.1593	7.07853	7.28094	-0.668415	-1.56593	-3.34719	-1.90355	-2.14619	-0.521185	-0.601953	-0.399541
3	---	---	1397924_at				6.02221	5.97176	5.19707	4.21117	4.46487	4.29388	4.53627	4.95552	5.35234	-0.0504511	-0.825149	-1.81105	-1.55735	-1.72834	-1.48594	-1.0667	-0.669875
3	Stfa3	stefin A3	1398063_x_at		288075	Rn.78016	8.33738	7.12805	9.87228	7.95772	6.22593	6.11588	6.16788	7.38568	7.65696	-1.20932	1.53491	-0.379658	-2.11145	-2.2215	-2.16949	-0.951694	-0.68042
3	---	---	1398164_at				7.41396	6.49515	6.42876	5.61649	5.9466	5.83087	6.38311	6.82032	6.97202	-0.918804	-0.985195	-1.79747	-1.46736	-1.58309	-1.03085	-0.593637	-0.441933
3	B4galnt1	beta-1,4-N-acetyl-galactosaminyl transferase 1	1398272_at	RGD:620490	64828	Rn.10119	8.70052	8.52934	7.96783	6.61001	6.92808	6.76946	7.8545	8.68868	8.48093	-0.17118	-0.732697	-2.09052	-1.77245	-1.93106	-0.846025	-0.0118427	-0.219591
3	---	---	1398507_at				5.14493	4.00987	4.13033	3.1185	3.1041	3.18456	3.24032	3.62119	4.00379	-1.13506	-1.0146	-2.02643	-2.04083	-1.96037	-1.90461	-1.52374	-1.14114
3	RGD1310507	similar to RIKEN cDNA 1300017J02	1398577_at		315963	Rn.101554	9.13482	8.47874	7.63406	5.45048	7.24921	7.08012	8.69338	8.74429	8.88912	-0.656076	-1.50076	-3.68434	-1.88561	-2.0547	-0.441436	-0.390535	-0.245699
3	Ak7	adenylate kinase 7	1398621_at		314416	Rn.19201	5.27123	5.0007	4.26641	3.26407	3.39879	3.48607	3.53355	4.32148	4.65786	-0.270529	-1.00482	-2.00716	-1.87244	-1.78516	-1.73768	-0.949751	-0.613366
3	RGD1305420	similar to Nef associated protein 1	1398636_at		298072	Rn.51866	6.95966	6.14171	5.61465	4.86985	5.29935	5.18831	6.07442	6.17468	6.61932	-0.817949	-1.34501	-2.08981	-1.66031	-1.77134	-0.885238	-0.784979	-0.340335
3	Kel	Kell blood group, metallo-endopeptidase	1398720_at		297025	Rn.101843	8.05233	7.43265	6.96172	4.93913	6.66945	6.31884	7.98736	7.94186	7.58237	-0.619676	-1.09061	-3.1132	-1.38287	-1.73349	-0.0649619	-0.110462	-0.469952
3	Mylk2	myosin light chain kinase 2	1398821_s_at	RGD:620934	117558	Rn.81191	7.68232	7.04224	6.34521	4.09458	5.7903	5.09561	7.06727	6.99934	7.16527	-0.64008	-1.33711	-3.58774	-1.89202	-2.58671	-0.615049	-0.682978	-0.517049
3	Rbpms2	RNA binding protein with multiple splicing 2	1399065_at		503214		8.5666	7.88727	8.19892	7.39832	7.25265	7.10648	6.68679	7.68433	7.96096	-0.679329	-0.367685	-1.16828	-1.31395	-1.46012	-1.87981	-0.882271	-0.605639
4	Iscu	iron-sulfur cluster scaffold homolog (E. coli)	1367467_at		288740	Rn.121	10.7762	10.1856	10.1256	9.92567	10.2769	10.1178	10.4261	10.6589	10.7246	-0.590544	-0.650576	-0.850516	-0.499246	-0.658356	-0.350092	-0.117299	-0.0515718
4	---	---	1367489_at				7.94029	7.05767	7.04534	6.88246	7.10795	7.18383	7.54918	7.50509	7.77883	-0.882617	-0.894945	-1.05782	-0.832333	-0.756452	-0.391107	-0.435192	-0.161459
4	Znf592	zinc finger protein 592	1367524_at		293038	Rn.22944	7.9479	7.46497	7.25354	7.02363	7.15134	7.25379	7.53711	7.70392	7.88649	-0.482931	-0.694359	-0.924263	-0.796557	-0.694104	-0.410788	-0.243982	-0.0614025
4	Gpbp1l1	GC-rich promoter binding protein 1-like 1	1367542_at		313519	Rn.6789	8.24064	7.92383	7.6927	7.2728	7.52913	7.59885	8.0586	8.1668	8.18933	-0.316802	-0.547939	-0.967832	-0.711506	-0.641786	-0.182031	-0.0738339	-0.0513091
4	Suds3	suppressor of defective silencing 3 homolog (S. cerevisiae)	1367548_at		360819	Rn.98280	8.24552	7.85249	7.65494	7.29106	7.52318	7.54681	7.71764	7.99019	8.11734	-0.393027	-0.590578	-0.954455	-0.722334	-0.698703	-0.527874	-0.255323	-0.128175
4	Prdx2	peroxiredoxin 2	1367578_at	RGD:3838	113897;29338	Rn.2511	13.2314	12.801	12.4496	11.7675	12.3468	12.2949	12.9368	12.9025	12.922	-0.430435	-0.781803	-1.46395	-0.884634	-0.936526	-0.294592	-0.328898	-0.309434
4	Ttr	transthyretin	1367598_at	RGD:3916	24856	Rn.1404	6.23983	6.07005	5.78928	5.35446	5.75531	5.54666	5.83057	5.91563	5.88804	-0.169786	-0.450548	-0.885369	-0.484524	-0.693174	-0.40926	-0.324206	-0.351792
4	Mgst1	microsomal glutathione S-transferase 1	1367612_at	RGD:70927	171341	Rn.2580	12.36	13.0143	12.2434	11.3193	11.308	10.9468	11.0942	12.0552	12.2997	0.654333	-0.116601	-1.04072	-1.05203	-1.41323	-1.26579	-0.304763	-0.0603472
4	Gatm	glycine amidinotransferase (L-arginine:glycine amidinotransferase)	1367627_at	RGD:71090	81660	Rn.17661	8.78479	8.9487	8.73693	7.92704	7.95605	7.61152	7.4846	7.92381	8.26405	0.163901	-0.0478633	-0.857754	-0.828747	-1.17327	-1.3002	-0.860984	-0.520743
4	Adcy6	adenylate cyclase 6	1367644_at	RGD:2035	25289	Rn.3313	8.25426	7.38717	7.49063	7.55726	7.4525	7.58137	7.57576	7.74054	7.99076	-0.867084	-0.763629	-0.696997	-0.80176	-0.672892	-0.678494	-0.513719	-0.263502
4	Palm	paralemmin	1367649_at	RGD:620341	170673	Rn.18947	7.96907	7.96955	7.70712	6.98768	7.24408	6.92599	7.46776	7.91263	7.94704	0.000475884	-0.261959	-0.981397	-0.724989	-1.04308	-0.501314	-0.0564396	-0.0220351
4	Pcna	proliferating cell nuclear antigen	1367671_at	RGD:3269	25737	Rn.223	12.4144	12.0813	11.9722	11.5019	11.7052	11.4637	12.3139	12.4832	12.3902	-0.333144	-0.442261	-0.912511	-0.70922	-0.950751	-0.100564	0.0687904	-0.0242427
4	Mapk14	mitogen activated protein kinase 14	1367697_at	RGD:70496	81649	Rn.88085	10.7206	10.3671	10.3539	9.82704	9.87982	9.86812	10.0061	10.4048	10.7332	-0.353427	-0.366669	-0.893521	-0.840737	-0.852442	-0.71449	-0.315742	0.0126467
4	Unc119	UNC-119 homolog (C. elegans)	1367738_at	RGD:3942	117000;29402	Rn.1609	9.50036	8.83547	9.04894	8.06375	8.29483	8.23182	8.55827	8.99831	9.04439	-0.664886	-0.451416	-1.43661	-1.20553	-1.26854	-0.942091	-0.50205	-0.45597
4	Flot2	flotillin 2	1367746_a_at	RGD:70993	83764	Rn.2105	8.73812	8.40777	8.63406	7.88618	7.87551	7.86085	7.81149	8.22049	8.4694	-0.33035	-0.10406	-0.851945	-0.862608	-0.877268	-0.926632	-0.517635	-0.268725
4	Furin	furin (paired basic amino acid cleaving enzyme)	1367778_at	RGD:3274	360309;54281	Rn.3220	8.10358	7.20507	7.43591	7.01109	7.06543	7.02202	7.26576	7.4972	7.71073	-0.898503	-0.667669	-1.09249	-1.03814	-1.08155	-0.837821	-0.606374	-0.392848
4	Pttg1	pituitary tumor-transforming 1	1367780_at	RGD:68359	58831;64193	Rn.271	11.2311	10.4731	10.3189	9.57805	10.0152	9.6631	10.6215	10.9593	10.8417	-0.757968	-0.912145	-1.65303	-1.2159	-1.56798	-0.609532	-0.271774	-0.389399
4	Gabarapl2	GABA(A) receptor-associated protein like 2	1367783_at	RGD:620510	64670	Rn.64537	11.3963	11.3422	10.8107	10.1461	10.6845	10.7553	11.3203	11.317	11.3968	-0.0541207	-0.585603	-1.25016	-0.711799	-0.640972	-0.0760148	-0.079312	0.000491778
4	Ica1	islet cell autoantigen 1	1367787_at	RGD:621465	81024	Rn.1379	7.2575	7.34323	6.89409	6.11116	6.19186	6.23935	6.2734	6.66263	7.12936	0.0857325	-0.363401	-1.14634	-1.06564	-1.01814	-0.984098	-0.594862	-0.12813
4	Ramp1	receptor (G protein-coupled) activity modifying protein 1	1367791_at	RGD:61870	58965	Rn.12265	8.67473	7.6227	7.86737	7.10964	7.36048	7.41964	7.72816	8.5372	8.70597	-1.05203	-0.807366	-1.56509	-1.31425	-1.25509	-0.946575	-0.137535	0.0312389
4	Slc11a2	solute carrier family 11 (proton-coupled divalent metal ion transporters), member 2	1367877_at	RGD:3684	25715	Rn.11418	8.27372	7.30307	7.41642	7.37439	7.57101	7.65578	7.9658	7.85512	8.06776	-0.97065	-0.857304	-0.899339	-0.702716	-0.617945	-0.307924	-0.418604	-0.20597
4	Bnip3l	BCL2/adenovirus E1B interacting protein 3-like	1367898_at	RGD:621354	140923	Rn.827	12.5076	12.1808	11.7405	10.7295	11.4746	11.5915	12.322	12.3723	12.589	-0.326839	-0.767162	-1.77814	-1.03303	-0.916112	-0.18558	-0.135295	0.081378
4	Gyg1	glycogenin 1	1367900_at	RGD:621785	81675	Rn.3661	10.6127	11.1148	10.8382	9.95411	10.0032	9.64784	9.31923	9.8992	10.2071	0.502134	0.225522	-0.658604	-0.609481	-0.964878	-1.29349	-0.713514	-0.405607
4	Ltbp1	latent transforming growth factor beta binding protein 1	1367912_at	RGD:68379	59107	Rn.40942	8.09135	7.91196	7.98722	7.80869	7.6748	7.30067	6.99695	7.48807	7.7593	-0.17939	-0.104133	-0.282657	-0.416549	-0.79068	-1.0944	-0.603286	-0.332047
4	Stk10	serine/threonine kinase 10	1367936_at	RGD:3779	29398	Rn.4190	9.97389	9.81129	9.673	9.19383	9.08661	9.1483	9.59765	10.037	9.86885	-0.1626	-0.300897	-0.780064	-0.887289	-0.825595	-0.376243	0.0630652	-0.105041
4	Pdlim1	PDZ and LIM domain 1	1367946_at	RGD:68324	54133;83822	Rn.11170	9.54157	9.12697	9.39763	9.002	8.57768	8.54575	8.3429	9.09394	9.22781	-0.414605	-0.143943	-0.539567	-0.963887	-0.995824	-1.19867	-0.447634	-0.313763
4	Alas1	aminolevulinate, delta-, synthase 1	1367982_at	RGD:68392	65155	Rn.97126	9.41535	9.6844	9.13438	8.25884	8.12201	8.14806	8.0557	8.87575	9.04906	0.269047	-0.280964	-1.1565	-1.29334	-1.26728	-1.35965	-0.539594	-0.366289
4	Fen1	flap structure-specific endonuclease 1	1367983_at	RGD:621821	84490	Rn.16664	8.98676	8.32293	8.41112	7.99384	8.11951	7.65999	8.41892	8.85	8.8889	-0.663826	-0.575639	-0.992917	-0.867248	-1.32677	-0.567842	-0.136756	-0.09786
4	Slc2a4	solute carrier family 2 (facilitated glucose transporter), member 4	1367989_at	RGD:2711	25139	Rn.1314	5.77619	4.64798	4.97535	3.94386	4.6878	4.73852	5.04077	5.87624	6.51122	-1.1282	-0.800838	-1.83233	-1.08839	-1.03767	-0.735418	0.100053	0.735033
4	Cat	catalase	1367995_at	RGD:2279	24248	Rn.3001	10.3778	10.0689	9.62595	8.87528	9.52689	9.53125	10.2783	10.2143	10.2875	-0.308846	-0.751813	-1.50248	-0.850875	-0.846512	-0.0994711	-0.163501	-0.0902898
4	Aldh2	aldehyde dehydrogenase 2 family (mitochondrial)	1367999_at	RGD:69219	29539;360259;497685	Rn.101781	10.4392	9.90731	10.1772	9.64347	9.71604	9.55946	9.40252	10.0346	10.2837	-0.531858	-0.261944	-0.795691	-0.723126	-0.879705	-1.03664	-0.404579	-0.155468
4	Msh2	mutS homolog 2 (E. coli)	1368002_at	RGD:620786	81709	Rn.3174	9.30519	8.48105	8.48864	8.03936	8.33031	8.16544	8.86468	9.25368	9.37606	-0.824148	-0.816552	-1.26583	-0.974882	-1.13976	-0.440511	-0.051514	0.0708637
4	Dmbt1	deleted in malignant brain tumors 1	1368007_at	RGD:61984	170568;29164;499274	Rn.10107	7.81188	7.2184	7.03777	6.79979	6.30677	6.79701	7.37127	7.43066	8.05516	-0.593481	-0.774112	-1.01209	-1.50511	-1.01487	-0.440607	-0.381221	0.243283
4	Fdxr	ferredoxin reductase	1368011_at	RGD:621648	79122	Rn.10860	7.20877	6.84501	6.65192	6.31321	6.56958	6.55179	6.86514	6.96962	6.97918	-0.363763	-0.556849	-0.895567	-0.639189	-0.656985	-0.343636	-0.239156	-0.229593
4	Pecr	peroxisomal trans-2-enoyl-CoA reductase	1368016_at	RGD:70925	113956	Rn.19267	8.00708	7.77052	7.72723	7.41457	7.26529	7.12966	6.92253	7.46073	7.72536	-0.236561	-0.279853	-0.592519	-0.741795	-0.877421	-1.08456	-0.546359	-0.281723
4	Esm1	endothelial cell-specific molecule 1	1368078_at	RGD:71013	114847;64536	Rn.6376	8.77604	6.56485	7.34089	6.87577	6.88008	7.50009	7.53753	9.00759	9.57992	-2.21119	-1.43514	-1.90027	-1.89595	-1.27595	-1.23851	0.23155	0.803886
4	Rgc32	response gene to complement 32	1368080_at	RGD:619721	117183	Rn.3504	10.9061	10.416	10.3456	9.47545	9.71175	9.4305	10.2476	10.6626	10.6455	-0.490048	-0.560503	-1.43064	-1.19434	-1.47559	-0.65849	-0.243521	-0.260599
4	Pde2a	phosphodiesterase 2A, cGMP-stimulated	1368089_at	RGD:620965	81743	Rn.10044	8.25818	7.73638	7.72784	7.1992	7.25595	7.65685	8.20754	8.52312	8.78938	-0.521802	-0.530343	-1.05899	-1.00224	-0.601329	-0.050643	0.264936	0.531196
4	Calm3	calmodulin 3	1368101_at	RGD:2259	24244	Rn.2892	8.73281	8.45018	8.44266	8.01119	8.05757	7.82021	8.17605	8.55227	8.46982	-0.28263	-0.290154	-0.721618	-0.675235	-0.912602	-0.556755	-0.180538	-0.262993
4	Tspan2	tetraspanin 2	1368104_at	RGD:620982	64521	Rn.5872	9.485	9.35787	9.13468	8.04105	8.17224	8.00388	7.92415	8.70931	8.985	-0.127127	-0.35032	-1.44395	-1.31276	-1.48112	-1.56085	-0.775692	-0.500002
4	St3gal5	ST3 beta-galactoside alpha-2,3-sialyltransferase 5	1368109_at	RGD:620875	83505	Rn.22706	10.1479	8.68917	9.18355	8.30324	9.18345	9.1148	9.50215	9.91178	10.0253	-1.45874	-0.964364	-1.84468	-0.964472	-1.03311	-0.645767	-0.236142	-0.122586
4	Sag	S-antigen; retina and pineal gland (arrestin)	1368112_at	RGD:3619	25539	Rn.9856	6.61033	6.07191	6.07335	5.48202	5.97262	5.71909	6.01737	6.27862	6.54568	-0.538422	-0.536986	-1.12831	-0.637717	-0.891244	-0.592967	-0.331709	-0.0646505
4	Igf1r	insulin-like growth factor 1 receptor	1368123_at	RGD:2869	25718	Rn.10957	6.80544	6.34115	6.47914	6.18762	5.96682	6.12361	5.82526	6.22168	6.30548	-0.464296	-0.326302	-0.617826	-0.838619	-0.681834	-0.980178	-0.583758	-0.499962
4	Tmpo	thymopoietin	1368136_at	RGD:3875	25359	Rn.3364	9.64923	8.75229	8.91533	8.65034	8.86643	8.75208	9.45941	9.43538	9.49176	-0.896949	-0.733906	-0.998891	-0.782804	-0.897154	-0.189823	-0.213859	-0.157478
4	Dusp1	dual specificity phosphatase 1	1368146_at	RGD:620897	114856	Rn.98260	9.25638	9.40818	8.57087	8.05037	8.14147	8.40812	8.91215	8.84155	8.86371	0.151799	-0.685509	-1.20601	-1.11491	-0.848256	-0.344233	-0.414832	-0.39267
4	Abcb6	ATP-binding cassette, sub-family B (MDR/TAP), member 6	1368159_at	RGD:71077	140669	Rn.54408	8.07207	7.35785	7.13701	6.90088	7.30207	7.16163	7.53572	7.4378	7.63199	-0.714218	-0.935059	-1.17119	-0.77	-0.910442	-0.536351	-0.634274	-0.440082
4	Egln3	EGL nine homolog 3 (C. elegans)	1368174_at	RGD:71019	360412;54702	Rn.10994	7.0408	7.53076	6.59558	5.59148	5.80159	5.85767	5.58981	6.57552	6.7135	0.489959	-0.445223	-1.44932	-1.23921	-1.18313	-1.45099	-0.46528	-0.327303
4	Mthfd1	methylenetetrahydrofolate dehydrogenase (NADP+ dependent) 1, methenyltetrahydrofolate cyclohydrolase, formyltetrahydrofolate synthetase	1368181_at	RGD:708531	64300	Rn.1114	9.30709	8.75206	8.65267	8.3531	8.39919	8.20548	9.00967	9.20882	9.25893	-0.555027	-0.654415	-0.953992	-0.907896	-1.10161	-0.297419	-0.0982704	-0.0481567
4	Syk	spleen tyrosine kinase	1368186_a_at	RGD:3796	25155	Rn.87407	9.49844	8.8007	8.69016	7.9493	8.13967	8.09815	8.83735	9.68581	9.89796	-0.697741	-0.808283	-1.54914	-1.35877	-1.40029	-0.661088	0.18737	0.399516
4	Hspbap1	Hspb associated protein 1	1368195_at	RGD:620870	171460	Rn.37915	7.52532	7.14062	6.7087	6.27032	6.66038	6.48692	6.88805	7.5997	7.48906	-0.384697	-0.816621	-1.255	-0.86494	-1.0384	-0.637266	0.0743885	-0.0362541
4	Lig1	ligase I, DNA, ATP-dependent	1368204_at	RGD:621424	360304;81513	Rn.20467	9.25503	8.61681	8.59724	8.09196	8.34687	8.114	8.81412	9.12831	9.14645	-0.638223	-0.657791	-1.16307	-0.908167	-1.14103	-0.440909	-0.126724	-0.108579
4	Clcn2	chloride channel 2	1368219_at	RGD:2361	29232	Rn.11073	5.81291	5.45063	4.97153	4.8101	5.13512	5.12809	5.83039	5.36717	5.38965	-0.362277	-0.841374	-1.00281	-0.677786	-0.684814	0.017482	-0.445738	-0.423262
4	Clk3	CDC-like kinase 3	1368235_at	RGD:621259	171305	Rn.10340	8.83604	8.39533	8.08227	7.90238	8.19653	8.23441	8.54586	8.61423	8.69345	-0.440715	-0.753772	-0.933662	-0.639514	-0.601633	-0.290181	-0.221815	-0.142587
4	Flot1	flotillin 1	1368241_a_at	RGD:70991	64665	Rn.9567	10.8156	10.427	10.6702	9.72178	9.84262	9.58194	9.49516	10.2338	10.6814	-0.388531	-0.145374	-1.09378	-0.972936	-1.23362	-1.32039	-0.581741	-0.134161
4	Cds1	CDP-diacylglycerol synthase 1	1368248_at	RGD:621185	81925	Rn.18983	6.37385	5.80161	5.77174	5.42257	5.34802	5.48866	5.45197	5.65565	6.39914	-0.572243	-0.60211	-0.951286	-1.02583	-0.885189	-0.921879	-0.718203	0.0252843
4	Aurkb	aurora kinase B	1368260_at	RGD:621625	114592	Rn.10865	9.30036	8.95534	8.74576	8.34318	8.32171	7.85634	8.82115	9.32332	9.08792	-0.34502	-0.554596	-0.957175	-0.978645	-1.44401	-0.479204	0.0229651	-0.212441
4	Dnase1l3	deoxyribonuclease 1-like 3	1368294_at	RGD:620669	116687	Rn.29996	10.6949	8.99196	9.43783	8.86678	8.95203	9.20411	9.64919	10.6383	11.1243	-1.70295	-1.25708	-1.82813	-1.74288	-1.4908	-1.04572	-0.0565961	0.429385
4	Gys2	glycogen synthase 2	1368328_at	RGD:2773	25623	Rn.2906	3.6339	3.23807	3.04008	3.12703	3.10096	3.35849	3.30623	4.07804	4.59352	-0.395831	-0.593822	-0.50687	-0.532939	-0.275408	-0.327668	0.444143	0.95962
4	Ampd3	adenosine monophosphate deaminase 3	1368342_at	RGD:2111	25095	Rn.11106	9.30442	9.56242	8.79184	7.80596	7.99943	8.05386	8.73292	8.88959	9.10616	0.258007	-0.512579	-1.49845	-1.30499	-1.25056	-0.571502	-0.414824	-0.198262
4	Ggt1	gamma-glutamyltransferase 1	1368374_a_at	RGD:2683;RGD:628784	116568;24389	Rn.10010	6.57145	7.11141	6.10548	5.92579	5.6516	5.75795	5.57621	5.5819	5.81814	0.539959	-0.465974	-0.645657	-0.919852	-0.813497	-0.995241	-0.989554	-0.753309
4	Nr0b2	nuclear receptor subfamily 0, group B, member 2	1368376_at	RGD:621032	117274	Rn.10712	5.23335	4.959	4.63831	4.13457	4.2932	4.46704	4.69082	5.19816	4.91782	-0.274347	-0.595041	-1.09878	-0.940146	-0.766306	-0.542522	-0.0351903	-0.315529
4	Aldh1l1	aldehyde dehydrogenase 1 family, member L1	1368378_at	RGD:621294	64392	Rn.2328	5.72182	4.55093	4.79208	4.31251	4.48027	4.99926	5.21964	5.52689	5.54623	-1.17089	-0.929747	-1.40931	-1.24155	-0.72256	-0.502178	-0.194937	-0.175597
4	Sfrp4	secreted frizzled-related protein 4	1368394_at	RGD:621075	89803	Rn.10788	7.12439	8.10315	6.91193	6.55647	6.52028	7.48249	7.46154	6.79625	6.92897	0.978765	-0.212455	-0.567918	-0.604107	0.358098	0.33715	-0.328138	-0.195419
4	Hpse	heparanase	1368407_at	RGD:61969	29159;64537	Rn.6392	8.31184	7.92147	8.13048	7.51487	7.47912	7.16433	6.61878	7.54679	7.94158	-0.390362	-0.181351	-0.796961	-0.832714	-1.14751	-1.69306	-0.765044	-0.370251
4	Grk5	G protein-coupled receptor kinase 5	1368408_at	RGD:61985	59075	Rn.6500	6.53456	6.26276	6.24069	5.64088	5.44465	5.18193	5.75847	6.01882	6.11198	-0.271801	-0.29387	-0.893684	-1.08992	-1.35263	-0.776092	-0.515742	-0.422578
4	Mpg	N-methylpurine-DNA glycosylase	1368410_at	RGD:3106	24561	Rn.11241	7.26288	6.56449	6.55749	6.44414	6.70587	6.66641	6.86721	7.06323	7.25352	-0.698397	-0.705389	-0.81874	-0.557015	-0.596473	-0.395671	-0.199648	-0.00936508
4	Syt5	synaptotagmin V	1368417_at	RGD:3806	54309	Rn.11030	5.21563	4.91319	4.97169	4.61602	4.43065	4.5561	4.63471	4.8152	4.8033	-0.302438	-0.243932	-0.599607	-0.784977	-0.65953	-0.580918	-0.400427	-0.412323
4	Retnla	resistin like alpha	1368423_at	RGD:68349	81712	Rn.12120	6.02409	5.40464	5.33684	4.96091	4.95982	4.84886	5.20199	5.1442	5.52333	-0.619449	-0.687254	-1.06318	-1.06427	-1.17523	-0.822098	-0.879892	-0.500764
4	Xpnpep2	X-prolyl aminopeptidase (aminopeptidase P) 2, membrane-bound	1368428_at	RGD:621277	117522	Rn.56142	4.87341	4.41809	4.45303	3.74998	3.86376	4.0276	4.32674	4.4265	4.40166	-0.455325	-0.420381	-1.12343	-1.00965	-0.845807	-0.546675	-0.446913	-0.471756
4	Taf9b	TAF9B RNA polymerase II, TATA box binding protein (TBP)-associated factor	1368429_at	RGD:621116	171152	Rn.11270	5.35844	4.41666	4.25367	3.82161	3.96887	3.89749	4.82621	5.12348	5.17624	-0.941773	-1.10477	-1.53683	-1.38957	-1.46094	-0.532233	-0.23496	-0.182194
4	Hpn	hepsin	1368431_at	RGD:61982	29135	Rn.11139	6.04374	5.15254	5.05961	4.58614	5.12299	5.01218	5.54247	5.51458	5.70935	-0.891204	-0.984135	-1.4576	-0.92075	-1.03157	-0.501275	-0.52916	-0.334394
4	Hrh3	histamine receptor H3	1368451_at	RGD:620630	85268	Rn.7617	6.72803	5.97867	6.19662	5.15786	5.61959	5.46186	5.87747	6.3065	6.58585	-0.749357	-0.53141	-1.57018	-1.10844	-1.26617	-0.850562	-0.421536	-0.14218
4	Ggh	gamma-glutamyl hydrolase	1368470_at	RGD:2682	25455	Rn.10260	10.325	10.5371	10.2683	9.24346	9.43788	9.1609	9.16799	9.85232	10.1892	0.212167	-0.0566699	-1.08151	-0.887085	-1.16407	-1.15697	-0.472646	-0.135728
4	Vcam1	vascular cell adhesion molecule 1	1368474_at	RGD:3952	25361	Rn.11267	10.7456	9.49774	9.81916	9.06684	9.02364	9.76896	10.1585	10.8915	11.3662	-1.24781	-0.926394	-1.67872	-1.72192	-0.976596	-0.587022	0.145967	0.620667
4	Nr3c2	nuclear receptor subfamily 3, group C, member 2	1368476_at	RGD:3094	25672	Rn.9678	5.25602	4.51776	4.67426	3.80984	4.006	4.25816	4.35771	4.5196	5.01415	-0.738264	-0.581756	-1.44618	-1.25002	-0.997863	-0.898313	-0.736419	-0.241869
4	Abcb9	ATP-binding cassette, sub-family B (MDR/TAP), member 9	1368484_at	RGD:620254	63886	Rn.44870	4.86081	3.86242	4.06312	3.39081	3.75997	3.79872	4.14501	4.30459	4.66099	-0.998389	-0.79769	-1.47	-1.10084	-1.0621	-0.715807	-0.556219	-0.199821
4	Nfil3	nuclear factor, interleukin 3 regulated	1368488_at	RGD:620972	114519	Rn.54147	7.60207	7.66132	7.65826	7.22786	6.97038	6.9065	6.64877	6.73018	7.01204	0.0592478	0.0561876	-0.374215	-0.631698	-0.695579	-0.953302	-0.871894	-0.590037
4	Ssbp3	single stranded DNA binding protein 3	1368517_at	RGD:621502	84354	Rn.2897	7.76095	6.84569	7.04072	6.60179	6.96692	6.92062	7.43891	7.41139	7.5672	-0.915254	-0.720224	-1.15915	-0.794023	-0.840329	-0.322035	-0.349551	-0.193749
4	Cd37	CD37 molecule	1368555_at	RGD:62035	29185	Rn.2357	9.96187	9.46987	9.41192	8.40219	8.73273	8.501	9.45695	10.3571	10.0545	-0.492006	-0.549952	-1.55969	-1.22914	-1.46087	-0.504927	0.395179	0.0926256
4	Sstr3	somatostatin receptor 3	1368598_at	RGD:620308	171044;360424	Rn.10458	7.06113	6.3852	6.06535	5.4978	5.97738	6.03594	6.85789	6.70797	6.99372	-0.67593	-0.995772	-1.56333	-1.08374	-1.02519	-0.203231	-0.35316	-0.0674054
4	Spag4	sperm associated antigen 4	1368620_at	RGD:620151	83623	Rn.28620	6.19397	6.98715	6.10335	5.10069	5.25117	4.85553	4.91007	5.65673	5.73754	0.793183	-0.0906148	-1.09327	-0.942794	-1.33844	-1.2839	-0.537243	-0.456431
4	Card9	caspase recruitment domain family, member 9	1368637_at	RGD:708370	360357;64171	Rn.64486	7.06992	6.9597	6.99303	6.56882	6.30288	6.23446	5.72588	6.34261	6.82008	-0.110214	-0.07689	-0.501095	-0.767036	-0.835456	-1.34404	-0.727313	-0.249839
4	Grk6	G protein-coupled receptor kinase 6	1368647_at	RGD:61986	59076	Rn.10633	8.76627	8.30915	8.47859	7.80925	7.95871	7.91601	8.17098	8.62423	8.67022	-0.457123	-0.28768	-0.957022	-0.807562	-0.850257	-0.595293	-0.142044	-0.0960464
4	LOC56764	dnaj-like protein	1368664_at	RGD:708544	56764	Rn.92862	6.83281	6.75094	6.48959	5.71748	6.00279	5.88392	5.96558	6.20987	6.5707	-0.0818736	-0.343225	-1.11534	-0.830022	-0.948894	-0.867237	-0.622942	-0.262115
4	Ucp2	uncoupling protein 2 (mitochondrial, proton carrier)	1368669_at	RGD:3932	54315	Rn.13333	11.0254	10.3419	10.205	9.11953	9.62254	9.60747	10.5088	10.8267	10.5766	-0.6835	-0.820454	-1.90591	-1.4029	-1.41797	-0.516624	-0.198729	-0.4488
4	Pygl	phosphorylase, glycogen, liver	1368674_at	RGD:620687	64035	Rn.21399	9.80494	10.0535	9.60529	8.69218	8.71876	8.62733	8.51817	9.21005	9.60682	0.248535	-0.19965	-1.11276	-1.08617	-1.17761	-1.28676	-0.594886	-0.198122
4	Fgr	Gardner-Rasheed feline sarcoma viral (v-fgr) oncogene homolog	1368693_at	RGD:621319	79113	Rn.11309	9.49644	9.69974	9.58939	8.49036	8.23693	8.17419	8.26724	8.73644	9.16557	0.203298	0.0929495	-1.00609	-1.25951	-1.32226	-1.22921	-0.760001	-0.330873
4	Tesk2	testis-specific kinase 2	1368748_at	RGD:619984	170908	Rn.7557	6.51891	6.04584	6.1956	5.64094	5.30673	5.40467	5.57834	6.23318	6.54796	-0.473076	-0.323316	-0.877973	-1.21219	-1.11424	-0.940576	-0.285733	0.0290449
4	Cenpi	centromere protein I	1368773_at	RGD:2631	25448	Rn.10411	8.75956	7.95556	7.95519	7.48835	7.73871	7.45186	8.35178	8.42559	8.30268	-0.804	-0.804377	-1.27122	-1.02085	-1.30771	-0.407782	-0.333975	-0.456878
4	Bard1	BRCA1 associated RING domain 1	1368777_at	RGD:621072	64557	Rn.48735	7.17435	6.64683	6.38446	5.77067	6.06839	5.65132	6.37221	6.84926	6.69028	-0.527518	-0.789893	-1.40368	-1.10596	-1.52303	-0.802142	-0.325087	-0.484066
4	Rasgrp4	RAS guanyl releasing protein 4	1368781_at	RGD:620476	170668	Rn.81227	6.18047	5.86603	6.03922	4.9987	4.87097	4.82097	5.11088	5.55551	5.42619	-0.314446	-0.141256	-1.18177	-1.30951	-1.3595	-1.06959	-0.624967	-0.754287
4	Birc5	baculoviral IAP repeat-containing 5	1368799_at	RGD:70499	64041	Rn.54471	8.77176	7.76573	7.99725	7.50371	7.76623	7.2959	8.02451	8.35142	8.15123	-1.00603	-0.774509	-1.26805	-1.00553	-1.47586	-0.747249	-0.42034	-0.620525
4	Camkv	CaM kinase-like vesicle-associated	1368845_at	RGD:621488	79011	Rn.9958	5.66195	4.72794	4.39589	4.329	4.5358	4.83238	5.55394	6.14943	5.88913	-0.934012	-1.26606	-1.33295	-1.12615	-0.829569	-0.108011	0.48748	0.227183
4	Camkv	CaM kinase-like vesicle-associated	1368846_at	RGD:621488	79011	Rn.9958	4.34247	3.82007	3.74614	3.41043	3.72376	3.91183	4.28293	4.56852	4.47527	-0.522399	-0.596328	-0.932037	-0.61871	-0.430633	-0.0595387	0.226053	0.132809
4	St6galnac3	ST6 (alpha-N-acetyl-neuraminyl-2,3-beta-galactosyl-1,3)-N-acetylgalactosaminide alpha-2,6-sialyltransferase 3	1368882_at	RGD:3677	29758	Rn.88072	5.70966	4.96655	4.86985	4.94435	4.68508	5.08532	5.2359	5.41238	5.46336	-0.743104	-0.839808	-0.765305	-1.02458	-0.62434	-0.473756	-0.297273	-0.246299
4	Kcnn4	potassium intermediate/small conductance calcium-activated channel, subfamily N, member 4	1368930_at	RGD:621476	65206	Rn.44212	9.37658	8.30221	8.60589	8.42662	8.45275	8.12844	8.85121	8.85491	8.93614	-1.07437	-0.770693	-0.949957	-0.923831	-1.24813	-0.525372	-0.521669	-0.440436
4	Gadd45a	growth arrest and DNA-damage-inducible, alpha	1368947_at	RGD:2654	25112	Rn.10250	10.058	9.90494	9.30786	8.19676	8.66414	8.79283	9.58305	9.73775	9.79406	-0.153058	-0.750139	-1.86124	-1.39386	-1.26517	-0.474951	-0.320249	-0.263938
4	Olfm1	olfactomedin 1	1369008_a_at	RGD:620320	93667	Rn.11005	7.78241	6.82872	7.7763	7.10643	6.89626	6.95739	6.83336	7.26377	7.62322	-0.953691	-0.00611448	-0.675978	-0.886157	-0.82502	-0.949054	-0.518645	-0.159197
4	Foxm1	forkhead box M1	1369018_at	RGD:61807	58921	Rn.10665	7.78675	6.8072	7.18693	6.90344	7.02983	6.77547	7.21219	7.63938	7.49837	-0.979553	-0.599825	-0.883313	-0.756916	-1.01128	-0.574565	-0.147369	-0.288384
4	Plscr1	phospholipid scramblase 1	1369029_at	RGD:620521	117540	Rn.96807	9.74787	10.0224	9.61428	8.69092	8.5467	8.48137	8.56312	9.25449	9.53092	0.274535	-0.133593	-1.05695	-1.20118	-1.2665	-1.18475	-0.493388	-0.216949
4	Itgad	integrin, alpha D	1369038_at	RGD:71075	64350	Rn.34728	7.78534	6.75809	6.62608	5.94459	6.04458	5.86213	6.0309	6.89996	8.17216	-1.02725	-1.15926	-1.84075	-1.74076	-1.92321	-1.75444	-0.885383	0.386816
4	Rgs14	regulator of G-protein signaling 14	1369045_at	RGD:620003	114705	Rn.9795	8.06995	7.61276	7.7113	7.16613	7.31969	7.09613	7.44092	7.55491	7.80475	-0.457192	-0.358652	-0.903818	-0.750258	-0.973818	-0.62903	-0.515044	-0.265205
4	Stxbp2	syntaxin binding protein 2	1369057_at	RGD:619967	81804	Rn.10121	8.66998	8.42736	8.32576	7.58654	7.65658	7.42489	7.5995	8.18072	8.29304	-0.242617	-0.344219	-1.08344	-1.0134	-1.24508	-1.07048	-0.489258	-0.376937
4	Prkcg	protein kinase C, gamma	1369089_at	RGD:3397	24681	Rn.9747	5.24031	4.5262	4.28698	3.82388	4.08269	4.04699	4.68792	5.26821	5.4673	-0.714104	-0.953325	-1.41643	-1.15762	-1.19332	-0.552389	0.0278962	0.226992
4	Slc18a2	solute carrier family 18 (vesicular monoamine), member 2	1369131_at	RGD:3694	25549	Rn.9686	7.37528	7.17356	7.05907	5.88297	5.84096	6.08143	6.77835	7.68136	7.68777	-0.201715	-0.316206	-1.4923	-1.53432	-1.29385	-0.596926	0.306086	0.31249
4	Slc18a2	solute carrier family 18 (vesicular monoamine), member 2	1369132_at	RGD:3694	25549	Rn.9686	6.20702	5.85796	5.68865	4.35505	4.71702	4.67073	5.65243	6.34685	6.23009	-0.349055	-0.518365	-1.85197	-1.49	-1.53628	-0.554581	0.139835	0.0230783
4	Abcb4	ATP-binding cassette, sub-family B (MDR/TAP), member 4	1369161_at	RGD:620248	24891		8.19363	7.4912	7.49934	7.23113	7.48836	7.50972	8.1392	7.98755	8.0603	-0.702429	-0.694293	-0.962499	-0.705272	-0.683916	-0.0544279	-0.206084	-0.133331
4	Gucy2c	guanylate cyclase 2C	1369162_at	RGD:2771	25711	Rn.10931	5.54427	4.82888	4.57577	4.5258	4.88394	4.77148	5.53776	6.09863	5.84458	-0.715391	-0.968504	-1.01847	-0.660325	-0.772794	-0.00651248	0.554363	0.300306
4	Gfra2	GDNF family receptor alpha 2	1369167_at	RGD:61809	25136;29729	Rn.90137	5.63162	5.33411	5.09927	4.961	4.89285	5.00886	5.14482	5.22741	5.81363	-0.297509	-0.532346	-0.67062	-0.738769	-0.622753	-0.4868	-0.404206	0.182011
4	Apaf1	apoptotic peptidase activating factor 1	1369197_at	RGD:620575	78963	Rn.64522	8.97389	8.37845	8.64601	8.39236	8.24892	8.12387	8.3727	8.9169	9.03063	-0.595438	-0.327876	-0.581532	-0.724971	-0.85002	-0.601188	-0.0569932	0.0567398
4	Il12a	interleukin 12a	1369315_at	RGD:620562	84405	Rn.48723	6.77089	6.80032	6.25684	5.10123	5.66075	5.78995	5.75196	6.21876	6.3147	0.0294251	-0.514056	-1.66966	-1.11014	-0.980941	-1.01893	-0.552137	-0.456189
4	Fhit	fragile histidine triad gene	1369318_at	RGD:620448	60398	Rn.45598	5.42166	4.9126	4.58826	4.11746	4.43725	4.37687	4.69417	5.33368	5.35757	-0.509065	-0.833409	-1.30421	-0.984415	-1.04479	-0.727494	-0.0879831	-0.0640923
4	Bcmo1	beta-carotene 15,15'-monooxygenase 1	1369430_at	RGD:70981	114106		5.13268	5.17206	4.68903	4.01541	4.06258	3.94508	4.05192	4.40707	4.65157	0.0393774	-0.443658	-1.11727	-1.07011	-1.18761	-1.08076	-0.725617	-0.481117
4	Pfkfb1	6-phosphofructo-2-kinase/fructose-2,6-biphosphatase 1	1369467_a_at	RGD:3307	24638	Rn.10115	6.56738	6.17676	5.94207	5.50191	5.79976	5.67648	6.0907	6.6205	6.90248	-0.390618	-0.625309	-1.06547	-0.767621	-0.890901	-0.476679	0.0531238	0.335104
4	Tyms	thymidylate synthetase	1369499_at	RGD:3921	29261	Rn.53975	7.75608	7.0991	6.83371	6.26084	6.7358	6.21744	7.28732	7.2925	7.35106	-0.656978	-0.922376	-1.49524	-1.02028	-1.53864	-0.468764	-0.463583	-0.405024
4	Cd47	Cd47 molecule	1369559_a_at	RGD:2308	113934;29364	Rn.7409	11.2365	11.1117	10.7169	10.0249	10.2461	10.2442	10.7087	11.0998	11.0933	-0.124775	-0.519585	-1.21158	-0.990435	-0.992328	-0.527784	-0.136657	-0.143169
4	Prok2	prokineticin 2	1369622_at	RGD:620280	192206	Rn.82766	5.05875	5.50108	5.0591	4.12606	4.0524	4.53038	4.46726	4.48474	4.5472	0.442335	0.000355722	-0.932689	-1.00635	-0.528368	-0.591491	-0.574009	-0.511543
4	Alox5ap	arachidonate 5-lipoxygenase activating protein	1369672_at	RGD:2097	29624	Rn.18399	10.2641	10.9696	10.4518	9.57567	9.47145	9.25518	9.38438	9.88299	10.0114	0.705506	0.187723	-0.68839	-0.792613	-1.00888	-0.879682	-0.381076	-0.252624
4	Il8rb	interleukin 8 receptor, beta	1369697_at	RGD:2906	29385	Rn.90347	6.62943	7.73018	6.83334	5.96906	5.68588	6.13693	6.46613	6.18947	6.32074	1.10075	0.203909	-0.660376	-0.943549	-0.492504	-0.163299	-0.439962	-0.308697
4	Slc6a20	solute carrier family 6 (neurotransmitter transporter), member 20	1369704_at	RGD:621651	113918	Rn.29941	6.70996	6.18422	6.0749	5.51889	5.50234	5.48446	6.26947	6.38398	6.42047	-0.525744	-0.635062	-1.19108	-1.20763	-1.2255	-0.440496	-0.325979	-0.289496
4	F13a1	coagulation factor XIII, A1 polypeptide	1369724_at	RGD:621495	60327	Rn.42925	8.72632	9.4174	9.11199	8.69415	8.14087	7.80366	7.45933	8.10347	7.39327	0.691086	0.385679	-0.0321674	-0.585451	-0.92266	-1.26699	-0.622846	-1.33304
4	Tapbp	TAP binding protein	1369726_at	RGD:3819	25217;29247	Rn.51023	8.31634	7.50784	7.73739	7.29964	7.47007	7.61804	7.87784	8.10973	8.00833	-0.808499	-0.578953	-1.01669	-0.846265	-0.6983	-0.438502	-0.206607	-0.30801
4	LOC680097	similar to germinal histone H4 gene	1369728_at		680097		6.36719	6.36188	5.61885	4.72777	5.06058	5.2105	6.22856	6.07449	6.26835	-0.00531817	-0.748342	-1.63943	-1.30661	-1.15669	-0.138633	-0.292706	-0.0988487
4	St3gal2	ST3 beta-galactoside alpha-2,3-sialyltransferase 2	1369732_a_at	RGD:68413	64442	Rn.33216	9.27064	8.38518	8.19309	7.54438	7.73131	7.77025	8.52586	8.57075	8.90518	-0.885464	-1.07755	-1.72626	-1.53933	-1.5004	-0.744784	-0.699892	-0.365465
4	Nrg1	neuregulin 1	1369783_a_at	RGD:621341	112400	Rn.37438	5.29335	5.38535	4.91289	4.34852	4.13714	3.98994	4.25529	4.44321	4.71254	0.0919935	-0.380461	-0.944831	-1.15621	-1.30341	-1.03807	-0.850143	-0.580818
4	Atp1b2	ATPase, Na+/K+ transporting, beta 2 polypeptide	1369798_at	RGD:2171	24214	Rn.10624	6.13964	5.21589	5.19118	4.34956	5.0136	4.81016	5.63318	5.72787	5.43678	-0.923747	-0.948455	-1.79007	-1.12604	-1.32948	-0.506458	-0.411767	-0.702851
4	Hspa2	heat shock protein 2	1369841_at	RGD:620664	60460	Rn.112579	5.08957	4.16101	4.22234	3.78554	3.89909	3.87267	4.23428	5.27866	5.55472	-0.928559	-0.867223	-1.30403	-1.19047	-1.21689	-0.855289	0.189095	0.465149
4	Cnr2	cannabinoid receptor 2 (macrophage)	1369849_at	RGD:619713	57302	Rn.48776	7.62001	7.37808	7.17871	6.65675	6.89505	6.72831	7.08187	7.13532	7.33512	-0.241928	-0.441306	-0.963262	-0.724958	-0.891702	-0.538146	-0.484696	-0.28489
4	F10	coagulation factor X	1369852_at	RGD:61850	29243	Rn.21393	4.50968	4.04438	3.91734	3.70916	3.90071	3.95762	3.91741	4.02589	4.2308	-0.465303	-0.592347	-0.800522	-0.608974	-0.552067	-0.592276	-0.483788	-0.278881
4	Coro1a	coronin, actin binding protein 1A	1369964_at	RGD:620009	155151	Rn.6990	11.9155	11.5342	11.7773	10.8686	10.9756	10.8969	11.2755	11.9261	11.9037	-0.381355	-0.138228	-1.04691	-0.939901	-1.01859	-0.640001	0.0106112	-0.0118249
4	Hagh	hydroxyacyl glutathione hydrolase	1369986_at	RGD:2779	24439	Rn.11048	10.8437	10.4269	9.76705	8.7745	9.55296	9.58406	10.5634	10.7287	10.6902	-0.41679	-1.07665	-2.06921	-1.29074	-1.25964	-0.280309	-0.115014	-0.153485
4	H2afy	H2A histone family, member Y	1370004_at	RGD:621462	29384	Rn.11098	10.551	9.91006	10.1692	9.49874	9.86374	9.80934	10.2151	10.6119	10.3574	-0.640934	-0.381774	-1.05225	-0.687254	-0.741645	-0.335842	0.0609077	-0.193571
4	Psmc3ip	proteasome (prosome, macropain) 26S subunit, ATPase 3, interacting protein	1370008_at	RGD:621885	140938	Rn.108181	7.70671	7.20869	6.99293	6.77945	6.7524	6.62841	7.14135	7.51797	7.50666	-0.498021	-0.713781	-0.927264	-0.954314	-1.0783	-0.565362	-0.188743	-0.200059
4	Apoc3	apolipoprotein C-III	1370009_at	RGD:2136	24207	Rn.36813	6.16348	5.41913	5.46898	4.60699	4.94404	4.78656	4.98959	5.64149	5.88945	-0.744352	-0.6945	-1.55649	-1.21944	-1.37691	-1.17389	-0.521987	-0.274034
4	Pip4k2c	phosphatidylinositol-5-phosphate 4-kinase, type II, gamma	1370025_at	RGD:621711	140607	Rn.94783	8.25044	7.85464	7.65217	7.48575	7.46722	7.49212	8.10279	8.67639	8.56418	-0.395799	-0.59827	-0.764686	-0.783223	-0.758317	-0.147652	0.42595	0.313738
4	Ctbp1	C-terminal binding protein 1	1370029_at	RGD:2441	29382	Rn.3946	11.0445	10.1345	10.4716	9.90024	10.2181	10.1177	10.5759	10.7155	10.8416	-0.91	-0.57283	-1.14422	-0.826385	-0.926735	-0.468527	-0.328929	-0.202866
4	Tgm1	transglutaminase 1, K polypeptide	1370051_at	RGD:61838	60335	Rn.10039	5.73897	6.07212	4.81605	4.74755	4.50525	4.79656	4.62269	5.39762	6.08341	0.333148	-0.92292	-0.991423	-1.23372	-0.942409	-1.11628	-0.341343	0.344437
4	Cdkn2c	cyclin-dependent kinase inhibitor 2C (p18, inhibits CDK4)	1370054_at	RGD:2325	54238	Rn.20242	9.56218	8.87084	8.86665	8.35558	8.65731	8.36828	9.12295	9.40251	9.42475	-0.691342	-0.695531	-1.20661	-0.904871	-1.19391	-0.439231	-0.159673	-0.137434
4	Rab3d	RAB3D, member RAS oncogene family	1370055_at	RGD:620924	140665	Rn.9822	8.59806	8.13531	8.33252	7.26919	7.35586	7.20211	7.18114	8.03927	8.26261	-0.462754	-0.265542	-1.32887	-1.2422	-1.39594	-1.41692	-0.558789	-0.335452
4	Dhfr	dihydrofolate reductase	1370075_at	RGD:2500	24312	Rn.24681	9.09593	8.21086	8.29936	7.9277	8.26282	7.87635	8.82141	9.29202	8.83922	-0.885073	-0.796568	-1.16823	-0.83311	-1.21958	-0.274522	0.196093	-0.256711
4	Ltb4r	leukotriene B4 receptor	1370095_at	RGD:620410	59264	Rn.41003	6.21494	5.93367	5.87872	5.1956	5.34713	5.37527	5.15927	5.7448	5.74727	-0.281269	-0.336217	-1.01934	-0.867806	-0.839669	-1.05567	-0.470136	-0.467669
4	Pold1	polymerase (DNA directed), delta 1, catalytic subunit	1370127_at	RGD:621839	59294	Rn.88690	8.97446	8.2346	8.23776	7.77974	7.99496	7.58653	8.49298	9.3187	8.98356	-0.739864	-0.736704	-1.19473	-0.9795	-1.38793	-0.481487	0.344242	0.00909583
4	Smarcd2	SWI/SNF related, matrix associated, actin dependent regulator of chromatin, subfamily d, member 2	1370159_at	RGD:69289	83833	Rn.3053	8.85369	7.7142	8.11574	7.44006	7.89789	7.83748	8.42834	8.83815	8.72566	-1.13949	-0.737957	-1.41364	-0.955802	-1.01622	-0.42535	-0.0155398	-0.128031
4	Sod2	superoxide dismutase 2, mitochondrial	1370173_at	RGD:3732	24787	Rn.10488	7.73712	7.68052	7.52067	7.12425	6.33618	6.9797	6.47007	6.8189	7.27389	-0.0565974	-0.216452	-0.612868	-1.40094	-0.757424	-1.26705	-0.918222	-0.463229
4	Ptprn2	protein tyrosine phosphatase, receptor type, N polypeptide 2	1370182_at	RGD:61904	29714	Rn.11044	4.8165	4.45489	4.25734	3.87051	4.26559	3.93602	4.20787	4.30494	4.27874	-0.361609	-0.559162	-0.945987	-0.550907	-0.880476	-0.608629	-0.511561	-0.537764
4	Dyrk1a	dual-specificity tyrosine-(Y)-phosphorylation regulated kinase 1A	1370183_at	RGD:2528	116588;25255	Rn.9354	7.68686	7.03962	7.04156	6.75402	6.8288	6.80347	7.17731	7.47128	7.42619	-0.647241	-0.645299	-0.932837	-0.858059	-0.883391	-0.509557	-0.215579	-0.260676
4	Ldhb	lactate dehydrogenase B	1370218_at	RGD:2997	24534	Rn.1785	7.56774	6.8938	6.94244	6.9197	7.23718	7.29674	7.6314	8.28178	8.42493	-0.673943	-0.625304	-0.648047	-0.330565	-0.271	0.0636541	0.714038	0.857189
4	Syne1	spectrin repeat containing, nuclear envelope 1	1370264_at	RGD:620546;RGD:621597	171399;499010;54317	Rn.28892;Rn.89150	8.8232	8.32642	8.20355	7.55364	7.64457	7.71738	7.69685	7.84587	8.38287	-0.496782	-0.619652	-1.26956	-1.17863	-1.10582	-1.12635	-0.977336	-0.440333
4	Arrb2	arrestin, beta 2	1370265_at	RGD:2157	25388	Rn.32973	10.299	9.75356	10.0319	9.08507	9.25776	9.04148	8.99731	9.6344	9.88901	-0.545412	-0.26702	-1.2139	-1.0412	-1.25749	-1.30166	-0.664567	-0.409961
4	Calcoco1	calcium binding and coiled coil domain 1	1370285_at	RGD:619812	246047	Rn.63647	7.78085	6.68893	6.79317	6.59506	6.94399	7.12968	7.39703	7.48052	7.78633	-1.09193	-0.987685	-1.18579	-0.836859	-0.651172	-0.383824	-0.300329	0.00547568
4	Cdc20	cell division cycle 20 homolog (S. cerevisiae)	1370294_a_at	RGD:620477	64515	Rn.9262	9.62152	9.31822	9.283	8.85789	8.97491	8.57827	9.2337	9.66417	9.37843	-0.303307	-0.338527	-0.763629	-0.646617	-1.04325	-0.387822	0.0426455	-0.243091
4	Plk1	polo-like kinase 1 (Drosophila)	1370297_at	RGD:3352	25515	Rn.11034	9.60146	8.93487	8.92026	8.40107	8.67463	8.14381	9.06829	9.32939	9.26314	-0.66659	-0.681204	-1.2004	-0.926831	-1.45766	-0.533169	-0.272073	-0.338325
4	Osgin1	oxidative stress induced growth inhibitor 1	1370336_at	RGD:620679	171493	Rn.15599	7.63386	7.52632	7.29575	6.641	6.47246	6.64759	6.78014	6.83369	7.26413	-0.107534	-0.338113	-0.992855	-1.16139	-0.986263	-0.853722	-0.800163	-0.369728
4	Ctcf	CCCTC-binding factor (zinc finger protein)	1370337_at	RGD:621344	83726	Rn.18612	9.74966	9.42054	9.1634	8.77486	8.93661	8.82604	9.47187	9.90086	9.85569	-0.329118	-0.586252	-0.974795	-0.813046	-0.923616	-0.277791	0.151201	0.106031
4	Ccnb1	cyclin B1	1370345_at	RGD:2291	25203;497749	Rn.9232	10.0143	9.61259	9.53797	9.15801	9.32286	8.8351	9.7945	9.975	9.74367	-0.401732	-0.476354	-0.856318	-0.691467	-1.17923	-0.219826	-0.0393225	-0.270658
4	Ccnb1	cyclin B1	1370346_at	RGD:2291	25203;497749	Rn.9232	9.60065	9.14944	8.97592	8.4612	8.69443	8.31543	9.28663	9.5083	9.29812	-0.451217	-0.624727	-1.13945	-0.906225	-1.28522	-0.314019	-0.0923487	-0.30253
4	Cyp4b1	cytochrome P450, family 4, subfamily b, polypeptide 1	1370399_at	RGD:2480	24307	Rn.86651	5.83099	6.01535	5.28827	5.32639	4.47385	5.33321	5.50618	6.15906	6.68102	0.184357	-0.542718	-0.504602	-1.35714	-0.497781	-0.324809	0.328073	0.850035
4	Cd55	Cd55 molecule	1370406_a_at	RGD:620651	64036	Rn.18841	7.67463	7.76636	6.97732	6.01605	6.32148	6.39557	6.98402	7.63859	7.33509	0.0917295	-0.697306	-1.65857	-1.35315	-1.27905	-0.690607	-0.0360362	-0.339541
4	Mxd3	Max dimerization protein 3	1370416_at	RGD:628624	252915	Rn.10214	6.22613	5.41751	5.33947	4.95705	5.19688	4.82571	5.49382	5.9793	5.85552	-0.808618	-0.886658	-1.26907	-1.02925	-1.40042	-0.732308	-0.246827	-0.370608
4	Syt17	synaptotagmin XVII	1370418_s_at	RGD:708576	192189;360312	Rn.31973	6.309	5.81928	5.89118	5.32681	5.28862	5.05684	5.34786	5.48656	6.15629	-0.489719	-0.417819	-0.982184	-1.02038	-1.25216	-0.961135	-0.82244	-0.152708
4	Nos1ap	nitric oxide synthase 1 (neuronal) adaptor protein	1370438_at	RGD:620106	192363	Rn.9903	5.9761	5.00295	4.98708	4.41788	4.83134	4.77882	5.14379	5.2844	5.50075	-0.973153	-0.989023	-1.55822	-1.14476	-1.19728	-0.832308	-0.691706	-0.475353
4	Pla1a	phospholipase A1 member A	1370445_at	RGD:621261	85311	Rn.10696	8.61051	8.12117	8.40382	8.11501	7.54458	7.89257	7.18064	8.0392	8.1916	-0.489346	-0.206691	-0.495502	-1.06593	-0.71794	-1.42987	-0.571317	-0.418912
4	P2ry14	purinergic receptor P2Y, G-protein coupled, 14	1370449_at	RGD:70912	171108	Rn.87082	5.6546	4.75801	4.95396	4.97089	5.17039	5.31008	5.21488	5.95843	6.43241	-0.896588	-0.700635	-0.683703	-0.484202	-0.344514	-0.439713	0.303835	0.77781
4	Hmmr	hyaluronan mediated motility receptor (RHAMM)	1370462_at	RGD:2805	25460	Rn.92304	8.3677	7.59182	7.60476	7.37529	7.26971	6.81853	7.55272	7.93435	7.94136	-0.775882	-0.762941	-0.992412	-1.098	-1.54917	-0.814981	-0.433348	-0.426344
4	Ptpn7	protein tyrosine phosphatase, non-receptor type 7	1370469_at	RGD:708516	246781	Rn.10160	8.94408	8.70037	8.43746	7.7851	7.96799	7.75743	8.09263	8.50116	8.61783	-0.24371	-0.506617	-1.15898	-0.976093	-1.18665	-0.851453	-0.442924	-0.326245
4	Np4	defensin NP-4 precursor	1370470_at		286958	Rn.10222	13.721	13.834	13.7221	12.827	13.0808	12.5104	12.8154	13.4945	13.5718	0.113091	0.00114918	-0.893942	-0.640114	-1.21056	-0.905576	-0.226472	-0.149193
4	Stxbp1	syntaxin binding protein 1	1370519_at	RGD:3785	25558	Rn.80843	6.25425	5.54359	5.65974	5.34046	5.28049	5.26726	5.40794	5.72874	5.58938	-0.710663	-0.594512	-0.91379	-0.973764	-0.986989	-0.846311	-0.525513	-0.664875
4	Eml2	echinoderm microtubule associated protein like 2	1370544_at	RGD:621066	192360	Rn.76362	7.37179	6.56062	6.82971	6.30171	6.35763	6.12336	6.26494	6.72513	6.67871	-0.811172	-0.542085	-1.07009	-1.01416	-1.24843	-1.10686	-0.646665	-0.693082
4	Prkcb	protein kinase C, beta	1370585_a_at	RGD:3396	25023	Rn.91118	9.51484	9.46027	9.24972	8.48869	8.57599	8.70859	9.3671	9.80539	9.94867	-0.054568	-0.265121	-1.02615	-0.938845	-0.806243	-0.147736	0.290556	0.433836
4	Lepr	leptin receptor	1370604_at	RGD:3001	24536	Rn.9891	3.85835	3.1489	3.26407	3.04827	3.052	3.614	4.16551	4.63763	4.31975	-0.709445	-0.594279	-0.810075	-0.806343	-0.244348	0.307159	0.779283	0.4614
4	Rhov	ras homolog gene family, member V	1370627_at	RGD:628824	171581	Rn.30047	6.10644	5.98221	5.92585	4.97026	5.3173	4.84443	5.11673	5.40841	5.67697	-0.12423	-0.180595	-1.13618	-0.789141	-1.26201	-0.989713	-0.698037	-0.429478
4	Wee1	wee 1 homolog (S. pombe)	1370663_at		308937	Rn.99539	7.95284	7.40858	7.4387	7.08019	7.03634	6.91365	7.52307	7.82931	7.81175	-0.544266	-0.514144	-0.872658	-0.916506	-1.0392	-0.429777	-0.123532	-0.141097
4	Cnp	2',3'-cyclic nucleotide 3' phosphodiesterase	1370693_a_at	RGD:2368	25275	Rn.31762	6.4675	5.49374	5.75238	5.52443	5.7099	5.60937	6.35752	7.28888	6.59944	-0.97376	-0.715122	-0.943064	-0.757596	-0.858125	-0.10998	0.82138	0.131937
4	Trib3	tribbles homolog 3 (Drosophila)	1370694_at	RGD:708432	246273	Rn.22325	4.4203	4.6498	4.19409	3.58237	3.7366	3.46293	3.73718	4.03466	4.0688	0.229503	-0.226212	-0.837932	-0.683702	-0.957367	-0.683121	-0.38564	-0.351499
4	Mpst	mercaptopyruvate sulfurtransferase	1370811_at	RGD:620065	192172	Rn.32263	9.54133	9.17654	8.64711	7.753	8.58242	8.45812	9.21113	9.24376	9.3255	-0.364791	-0.894227	-1.78833	-0.958918	-1.08322	-0.330204	-0.297576	-0.215836
4	Bcl2l1	Bcl2-like 1	1370812_at	RGD:2200	24888	Rn.10323;Rn.117339	8.85842	8.0958	7.78739	6.87796	7.5611	7.35106	8.13604	8.41887	8.54422	-0.762628	-1.07103	-1.98046	-1.29732	-1.50737	-0.722379	-0.439554	-0.314207
4	Zdhhc2	zinc finger, DHHC-type containing 2	1370828_at	RGD:628681	246326	Rn.17310	6.40841	6.49043	6.40934	5.78525	5.65165	5.39525	5.36691	5.66	5.99446	0.0820201	0.000921566	-0.623167	-0.75676	-1.01317	-1.0415	-0.748418	-0.41395
4	Fntb	farnesyltransferase, CAAX box, beta	1370829_at	RGD:620119	64511	Rn.8873	7.36318	6.50424	6.33835	6.14655	6.40879	6.32414	6.77998	6.85776	6.9634	-0.858935	-1.02483	-1.21663	-0.954392	-1.03904	-0.583201	-0.505415	-0.399783
4	Entpd2	ectonucleoside triphosphate diphosphohydrolase 2	1370845_at	RGD:69266	29250;64467	Rn.8276	6.0609	7.04526	5.82204	4.85338	4.83101	4.71658	4.81204	5.30386	5.75889	0.98436	-0.238864	-1.20752	-1.22989	-1.34433	-1.24886	-0.757038	-0.302016
4	Dlst	dihydrolipoamide S-succinyltransferase (E2 component of 2-oxo-glutarate complex)	1370879_at		299201	Rn.99702	9.8031	9.18889	9.33435	9.1263	9.31738	9.17691	9.31088	9.30792	9.66699	-0.614207	-0.468744	-0.676802	-0.485716	-0.626188	-0.492219	-0.49518	-0.136108
4	Tst	thiosulfate sulfurtransferase, mitochondrial	1370881_at	RGD:3913	25274	Rn.6360	7.41727	6.68652	6.42876	5.81856	6.22779	6.28265	6.7948	7.03004	7.20847	-0.730752	-0.988515	-1.59871	-1.18948	-1.13462	-0.622472	-0.387232	-0.208796
4	Spr	sepiapterin reductase (7,8-dihydrobiopterin:NADP+ oxidoreductase)	1370884_at	RGD:3753	29270	Rn.6658	8.93737	8.03611	8.16809	7.06239	7.68132	7.37497	8.26013	8.33406	8.35427	-0.901257	-0.769285	-1.87498	-1.25605	-1.5624	-0.677241	-0.603313	-0.583097
4	Cox5a	cytochrome c oxidase, subunit Va	1370888_at	RGD:620607	252934	Rn.11077	12.1572	12.1961	11.9883	11.543	11.5407	11.4564	11.4286	11.8204	11.9438	0.0388467	-0.1689	-0.614254	-0.616522	-0.700857	-0.728632	-0.336841	-0.213476
4	Rfc2	replication factor C (activator 1) 2	1370910_at	RGD:621198	116468	Rn.22905	9.89333	9.3561	9.42799	8.93187	9.18211	8.95141	9.54643	9.91647	9.81541	-0.537229	-0.465338	-0.961457	-0.711216	-0.941923	-0.346897	0.023146	-0.0779228
4	LOC362350 /// Tcrb	similar to T-cell receptor beta-2 chain C region /// T-cell receptor beta chain	1370924_at	RGD:3834	24820	Rn.102375	7.02392	6.69062	6.40863	6.04946	6.09203	6.9721	7.35777	6.91112	7.3954	-0.333299	-0.615289	-0.974457	-0.931882	-0.0518161	0.333859	-0.112798	0.371482
4	Pdxp /// Sh3bp1	pyridoxal (pyridoxine, vitamin B6) phosphatase /// SH3-domain binding protein 1	1370938_at		300067;315122	Rn.34753;Rn.9374	7.91555	7.38826	6.92185	6.40001	6.80491	6.6033	7.52983	7.48549	7.57057	-0.527286	-0.9937	-1.51554	-1.11064	-1.31225	-0.385715	-0.430061	-0.344978
4	Tjp2	tight junction protein 2	1370940_at	RGD:619807	115769	Rn.10965	7.60286	6.78323	6.85293	6.38103	6.50502	6.73533	7.29683	7.07415	7.22097	-0.819633	-0.749929	-1.22183	-1.09784	-0.867531	-0.306033	-0.528714	-0.381895
4	Rasa3	RAS p21 protein activator 3	1370942_at	RGD:69365	29372	Rn.23055	10.0453	9.47691	9.76089	9.14771	9.03879	9.05463	9.12509	9.56288	9.798	-0.568385	-0.284406	-0.897584	-1.00651	-0.990666	-0.920209	-0.482413	-0.247293
4	Cipar1	castration induced prostatic apoptosis-related protein 1	1370962_at		286894	Rn.98484	5.26925	5.17101	4.86995	4.42721	4.56938	4.63433	4.68576	5.02328	5.15565	-0.0982409	-0.399296	-0.84204	-0.699872	-0.634913	-0.583482	-0.245968	-0.113601
4	Spn	sialophorin	1370987_at	RGD:3750	116995;24796	Rn.11144	11.239	10.9124	10.7792	9.92855	10.1781	10.0818	10.5807	10.8176	11.176	-0.326576	-0.459794	-1.31048	-1.06095	-1.15722	-0.658342	-0.421425	-0.0630198
4	Hip1r	huntingtin interacting protein 1 related	1370994_at	RGD:621615	81917	Rn.40639	7.26641	6.56877	6.60861	5.96186	6.29768	6.32268	6.87114	7.52202	7.33374	-0.697636	-0.657802	-1.30455	-0.968728	-0.943731	-0.395269	0.255606	0.0673313
4	Spag5	sperm associated antigen 5	1370999_at	RGD:620152	252918	Rn.46014	8.98177	8.47234	8.11148	7.6917	7.99439	7.68694	8.59016	8.94836	8.95888	-0.509428	-0.870289	-1.29007	-0.987383	-1.29483	-0.391604	-0.0334053	-0.0228831
4	Slc1a5	solute carrier family 1 (neutral amino acid transporter), member 5	1371040_at	RGD:628679;RGD:708512	266763;292657	Rn.28965	9.30941	8.71723	8.493	8.35701	8.42771	8.44672	8.98499	9.40727	9.33144	-0.592178	-0.816411	-0.952397	-0.881701	-0.862692	-0.32442	0.0978603	0.0220283
4	Adam6	a disintegrin and metallopeptidase domain 6	1371067_at	RGD:621472	192271	Rn.24189	3.53828	3.21903	3.03421	2.92765	3.10114	2.92627	3.56951	3.95977	4.05903	-0.319251	-0.504069	-0.610631	-0.437145	-0.61201	0.031229	0.421489	0.520747
4	Mcm6	minichromosome maintenance complex component 6	1371074_a_at	RGD:61967	29685	Rn.33226	8.26009	7.63859	7.85961	7.24864	7.60627	7.12489	7.92597	8.07383	8.14247	-0.621505	-0.40048	-1.01145	-0.653827	-1.1352	-0.334119	-0.186261	-0.117623
4	Irs2	insulin receptor substrate 2	1371091_at	RGD:69316	29376	Rn.92308	7.12604	6.90082	6.47428	5.86594	5.9367	5.94892	6.47061	6.83965	7.0994	-0.225216	-0.65176	-1.2601	-1.18933	-1.17712	-0.655429	-0.286386	-0.026639
4	Itgb7	integrin, beta 7	1371106_at	RGD:2929	25713	Rn.10767	8.48444	7.98965	8.32252	7.46555	7.35087	7.44493	7.64609	7.8843	8.36583	-0.494791	-0.161917	-1.01889	-1.13357	-1.0395	-0.838346	-0.600134	-0.118604
4	Ret	ret proto-oncogene	1371112_at	RGD:3556	24716	Rn.93200	4.22545	3.57005	3.67806	3.52421	3.38341	3.2909	3.50941	4.64826	4.11884	-0.655406	-0.547387	-0.701241	-0.842046	-0.934552	-0.716039	0.422803	-0.106611
4	Tfrc	transferrin receptor	1371113_a_at	RGD:70488	246382;64678	Rn.98672	10.5737	10.2144	9.75038	8.90552	9.53865	9.64682	10.6955	10.2539	10.0159	-0.359277	-0.823326	-1.66819	-1.03506	-0.926892	0.121777	-0.319772	-0.557808
4	Ppm1b	protein phosphatase 1B, magnesium dependent, beta isoform	1371136_at	RGD:3374	24667	Rn.4143	8.70882	8.51454	8.19223	7.77776	7.88789	7.78632	8.25946	8.67356	8.71524	-0.194281	-0.516594	-0.931059	-0.82093	-0.922497	-0.449366	-0.0352653	0.006423
4	Atp2a3	ATPase, Ca++ transporting, ubiquitous	1371165_a_at	RGD:2175	25391	Rn.9920	7.21796	6.61426	7.1016	5.90869	6.09903	5.8757	6.57912	7.64658	6.81118	-0.603693	-0.116358	-1.30926	-1.11892	-1.34226	-0.638834	0.428625	-0.406772
4	Nrg1	neuregulin 1	1371211_a_at	RGD:621341	112400	Rn.37438	4.53728	5.06212	4.15678	3.75173	3.39603	3.11781	3.12861	3.7934	4.08035	0.524834	-0.380504	-0.785551	-1.14125	-1.41947	-1.40867	-0.743882	-0.456931
4	Nrg1	neuregulin 1	1371212_at	RGD:621341	112400	Rn.37438	4.46029	4.58627	4.07417	3.61311	3.64992	3.37101	3.57481	3.75134	3.93058	0.125985	-0.386116	-0.847172	-0.810368	-1.08927	-0.88548	-0.708943	-0.529704
4	Mt1a	metallothionein 1a	1371237_a_at	RGD:3117	24567	Rn.54397	10.0528	10.7974	9.97875	9.31757	9.33512	10.2988	10.0203	9.75401	9.43218	0.744534	-0.0740856	-0.73527	-0.717716	0.245963	-0.032533	-0.298828	-0.62066
4	Igha	immunoglobulin heavy chain, alpha	1371284_at	RGD:2879	24486;314487	Rn.102149	5.84901	5.07817	4.91921	4.56518	4.91769	4.62021	5.05308	5.70803	5.53836	-0.770844	-0.929799	-1.28383	-0.931324	-1.2288	-0.795925	-0.140983	-0.31065
4	Ldb1	LIM domain binding 1	1371317_at		309447	Rn.102427	9.06461	7.91958	8.25919	7.93385	8.20082	8.377	8.79288	8.72839	8.47873	-1.14503	-0.80542	-1.13076	-0.863794	-0.687613	-0.27173	-0.336219	-0.585881
4	H1fx	H1 histone family, member X	1371376_at		500252		8.51251	7.32601	7.78418	7.22806	7.90431	7.47266	7.9612	8.34226	8.22623	-1.1865	-0.72833	-1.28445	-0.608201	-1.03985	-0.551313	-0.17025	-0.286279
4	Plac8	placenta-specific 8	1371447_at		360914	Rn.2649	12.7633	12.8632	12.5466	11.5549	11.7864	11.8157	12.3702	12.8204	12.7776	0.0999247	-0.216713	-1.20843	-0.976909	-0.947609	-0.393124	0.0571349	0.0143261
4	Chp	calcium binding protein p22	1371469_at	RGD:620447	64152	Rn.11041	9.47623	9.13526	8.82117	8.54181	8.7341	8.71397	9.32741	9.17682	9.35725	-0.340976	-0.655063	-0.934421	-0.742129	-0.762261	-0.148822	-0.299415	-0.118984
4	Asb6	ankyrin repeat and SOCS box-containing 6	1371497_at		296627	Rn.100295	8.0812	7.58753	7.4089	7.1331	7.19615	7.1762	7.61801	7.80541	7.61116	-0.493672	-0.6723	-0.948103	-0.885049	-0.905003	-0.463199	-0.275792	-0.470042
4	Bahd1	bromo adjacent homology domain containing 1	1371522_at		362194	Rn.99598	8.0299	7.50018	7.4282	7.1275	7.03796	7.11611	7.55825	7.80396	7.95707	-0.529723	-0.601701	-0.902403	-0.991934	-0.913786	-0.471651	-0.225933	-0.0728286
4	Rnf10	ring finger protein 10	1371526_at		288710	Rn.11656	11.151	10.7111	10.1805	9.31183	9.87306	9.91085	10.4681	10.7831	11.091	-0.439947	-0.970483	-1.83919	-1.27796	-1.24017	-0.682899	-0.367938	-0.0600084
4	Carhsp1	calcium regulated heat stable protein 1	1371536_at		260416	Rn.2653	10.1612	10.0693	9.67171	9.21324	9.36777	9.4041	9.8399	10.0096	9.77191	-0.0919263	-0.489522	-0.947994	-0.793458	-0.757135	-0.321336	-0.151675	-0.389318
4	Tsc22d4	TSC22 domain family, member 4	1371550_at		684980		8.50021	7.75915	7.79233	7.15927	7.41519	7.42914	7.76792	7.92754	8.17979	-0.741055	-0.707883	-1.34094	-1.08502	-1.07107	-0.732285	-0.572668	-0.320419
4	---	---	1371593_at				7.59712	6.95891	6.91005	6.57749	6.63063	6.56509	6.83758	7.36163	7.62609	-0.638212	-0.687072	-1.01963	-0.96649	-1.03203	-0.759538	-0.23549	0.0289677
4	Fis1	fission 1 (mitochondrial outer membrane) homolog (S. cerevisiae)	1371594_at		288584	Rn.1298	10.4245	9.49416	9.64859	9.09318	9.36376	9.39027	9.63635	10.0786	10.0657	-0.930306	-0.775877	-1.33129	-1.06071	-1.0342	-0.788122	-0.345854	-0.358786
4	Rnf187	ring finger protein 187	1371597_at		360533	Rn.100245	9.29729	8.75666	8.74687	8.20096	8.69113	8.54227	9.03903	9.01566	9.05929	-0.540637	-0.550421	-1.09633	-0.606164	-0.755024	-0.258263	-0.281631	-0.238005
4	Wdtc1	WD and tetratricopeptide repeats 1	1371606_at		313020	Rn.105253	7.4266	6.64923	6.71814	5.95016	6.3599	6.2776	6.90498	7.00976	7.04252	-0.77737	-0.708462	-1.47644	-1.06671	-1.14901	-0.521623	-0.41684	-0.384084
4	Dgat2	diacylglycerol O-acyltransferase homolog 2 (mouse)	1371615_at	RGD:620329	252900	Rn.9523	9.32864	10.1529	9.17231	8.52289	8.06285	8.22989	8.25218	9.30969	9.75922	0.824227	-0.156327	-0.805746	-1.26579	-1.09874	-1.07645	-0.0189428	0.430581
4	Cxxc5	CXXC finger 5	1371629_at		291670	Rn.105695	9.28293	8.57162	8.65535	8.55213	8.83581	8.84066	9.38415	9.97766	9.78601	-0.711315	-0.627587	-0.730806	-0.447127	-0.442271	0.10121	0.694722	0.503079
4	Cort /// Pgd	cortistatin /// phosphogluconate dehydrogenase	1371646_at	RGD:3314	24643;362660	Rn.915	10.8788	10.4823	10.9645	10.4123	10.2779	9.98989	9.6024	10.1716	10.5436	-0.396559	0.0856336	-0.466549	-0.600919	-0.888951	-1.27644	-0.707214	-0.335196
4	Cbx7	chromobox homolog 7	1371672_at		362962	Rn.12512	6.9078	6.65856	6.21171	5.42789	5.90699	6.35989	6.97917	6.85449	7.06529	-0.249248	-0.696095	-1.47991	-1.00081	-0.547909	0.0713701	-0.0533175	0.15749
4	Gpr56	G protein-coupled receptor 56	1371696_at	RGD:628617	260326	Rn.1677	7.82302	7.01635	6.95969	6.43358	6.49958	7.06535	7.58657	7.9716	8.1632	-0.806666	-0.86333	-1.38944	-1.32344	-0.757668	-0.236445	0.148581	0.340178
4	Tspan7	tetraspanin 7	1371702_at	RGD:3873	25169;317349;363447	Rn.13685	7.80802	6.38547	7.00515	6.61431	6.18633	6.72525	6.98077	7.99005	8.27532	-1.42255	-0.802872	-1.19371	-1.62169	-1.08277	-0.827249	0.18203	0.467299
4	Tnpo2	transportin 2 (importin 3, karyopherin beta 2b)	1371707_at		304670	Rn.69808	8.75713	7.94963	8.1868	8.26001	8.18808	8.18884	8.293	8.4757	8.40277	-0.807503	-0.570329	-0.497119	-0.569055	-0.568297	-0.464135	-0.28143	-0.354366
4	Ypel5	yippee-like 5 (Drosophila)	1371729_at		298792	Rn.1136	11.1517	10.683	10.208	9.26622	10.0255	10.1595	10.7644	10.8514	11.1725	-0.468717	-0.943689	-1.88546	-1.12618	-0.992204	-0.387264	-0.300251	0.0208047
4	RGD1310660	similar to RIKEN cDNA 2700038C09	1371747_at		296470	Rn.1389	8.69275	7.97199	8.33563	8.46927	8.34118	8.28065	8.69672	9.20684	8.92661	-0.720761	-0.357125	-0.223483	-0.351578	-0.412105	0.00396919	0.514082	0.233857
4	Isyna1	inositol-3-phosphate synthase 1	1371817_at		290651	Rn.98850	7.0641	6.85048	6.54194	6.30684	6.30852	6.52285	6.72436	6.68762	6.73327	-0.213619	-0.522156	-0.757261	-0.755582	-0.541251	-0.339744	-0.376484	-0.330833
4	Stag2	stromal antigen 2	1371823_at		313304	Rn.29288	10.6667	10.2565	10.1632	9.84382	9.90886	9.86798	10.4559	10.6239	10.7143	-0.41027	-0.503509	-0.822923	-0.757874	-0.798759	-0.210816	-0.0428076	0.0475397
4	Syvn1	synovial apoptosis inhibitor 1, synoviolin	1371827_at		361712	Rn.101426	8.89101	8.19199	7.95018	7.84788	7.88151	7.84343	8.53574	9.27087	9.23388	-0.699022	-0.940829	-1.04313	-1.0095	-1.04758	-0.355268	0.37986	0.342868
4	Rrm1	ribonucleotide reductase M1	1371862_at	RGD:3603	24729;365320	Rn.22094	10.5514	10.2266	10.007	9.52141	9.85476	9.40992	10.3631	10.5555	10.568	-0.324813	-0.544431	-1.03002	-0.696675	-1.14152	-0.188374	0.00402864	0.0165618
4	---	---	1371867_at				9.2051	8.76917	8.61819	7.99008	8.16816	8.19396	8.87922	8.93569	9.17784	-0.435931	-0.586911	-1.21502	-1.03694	-1.01114	-0.325879	-0.269408	-0.0272611
4	Bcas2	breast carcinoma amplified sequence 2	1371868_at		295334	Rn.1225	11.6727	11.3078	10.7828	9.93207	10.6902	10.6034	11.4919	11.3924	11.5881	-0.364899	-0.8899	-1.74066	-0.982544	-1.06934	-0.180794	-0.2803	-0.0846332
4	Anp32e	Acidic (leucine-rich) nuclear phosphoprotein 32 family, member E	1371873_at		361999	Rn.4268	10.7801	10.1787	9.95876	9.56854	9.88811	9.72273	10.5383	10.7465	10.6773	-0.601458	-0.821384	-1.2116	-0.892031	-1.05742	-0.241853	-0.0336736	-0.102827
4	Kcnk5	potassium channel, subfamily K, member 5	1371898_at		364241		5.4887	5.21259	4.84962	4.38573	4.56679	4.65034	4.97403	5.20073	5.20879	-0.276104	-0.63908	-1.10297	-0.921911	-0.838356	-0.514664	-0.287963	-0.279902
4	---	---	1371902_at				7.16496	6.48497	6.62963	6.4158	6.58528	6.26472	6.46525	6.76248	7.24045	-0.679992	-0.535332	-0.749159	-0.579685	-0.90024	-0.699708	-0.402487	0.0754827
4	Nxt1	NTF2-like export factor 1	1371908_at		296219	Rn.8541	9.3352	9.03877	8.69672	8.50548	8.71318	8.45084	9.1251	8.90512	9.00626	-0.296428	-0.638481	-0.829716	-0.62202	-0.884358	-0.210093	-0.430074	-0.328935
4	Sepx1	selenoprotein X, 1	1371916_at		685059		11.3744	11.2096	11.256	10.5922	10.4994	10.306	10.4366	10.7609	11.0274	-0.164757	-0.118434	-0.78225	-0.874994	-1.06838	-0.937852	-0.613524	-0.346979
4	Cdca8	cell division cycle associated 8	1371928_at		500545		8.34081	7.60415	7.85432	7.42991	7.62281	7.07769	7.7793	8.10367	7.93396	-0.736661	-0.486494	-0.910906	-0.717999	-1.26312	-0.561511	-0.237137	-0.40685
4	Usp21	ubiquitin specific peptidase 21	1371934_at		678925		8.44874	7.92498	7.94036	7.70476	7.553	7.68683	7.95043	8.15334	8.41989	-0.523761	-0.508375	-0.743979	-0.895732	-0.761909	-0.498311	-0.295399	-0.0288458
4	Ccng2	cyclin G2	1371953_at		29157;305223	Rn.95717	9.76837	9.45105	9.24909	8.92929	9.265	9.08487	9.87823	10.7011	10.3262	-0.317319	-0.519283	-0.839082	-0.503368	-0.683497	0.109859	0.932771	0.557781
4	Pcmt1	protein-L-isoaspartate (D-aspartate) O-methyltransferase 1	1371966_at	RGD:3268	25604	Rn.86985	9.37746	8.72336	8.86132	8.32524	8.46155	8.47596	8.89694	9.1038	9.09933	-0.654107	-0.516141	-1.05222	-0.915909	-0.901501	-0.480522	-0.273667	-0.278138
4	Fam111a	family with sequence similarity 111, member A	1371970_at		499322		9.85966	9.7721	9.36495	8.70083	8.94072	8.53318	9.49824	9.58293	9.62831	-0.08756	-0.494712	-1.15884	-0.918941	-1.32649	-0.361428	-0.276738	-0.231353
4	Unc84b	unc-84 homolog B (C. elegans)	1371972_at		315135	Rn.100525	9.82425	9.44048	9.44524	8.58982	8.6693	8.6285	8.6482	9.48657	9.56238	-0.383776	-0.379011	-1.23443	-1.15495	-1.19576	-1.17605	-0.337688	-0.261879
4	Hmgn3	high mobility group nucleosomal binding domain 3	1371989_at		113990;300865	Rn.106652	10.021	9.60531	9.46627	9.28215	9.45827	9.42825	9.9916	10.684	10.5279	-0.415684	-0.554733	-0.738851	-0.562733	-0.592745	-0.0294015	0.66304	0.506889
4	RGD1311249	Similar to RIKEN cDNA B230312A22	1371991_at		298201	Rn.63818	9.03039	8.30844	8.02534	7.48794	8.05945	8.03149	8.55282	8.34648	8.69488	-0.721957	-1.00506	-1.54245	-0.970939	-0.998908	-0.477575	-0.683913	-0.335512
4	Cpne3	copine III	1371993_at		313087	Rn.4034	9.06876	8.57746	8.70755	7.91695	7.7872	8.02506	8.18793	8.40413	8.80181	-0.491305	-0.361213	-1.15181	-1.28156	-1.0437	-0.880831	-0.664636	-0.266953
4	Net1	neuroepithelial cell transforming 1	1372000_at		307098	Rn.99701	9.73819	9.26835	8.9779	8.19421	8.6053	8.98622	9.55957	9.4761	9.77019	-0.469844	-0.760288	-1.54399	-1.1329	-0.751973	-0.178622	-0.262095	0.0319977
4	---	---	1372011_at				11.5983	11.7511	11.3068	10.2103	10.4268	10.4478	10.9971	11.1225	11.4338	0.152812	-0.291533	-1.388	-1.17151	-1.15047	-0.601178	-0.475794	-0.164508
4	Tacc1	transforming, acidic coiled-coil containing protein 1	1372015_at		306562	Rn.2309	10.4677	9.64793	9.76659	9.64481	9.59993	9.69861	9.92588	9.94607	10.2125	-0.819738	-0.701077	-0.82285	-0.867734	-0.769049	-0.541781	-0.521591	-0.255205
4	Nup188	nucleoporin 188	1372021_at		366016	Rn.11918	7.54088	7.05403	7.03627	6.99646	6.94944	6.67301	7.11732	7.33397	7.28293	-0.486848	-0.504605	-0.544421	-0.591439	-0.867871	-0.42356	-0.206904	-0.257945
4	---	---	1372022_at				8.13021	7.3205	7.30569	7.0191	6.92131	6.81754	7.3975	7.93959	8.03882	-0.80971	-0.824522	-1.11111	-1.2089	-1.31266	-0.732702	-0.190621	-0.091392
4	---	---	1372024_at				8.42086	7.65611	7.92854	7.71074	7.63639	7.62307	7.55106	7.64825	8.17464	-0.764752	-0.492327	-0.710127	-0.784473	-0.79779	-0.869805	-0.772618	-0.246226
4	Zfyve21	zinc finger, FYVE domain containing 21	1372030_at				9.49754	8.46265	8.71464	8.59278	8.62463	8.60483	8.94157	9.15578	9.20336	-1.03489	-0.782895	-0.904753	-0.872905	-0.892708	-0.555965	-0.341757	-0.294176
4	Mknk2	MAP kinase-interacting serine/threonine kinase 2	1372038_at		299618	Rn.24354	9.44889	8.77468	8.86561	8.42101	8.48478	8.51128	9.10631	9.45171	9.43174	-0.674208	-0.583271	-1.02788	-0.964106	-0.937608	-0.342578	0.00282383	-0.0171506
4	---	---	1372081_at				8.73093	8.13032	7.90459	7.8282	7.95397	8.18662	8.42195	8.90877	8.87823	-0.600609	-0.826335	-0.902725	-0.776959	-0.544304	-0.308974	0.177842	0.147299
4	Ptp4a3	protein tyrosine phosphatase 4a3	1372084_at		362930	Rn.106043	8.54732	8.29362	8.00789	7.58631	8.05925	8.15585	8.68467	9.49784	9.09221	-0.253696	-0.539426	-0.961002	-0.488069	-0.391463	0.137353	0.950526	0.544893
4	Arl6ip2	ADP-ribosylation factor-like 6 interacting protein 2	1372085_at		298757	Rn.101008	9.78938	9.22039	9.00895	8.57333	8.85139	8.75738	9.17794	9.51062	9.61481	-0.568985	-0.780426	-1.21605	-0.937985	-1.032	-0.611433	-0.27876	-0.174563
4	---	---	1372089_at				9.0026	8.26492	8.47098	8.3557	8.34014	8.34115	8.48543	8.85608	9.00709	-0.737677	-0.53162	-0.6469	-0.662451	-0.66145	-0.517163	-0.14652	0.00449626
4	Mid1ip1	MID1 interacting protein 1 (gastrulation specific G12 homolog (zebrafish))	1372091_at		404280		9.55408	8.90918	8.97488	8.02134	8.21464	8.04357	8.57722	9.00016	9.09463	-0.644899	-0.579195	-1.53273	-1.33944	-1.51051	-0.97686	-0.553922	-0.45945
4	Mxi1	MAX interactor 1	1372093_at	RGD:3128	25701	Rn.37510	10.367	9.87039	9.70282	8.80964	9.22685	9.14555	9.71434	9.8481	10.0901	-0.496599	-0.664169	-1.55735	-1.14014	-1.22143	-0.652646	-0.518889	-0.276909
4	Ppap2b	phosphatidic acid phosphatase type 2B	1372101_at	RGD:620454	192270	Rn.12038	8.24776	8.41751	7.30765	7.38359	7.17592	7.6209	7.94936	8.42245	8.92379	0.169752	-0.940107	-0.864165	-1.07184	-0.626854	-0.2984	0.174692	0.676036
4	LOC498996	similar to DnaJ (Hsp40) homolog, subfamily A, member 4	1372103_at		498996		7.81775	7.24391	6.71083	6.192	6.45074	6.48843	7.07038	7.19824	7.398	-0.573846	-1.10693	-1.62575	-1.36701	-1.32932	-0.747377	-0.619509	-0.419752
4	---	---	1372126_at		315745	Rn.22351	10.2514	9.98322	9.80122	9.6442	9.76862	9.66797	10.2667	10.8442	10.6242	-0.268166	-0.450166	-0.60719	-0.482762	-0.583421	0.0153081	0.592833	0.372766
4	Arfgef1	ADP-ribosylation factor guanine nucleotide-exchange factor 1(brefeldin A-inhibited)	1372130_at		312915	Rn.6834	8.93404	8.64417	8.68911	8.31197	8.21311	8.24429	8.20874	8.6117	8.88448	-0.28987	-0.244931	-0.622071	-0.720929	-0.689743	-0.725296	-0.322339	-0.0495577
4	Tspan14	tetraspanin 14	1372136_at				11.12	10.6499	10.6563	10.1439	10.3153	10.2421	10.7227	11.4952	11.2948	-0.470123	-0.46367	-0.976149	-0.804678	-0.877959	-0.397361	0.375224	0.174813
4	Prkca	protein kinase C, alpha	1372176_at	RGD:3395	24680	Rn.86669	7.00421	6.51141	6.29311	5.77282	5.75575	5.64983	5.98606	6.74062	6.7008	-0.492797	-0.711104	-1.23139	-1.24847	-1.35438	-1.01816	-0.263592	-0.303416
4	Rpa1	Replication protein A1	1372181_at		287524	Rn.14841	9.29409	8.56539	8.85055	8.485	8.6015	8.41944	8.95889	9.38514	9.30083	-0.728702	-0.443544	-0.809091	-0.692594	-0.874651	-0.335203	0.0910454	0.00673866
4	Top2a	topoisomerase (DNA) II alpha	1372186_a_at	RGD:62048	360243	Rn.90996	10.0283	9.18631	9.2748	8.73263	8.85984	8.38431	9.46844	9.92807	9.88997	-0.841997	-0.753507	-1.29568	-1.16846	-1.64399	-0.559871	-0.100242	-0.138338
4	Ncaph2	Non-SMC condensin II complex, subunit H2	1372188_at		300149	Rn.4227	8.22987	7.59685	7.69312	7.45844	7.4353	7.28412	7.88836	8.21287	8.14249	-0.633015	-0.536749	-0.771424	-0.79457	-0.94575	-0.341511	-0.0170005	-0.0873798
4	Mepce	methylphosphate capping enzyme	1372198_at		304361	Rn.8409	8.0186	7.31062	7.44741	7.11106	7.24566	7.19413	7.4457	7.90705	8.01456	-0.707977	-0.571188	-0.90754	-0.772941	-0.824469	-0.572901	-0.111549	-0.00404135
4	Gpsm3	G-protein signaling modulator 3 (AGS3-like, C. elegans)	1372200_at		406163		9.72452	9.18109	9.27955	8.22036	8.39273	8.20307	8.55253	8.85353	9.4897	-0.543429	-0.444965	-1.50416	-1.33179	-1.52144	-1.17199	-0.87099	-0.234813
4	Zfp278	zinc finger protein 278	1372205_at		305471	Rn.71473	8.05366	7.12946	7.10528	6.03363	6.59727	6.51136	7.28138	7.69116	7.87376	-0.924194	-0.948381	-2.02003	-1.45639	-1.54229	-0.772275	-0.362494	-0.179893
4	Brd8	bromodomain containing 8	1372207_at		291691	Rn.98723	8.90792	8.56741	8.26084	7.79792	8.15347	8.13433	8.72771	8.98049	8.89888	-0.340507	-0.647082	-1.11	-0.754448	-0.773595	-0.180209	0.0725641	-0.00904401
4	Mafk	v-maf musculoaponeurotic fibrosarcoma oncogene homolog K (avian)	1372211_at	RGD:628633	246760	Rn.84870	8.15312	7.7266	7.21464	6.54127	7.07928	7.07188	7.57887	7.63487	7.7725	-0.426517	-0.938476	-1.61185	-1.07384	-1.08124	-0.574248	-0.518249	-0.380617
4	---	---	1372221_at				9.53106	8.96251	8.68288	8.47994	8.70843	8.77357	9.12316	9.3629	9.55955	-0.568552	-0.848184	-1.05112	-0.822634	-0.757487	-0.407904	-0.16816	0.0284917
4	Cpeb4	cytoplasmic polyadenylation element binding protein 4	1372223_at				10.1154	9.68227	9.25142	8.70018	8.88241	8.99444	9.85145	9.74253	9.87624	-0.433168	-0.864016	-1.41526	-1.23303	-1.121	-0.263989	-0.372914	-0.239198
4	---	---	1372226_at				7.19409	6.71171	6.4842	5.62043	5.53423	6.29577	6.60444	6.37135	6.6643	-0.482378	-0.709885	-1.57366	-1.65986	-0.898317	-0.589652	-0.822744	-0.529791
4	Wbp1	WW domain binding protein 1	1372232_at		297381	Rn.106816	8.85197	8.30648	8.2224	7.92072	8.19157	8.24064	8.69207	8.7102	8.64934	-0.545491	-0.629577	-0.931254	-0.660408	-0.611336	-0.159901	-0.14177	-0.20263
4	Dek	DEK oncogene	1372259_at		306817;368079	Rn.27546	11.5539	11.2701	10.9921	10.5958	10.9245	10.7633	11.6916	11.7551	11.5055	-0.283798	-0.561839	-0.958127	-0.629444	-0.790661	0.137612	0.201118	-0.0484794
4	Rogdi	rogdi homolog (Drosophila)	1372260_at		287061	Rn.995	8.60418	7.72617	8.019	7.18412	7.5417	7.62569	7.79238	8.31201	8.34527	-0.878016	-0.585179	-1.42006	-1.06249	-0.97849	-0.811805	-0.292172	-0.258909
4	Rev3l	REV3-like, catalytic subunit of DNA polymerase zeta (yeast)	1372266_at		309812	Rn.8189	8.7143	8.49049	7.99172	7.81611	7.76715	7.9498	8.58155	8.88026	8.89185	-0.223805	-0.722571	-0.898183	-0.947145	-0.7645	-0.132749	0.165967	0.177558
4	---	---	1372268_at				4.68947	3.94878	3.89816	3.81261	3.59586	3.7023	3.79297	4.01572	4.63252	-0.740696	-0.79131	-0.876861	-1.09362	-0.987176	-0.8965	-0.673755	-0.0569588
4	LOC692032	hypothetical protein LOC692032	1372272_at		692032		7.67426	6.94981	6.88859	6.68525	6.7035	6.6856	7.21389	7.56747	7.35672	-0.724449	-0.785673	-0.989014	-0.970757	-0.988662	-0.460374	-0.106795	-0.317545
4	Agpat3	1-acylglycerol-3-phosphate O-acyltransferase 3	1372276_at		294324	Rn.100251	5.60813	4.62879	4.78167	4.97877	4.86398	4.97438	4.8384	5.76581	6.1709	-0.979341	-0.826461	-0.629364	-0.744148	-0.633746	-0.769727	0.157678	0.56277
4	LOC641316	similar to aldehyde dehydrogenase 4 family, member A1	1372277_at				8.20198	7.17987	7.59338	6.60253	6.87342	7.07016	7.23233	7.51644	7.93247	-1.02211	-0.608602	-1.59945	-1.32856	-1.13181	-0.969649	-0.685536	-0.269505
4	---	---	1372278_at				6.90187	6.44628	6.27829	5.60993	5.64791	5.63888	5.83241	6.16625	6.21271	-0.455591	-0.623585	-1.29194	-1.25396	-1.263	-1.06946	-0.735622	-0.68916
4	Bcl2l13	BCL2-like 13 (apoptosis facilitator)	1372279_at				8.50446	7.7501	7.56546	7.03214	7.3062	7.18242	7.89676	8.0635	8.35676	-0.754362	-0.939	-1.47232	-1.19826	-1.32205	-0.607701	-0.440959	-0.147702
4	RGD1562059	Similar to RIKEN cDNA 1110038F21	1372293_at		361993	Rn.19239	8.09648	8.49228	7.62848	6.54943	7.17103	6.92046	7.61058	7.69214	7.76348	0.395795	-0.467998	-1.54705	-0.925447	-1.17602	-0.485903	-0.404343	-0.333001
4	Narf	nuclear prelamin A recognition factor	1372295_at		360681	Rn.107313	10.0806	9.38913	9.17604	8.18596	8.62732	8.42267	9.40206	9.5665	9.73667	-0.691463	-0.90456	-1.89463	-1.45327	-1.65792	-0.678535	-0.514094	-0.343927
4	Fam82a2	family with sequence similarity 82, member A2	1372302_at		311328	Rn.18772	8.15094	7.67162	7.32399	6.98082	7.29673	7.2817	7.65003	7.70837	8.04257	-0.479327	-0.826953	-1.17013	-0.854213	-0.869242	-0.500916	-0.442577	-0.108374
4	Ethe1	ethylmalonic encephalopathy 1	1372306_at		292710	Rn.14691	7.99423	8.04383	8.0491	7.50976	7.16536	6.90163	6.65206	7.19392	7.53361	0.0496055	0.0548681	-0.484468	-0.828867	-1.0926	-1.34216	-0.800305	-0.460616
4	---	---	1372307_at				8.44019	7.6793	7.72021	7.583	7.70918	7.80466	7.96374	8.00117	8.15995	-0.760887	-0.719975	-0.857185	-0.731003	-0.635529	-0.476448	-0.439019	-0.280239
4	Lyl1	lymphoblastic leukemia derived sequence 1	1372321_at		304663	Rn.17352	9.24007	8.61271	8.56194	7.62702	8.22353	7.89951	8.3625	8.72056	8.8328	-0.62736	-0.678126	-1.61305	-1.01654	-1.34056	-0.877567	-0.51951	-0.40727
4	Myef2	myelin expression factor 2	1372327_at		679712		9.32608	8.70838	8.36528	8.24945	8.50933	8.46576	8.88434	9.19201	9.13179	-0.617694	-0.960794	-1.07663	-0.816741	-0.860311	-0.441737	-0.134066	-0.19428
4	---	---	1372345_at				5.21518	3.77914	3.85008	3.71285	3.75592	3.90212	4.38655	4.64175	5.01737	-1.43603	-1.36509	-1.50233	-1.45925	-1.31306	-0.828621	-0.57343	-0.197807
4	Mcm3	minichromosome maintenance complex component 3	1372406_at		316273	Rn.12916	9.59344	8.95529	9.03554	8.42104	8.71454	8.29386	9.26564	9.60397	9.56343	-0.638143	-0.5579	-1.1724	-0.878894	-1.29957	-0.327795	0.0105321	-0.030002
4	RGD1311739	similar to RIKEN cDNA 1700037H04	1372430_at		311428	Rn.28249	10.2122	9.60739	9.05489	8.20245	8.78118	8.6696	9.46407	9.60369	9.88045	-0.604793	-1.15729	-2.00973	-1.431	-1.54259	-0.748109	-0.608492	-0.331734
4	---	---	1372452_at				8.61584	8.08487	7.85981	7.85529	8.12773	7.99326	8.61399	9.42041	9.15968	-0.530971	-0.756034	-0.760549	-0.488116	-0.622586	-0.00184854	0.804563	0.543841
4	Vasp	vasodilator-stimulated phosphoprotein	1372459_at		361517	Rn.98750	11.0877	10.6972	10.8338	10.4313	10.3742	10.4141	10.3131	10.6373	10.8033	-0.390545	-0.253916	-0.656471	-0.71352	-0.673643	-0.774604	-0.450403	-0.284418
4	Slmap	sarcolemma associated protein	1372489_at		290533	Rn.101094	9.60457	9.24776	9.24547	8.75845	8.57594	8.54278	8.78899	9.34688	9.45033	-0.356815	-0.359103	-0.846116	-1.02863	-1.06179	-0.815581	-0.257693	-0.154241
4	Cldn10	claudin 10	1372492_at		290485	Rn.99994	4.99703	5.55972	4.54308	4.15714	4.22092	4.06091	4.10294	4.42705	4.61845	0.56269	-0.453951	-0.839891	-0.776109	-0.936121	-0.89409	-0.569981	-0.378581
4	Kif22	kinesin family member 22	1372516_at		293502	Rn.8601	10.2353	9.60298	9.67159	9.05888	9.44643	8.91251	9.76913	10.052	10.0357	-0.6323	-0.563691	-1.1764	-0.788853	-1.32277	-0.466146	-0.183234	-0.199613
4	Fbln1	fibulin 1	1372518_at		315191	Rn.9375	6.85658	6.94464	6.86122	6.20527	5.79402	5.3555	6.07648	6.35824	6.17372	0.0880607	0.00463724	-0.65131	-1.06256	-1.50108	-0.780103	-0.498337	-0.68286
4	Nup93	nucleoporin 93kDa	1372519_at		291874	Rn.24203	9.19603	8.56001	8.85105	8.73676	8.57348	8.37586	8.51474	8.96172	8.83772	-0.636018	-0.344981	-0.459277	-0.622551	-0.820177	-0.681294	-0.234311	-0.358315
4	Gclc	glutamate-cysteine ligase, catalytic subunit	1372523_at	RGD:619868	116797;117132;25283	Rn.8365	9.22551	8.45764	8.17412	7.83307	8.23724	7.855	8.76846	8.88007	8.86388	-0.767872	-1.05139	-1.39245	-0.988272	-1.37052	-0.457054	-0.345445	-0.361636
4	---	---	1372524_at				6.84766	6.09429	5.82374	5.29731	5.75931	6.05636	6.43606	7.07515	7.36149	-0.753369	-1.02392	-1.55035	-1.08835	-0.791305	-0.411599	0.227493	0.513828
4	Hcfc1	host cell factor C1	1372530_at		363519	Rn.111110	9.34529	8.76461	8.75349	8.445	8.59685	8.48777	9.12118	9.51572	9.3413	-0.580681	-0.591804	-0.900293	-0.748439	-0.857522	-0.22411	0.170427	-0.00398827
4	Pitpnm2	phosphatidylinositol transfer protein, membrane-associated 2	1372532_at		304474	Rn.69950	7.26729	6.53244	6.46066	5.66851	6.01987	6.1676	6.47223	7.15083	7.0494	-0.734848	-0.806631	-1.59878	-1.24742	-1.09968	-0.795053	-0.116453	-0.217885
4	---	---	1372539_at				6.62461	6.14969	5.70877	5.23599	5.25386	5.43963	5.73527	6.48906	6.52924	-0.474922	-0.915838	-1.38862	-1.37075	-1.18498	-0.889342	-0.135555	-0.0953677
4	Mapkapk3	mitogen-activated protein kinase-activated protein kinase 3	1372546_at		315994	Rn.8789	7.99132	8.15408	7.87462	7.53113	7.20989	7.11685	6.85116	7.3569	7.77808	0.162759	-0.116704	-0.460194	-0.78143	-0.874474	-1.14016	-0.634427	-0.213245
4	Polr2l	polymerase (RNA) II (DNA directed) polypeptide L	1372556_at		502374		10.7239	10.1718	10.1658	9.69774	9.88692	9.66242	9.94678	10.1774	10.2874	-0.552073	-0.558113	-1.02615	-0.836969	-1.06147	-0.777108	-0.546502	-0.436478
4	Ng23	Ng23 protein	1372559_at		406170		6.80429	6.1209	6.00677	5.96499	6.1834	6.18658	6.99338	7.98133	7.12223	-0.683394	-0.797522	-0.839301	-0.620893	-0.617709	0.189094	1.17704	0.317939
4	RGD1308143	similar to D330021B20 protein	1372563_at		316685	Rn.98546	9.29318	9.04706	8.78303	8.40064	8.37322	8.45488	8.86281	9.33457	9.31537	-0.24612	-0.510146	-0.892534	-0.919958	-0.838291	-0.430367	0.0413987	0.022199
4	Usp30	ubiquitin specific peptidase 30	1372570_at		304579	Rn.55895	7.93469	7.21766	7.22303	6.97424	7.33529	7.27959	7.62596	7.68123	7.80508	-0.717024	-0.711661	-0.960453	-0.599396	-0.655104	-0.308733	-0.253463	-0.129613
4	2-Mar	membrane-associated ring finger (C3HC4) 2	1372571_at		362849	Rn.103632	11.2483	10.9814	10.5558	9.77271	10.3177	10.3631	10.8309	10.8948	11.0882	-0.266917	-0.692491	-1.47561	-0.930635	-0.88519	-0.417453	-0.35348	-0.160086
4	Madd	MAP-kinase activating death domain	1372580_at	RGD:619922	94193	Rn.90117	8.35028	7.71579	7.74293	7.31865	7.42682	7.49963	7.65704	7.97308	8.16711	-0.63449	-0.607351	-1.03163	-0.923464	-0.850649	-0.693244	-0.377206	-0.18317
4	RGD1566254	RGD1566254	1372585_at		499318		9.86967	8.98785	9.34949	9.331	9.34805	9.94146	9.83024	10.0362	10.2829	-0.881821	-0.520178	-0.538664	-0.521617	0.0717901	-0.03943	0.166559	0.413185
4	Mgst2	microsomal glutathione S-transferase 2	1372599_at		295037	Rn.7854	10.3199	10.2562	10.2372	9.65108	9.58543	9.21672	9.16327	9.94109	10.139	-0.0636861	-0.0827456	-0.668837	-0.734488	-1.10319	-1.15665	-0.378824	-0.180894
4	Stbd1	starch binding domain 1	1372602_at		305234	Rn.1935	6.88763	5.85356	6.6158	5.82057	5.95446	5.95596	5.80486	6.23352	6.8572	-1.03408	-0.271828	-1.06706	-0.933167	-0.931675	-1.08277	-0.654108	-0.0304303
4	Gatad1	GATA zinc finger domain containing 1	1372605_at		500005		8.66485	8.13805	8.27034	8.10315	7.91323	7.87269	8.04178	8.43659	8.43721	-0.526794	-0.39451	-0.561698	-0.751616	-0.792162	-0.623071	-0.228261	-0.227636
4	Anp32e	acidic (leucine-rich) nuclear phosphoprotein 32 family, member E	1372620_at		361999	Rn.4268	10.5982	10.0104	9.97295	9.25603	9.78321	9.43658	10.4006	10.5018	10.513	-0.587778	-0.625219	-1.34214	-0.814956	-1.16159	-0.19756	-0.0963831	-0.0852041
4	RGD1560778	similar to RIKEN cDNA 6530418L21	1372622_at		316001	Rn.35964	7.63505	6.85995	6.90947	6.37869	6.42489	6.62794	6.88218	7.39682	7.23119	-0.775105	-0.725586	-1.25636	-1.21016	-1.00711	-0.752877	-0.238234	-0.403864
4	Tk1	thymidine kinase 1, soluble	1372631_at	RGD:621014	116788;117124;24834	Rn.4191	9.64207	8.81971	9.04139	8.79046	9.06603	8.65758	9.27981	9.11575	9.19868	-0.822354	-0.600674	-0.851606	-0.576036	-0.984488	-0.362258	-0.526319	-0.443384
4	Foxo4	forkhead box O4	1372652_at		302415	Rn.105028	7.57089	6.72709	6.61109	6.22932	6.66069	6.5249	7.02333	7.1781	7.34986	-0.843806	-0.959803	-1.34157	-0.910204	-1.04599	-0.547558	-0.392793	-0.221032
4	Fbxo34	F-box protein 34	1372662_at		305830	Rn.7800	9.01528	8.63639	8.09886	7.65844	7.99377	7.94169	8.70533	8.81173	8.90441	-0.378891	-0.91642	-1.35684	-1.02151	-1.07359	-0.309952	-0.203552	-0.110867
4	---	---	1372666_at				9.85095	9.41104	9.02215	8.5354	8.96858	8.85537	9.77225	10.1938	9.89848	-0.439909	-0.828807	-1.31555	-0.882371	-0.995581	-0.0786988	0.342857	0.047527
4	RGD1307218	similar to RIKEN cDNA 2810432L12	1372682_at		362518	Rn.63418	5.96194	5.56251	5.60222	5.26534	5.18731	5.07603	4.71868	5.48751	5.67944	-0.399439	-0.359722	-0.696601	-0.774631	-0.885919	-1.24327	-0.474431	-0.282502
4	Cdkn3	cyclin-dependent kinase inhibitor 3	1372685_at				10.8967	10.501	10.3371	9.81907	10.1112	9.68928	10.5647	10.86	10.713	-0.395783	-0.559625	-1.07768	-0.785513	-1.20747	-0.33201	-0.0367355	-0.183734
4	Exosc7	exosome component 7	1372688_at		316098	Rn.45886	9.40509	8.99445	8.82833	8.58224	8.57263	8.44858	8.89641	9.15775	9.25554	-0.410643	-0.576759	-0.822849	-0.832459	-0.956507	-0.508681	-0.247336	-0.149552
4	Tnk2	tyrosine kinase, non-receptor, 2	1372692_at		303882	Rn.98335	8.88274	8.24074	8.07194	7.82578	8.38384	8.48312	8.46828	8.42243	8.59386	-0.641999	-0.810803	-1.05696	-0.498904	-0.399621	-0.414465	-0.46031	-0.288879
4	Prkaca /// RGD1305094	protein kinase, cAMP-dependent, catalytic, alpha /// similar to CG2662-PA	1372698_at		304649	Rn.20	8.25422	7.67188	7.61939	7.25996	7.34495	7.18454	7.86902	8.03379	7.94332	-0.582343	-0.634838	-0.994265	-0.909278	-1.06968	-0.385208	-0.220436	-0.310903
4	Hist1h4b	histone cluster 1, H4b	1372726_at	RGD:620814	64627	Rn.115848	8.47798	8.43251	8.01215	7.47217	7.6379	7.50602	8.36961	8.21311	8.43789	-0.0454706	-0.465834	-1.00582	-0.840085	-0.971961	-0.108367	-0.264871	-0.0400883
4	Sort1	sortilin 1	1372728_at	RGD:619999	83576	Rn.11286	9.45393	8.9516	9.0263	8.58957	8.46401	8.67735	8.74546	8.97568	9.37174	-0.502331	-0.427639	-0.864361	-0.989928	-0.776588	-0.708479	-0.478259	-0.0821953
4	Ankmy2	ankyrin repeat and MYND domain containing 2	1372742_at		314046	Rn.17274	8.42161	7.34996	7.65912	7.53364	7.74433	7.7422	7.93426	8.16887	8.29987	-1.07165	-0.762498	-0.887973	-0.67728	-0.679414	-0.487354	-0.252745	-0.121744
4	---	---	1372749_at				10.6186	10.4662	10.3327	9.44657	9.59841	9.3571	9.48368	10.197	10.4614	-0.152409	-0.285942	-1.17207	-1.02024	-1.26155	-1.13496	-0.4216	-0.157195
4	Map4k2	mitogen activated protein kinase kinase kinase kinase 2	1372756_at		293694	Rn.39280	8.66309	8.42275	8.15146	7.52236	7.43115	7.5231	7.64966	8.27254	8.73489	-0.240342	-0.511631	-1.14073	-1.23194	-1.13999	-1.01343	-0.390546	0.0718034
4	LOC683667	similar to sorcin	1372770_at				10.7915	10.497	10.7022	9.69635	9.81897	9.44949	9.66063	10.1791	10.3548	-0.29449	-0.0893094	-1.09516	-0.972544	-1.34203	-1.13088	-0.6124	-0.436714
4	RGD1310444	LOC363015	1372805_at		363015	Rn.27612	9.16142	8.32661	8.547	7.92593	7.86432	7.91172	7.99552	8.40432	8.72668	-0.834805	-0.614414	-1.23548	-1.2971	-1.24969	-1.16589	-0.757097	-0.434737
4	---	---	1372816_at				9.40373	9.32051	9.25261	8.28732	8.17792	7.9061	8.0889	8.78327	9.12797	-0.0832205	-0.151122	-1.11641	-1.22581	-1.49763	-1.31483	-0.620458	-0.275756
4	---	---	1372823_at				9.60498	9.14271	8.75853	8.60489	8.76761	8.92025	9.43471	9.64745	9.68732	-0.462272	-0.846452	-1.00009	-0.837372	-0.684728	-0.170269	0.04247	0.0823374
4	---	---	1372832_at				8.38532	7.56614	7.59156	7.50701	7.71075	7.64063	8.08747	8.12687	8.1109	-0.819174	-0.793756	-0.878305	-0.674567	-0.744692	-0.297848	-0.258444	-0.27442
4	Zbed4	zinc finger, BED-type containing 4	1372840_at		315211	Rn.104459	7.96831	8.08019	7.62657	7.37768	7.26566	7.1758	7.84928	8.50864	8.28638	0.111882	-0.34174	-0.590623	-0.702651	-0.792504	-0.119029	0.540337	0.318069
4	Reep6	receptor accessory protein 6	1372841_at		362835	Rn.22594	6.17373	5.56524	5.42409	5.06117	5.17236	5.98846	6.66217	6.0437	5.98548	-0.608499	-0.749645	-1.11256	-1.00138	-0.185277	0.488433	-0.130038	-0.188252
4	Slc25a38	solute carrier family 25, member 38	1372866_at		301067	Rn.21048	7.9638	7.21776	7.09467	6.3793	6.95205	6.69646	7.35643	7.59804	7.6409	-0.746038	-0.869133	-1.5845	-1.01176	-1.26734	-0.607375	-0.365768	-0.322907
4	RGD735175	hypothetical protein MGC:72616	1372871_at		316530	Rn.101111	9.01136	8.57092	8.41704	8.02148	8.31267	8.205	8.72252	8.76109	8.92542	-0.440438	-0.594316	-0.989874	-0.698687	-0.806356	-0.288838	-0.250265	-0.0859391
4	---	---	1372896_at				7.95475	7.75236	7.54867	6.97481	6.74587	6.79243	7.19301	8.0008	7.73387	-0.202387	-0.406076	-0.979935	-1.20888	-1.16232	-0.761738	0.0460469	-0.220878
4	---	---	1372910_at				8.67382	8.24738	8.17245	7.56683	7.77068	7.90566	8.19837	8.4881	8.64868	-0.426436	-0.50137	-1.10699	-0.903134	-0.768163	-0.475453	-0.18572	-0.0251347
4	Prodh	proline dehydrogenase	1372920_at		680409		7.79169	7.33326	7.30204	6.6437	6.70255	6.56898	6.68345	7.17028	7.40895	-0.458428	-0.489648	-1.14798	-1.08914	-1.2227	-1.10824	-0.621404	-0.382733
4	---	---	1372921_at				8.24813	7.47109	7.3288	6.48966	6.65341	6.7964	7.46188	8.0622	8.1556	-0.777044	-0.919336	-1.75848	-1.59472	-1.45173	-0.786257	-0.185938	-0.0925369
4	Sirt7	sirtuin 7 (silent mating type information regulation 2, homolog) 7 (S. cerevisiae)	1372933_at		303745	Rn.23064	9.36065	8.99009	8.77969	8.28183	8.32474	8.35663	8.80252	9.0971	9.07305	-0.370563	-0.580957	-1.07881	-1.03591	-1.00402	-0.558124	-0.263544	-0.287598
4	---	---	1372951_at				8.06721	7.71136	7.5792	7.28837	7.20208	7.32758	7.43913	7.94455	7.86819	-0.355846	-0.488008	-0.778842	-0.865132	-0.739627	-0.628082	-0.122662	-0.199022
4	Bat4	HLA-B associated transcript 4	1372956_at		294248;415064	Rn.24089	7.40458	6.93629	6.84191	6.2486	6.60451	6.51772	6.90669	7.13132	7.12717	-0.468288	-0.56267	-1.15597	-0.800068	-0.886858	-0.49788	-0.273252	-0.277404
4	---	---	1372957_at				8.35578	7.60165	7.6086	7.06647	7.3835	6.94326	7.8015	8.10408	8.18957	-0.754136	-0.747188	-1.28931	-0.972281	-1.41253	-0.554282	-0.2517	-0.166216
4	Tarbp2	TAR (HIV-1) RNA binding protein 2	1372962_at		363006	Rn.17227	8.24102	7.63406	7.68445	7.46683	7.64421	7.54306	7.92013	7.88223	7.83471	-0.606966	-0.556572	-0.774193	-0.596811	-0.69796	-0.320894	-0.358793	-0.406319
4	Shkbp1	Sh3kbp1 binding protein 1	1372970_at		292735	Rn.16376	7.12272	6.62065	6.79969	6.32368	6.38218	6.36535	6.40346	7.15664	7.20255	-0.502079	-0.32304	-0.799043	-0.740544	-0.757372	-0.719262	0.0339158	0.079821
4	Prkd2	protein kinase D2	1372995_at		292658	Rn.15035	7.49827	6.85028	6.91887	6.56674	6.55284	6.89129	7.24467	8.15113	8.00335	-0.647991	-0.579408	-0.931535	-0.945435	-0.606981	-0.253603	0.652859	0.505071
4	rCG_61032	similar to Protein C22orf13 homolog	1372997_at				8.99173	8.68026	8.45799	8.31926	8.35332	8.19867	8.62294	8.73803	8.74431	-0.31147	-0.533737	-0.672469	-0.638414	-0.793056	-0.368786	-0.253705	-0.247423
4	LOC683844	similar to RING finger protein 11 (NEDD4 WW domain-binding protein 2) (Sid 1669)	1373015_at		316552	Rn.103462	10.1715	9.68956	9.57091	8.91042	9.12498	9.13393	9.71347	9.78342	9.96124	-0.4819	-0.600548	-1.26104	-1.04648	-1.03754	-0.457997	-0.388038	-0.210223
4	C1qc	complement component 1, q subcomponent, C chain	1373025_at		362634	Rn.2393	10.0321	9.04257	9.33292	9.51895	9.18536	9.74154	9.02462	10.0293	10.3067	-0.989564	-0.699215	-0.513187	-0.846773	-0.290592	-1.00751	-0.00279077	0.274558
4	Spc24	SPC24, NDC80 kinetochore complex component, homolog (S. cerevisiae)	1373026_at		363028	Rn.18387	9.17188	8.8124	8.84989	8.63551	8.55289	8.074	8.50608	9.09284	8.93543	-0.359484	-0.321998	-0.536371	-0.618996	-1.09789	-0.665804	-0.0790485	-0.236451
4	RGD1561455	similar to Ras GTPase-activating-like protein IQGAP2	1373036_at		364885		7.63449	7.60103	7.00159	6.32616	6.53091	6.49025	6.87909	7.19144	7.49405	-0.0334554	-0.632902	-1.30833	-1.10358	-1.14424	-0.755396	-0.443042	-0.140441
4	Ube2l6	ubiquitin-conjugating enzyme E2L 6	1373037_at		295704	Rn.8609	8.30204	7.03556	7.46561	7.29301	7.53495	7.81525	8.02684	7.95304	8.20074	-1.26648	-0.836435	-1.00903	-0.76709	-0.486794	-0.275208	-0.349	-0.101303
4	Mllt10	myeloid/lymphoid or mixed-lineage leukemia (trithorax homolog, Drosophila); translocated to, 10	1373038_at		361285	Rn.3620	8.25287	7.77417	7.49247	7.3244	7.29282	7.31851	7.80785	8.18134	8.27762	-0.478699	-0.760401	-0.928468	-0.960044	-0.934359	-0.445019	-0.0715248	0.0247564
4	---	---	1373055_at				8.47178	7.7498	7.23292	7.32624	7.79184	7.85863	8.21334	8.14117	8.32786	-0.721977	-1.23886	-1.14554	-0.679934	-0.613143	-0.258441	-0.330602	-0.143919
4	Ankrd13a	ankyrin repeat domain 13a	1373059_at		360823	Rn.3722	10.5156	10.0605	9.97	9.52292	9.5379	9.56718	10.0727	10.3107	10.3744	-0.45514	-0.545589	-0.992673	-0.977694	-0.948418	-0.442922	-0.204858	-0.141186
4	Ifrd2	interferon-related developmental regulator 2	1373068_at		300994	Rn.8306	10.1397	9.59671	9.29282	8.79062	9.10113	9.00857	9.71623	9.77457	9.85853	-0.542951	-0.846843	-1.34904	-1.03853	-1.13109	-0.423431	-0.365093	-0.281129
4	---	---	1373070_at				9.85286	8.98219	9.02175	8.02506	8.53391	8.57217	9.18635	9.46528	9.71024	-0.870673	-0.83111	-1.8278	-1.31895	-1.28068	-0.666513	-0.38758	-0.142621
4	Cdkn2aipnl	CDKN2A interacting protein N-terminal like	1373077_at		287278	Rn.39094	8.36631	7.87358	8.12472	7.67244	7.51875	7.41188	7.6195	8.02445	8.1266	-0.492735	-0.241593	-0.693873	-0.847566	-0.954431	-0.746819	-0.34187	-0.239718
4	LOC682888	hypothetical protein LOC682888	1373088_at		682888		9.03191	9.04295	8.82331	8.35855	8.12057	8.13975	7.56899	8.34279	8.86617	0.0110369	-0.208598	-0.673364	-0.911345	-0.89216	-1.46292	-0.689119	-0.165748
4	Plagl2	pleiomorphic adenoma gene-like 2	1373091_at		296281	Rn.99244	7.47268	6.70071	6.76607	6.22575	6.3705	6.60551	6.96249	7.07949	7.01766	-0.771962	-0.706604	-1.24692	-1.10218	-0.867168	-0.51019	-0.393184	-0.455017
4	---	---	1373092_at				8.70934	7.55353	7.52652	6.96545	7.09701	7.89281	8.43697	8.8813	9.21826	-1.15581	-1.18282	-1.74388	-1.61233	-0.816527	-0.272363	0.17196	0.50892
4	RGD1307597	similar to mKIAA0317 protein	1373095_at		299197	Rn.99054	7.79604	7.37686	7.16377	7.10534	7.10693	7.09129	7.38602	7.69367	7.72585	-0.419182	-0.632266	-0.690696	-0.689103	-0.704746	-0.410022	-0.10237	-0.0701879
4	Mta2	metastasis associated 1 family, member 2	1373103_at		361724	Rn.15251	9.26917	8.37208	8.70126	8.26445	8.42889	8.51438	8.84493	9.0096	8.82681	-0.897096	-0.567919	-1.00472	-0.840288	-0.754793	-0.424245	-0.259578	-0.44236
4	Map2k7	mitogen activated protein kinase kinase 7	1373109_at				6.77072	5.73998	6.10513	6.00897	6.00473	6.1688	6.25757	6.56627	6.93	-1.03074	-0.665589	-0.761756	-0.765991	-0.601928	-0.513157	-0.204452	0.159272
4	8-Mar	membrane-associated ring finger (C3HC4) 8	1373113_at		312656	Rn.48069	9.11516	8.22631	8.19613	8.01947	8.34519	8.27015	8.68306	8.67219	8.81649	-0.888855	-0.91903	-1.09569	-0.769975	-0.84501	-0.432101	-0.442976	-0.298675
4	Prr14	proline rich 14	1373132_at		691898		8.05209	7.93339	7.52789	7.13979	7.33235	7.34622	7.69666	8.12473	8.02447	-0.118699	-0.524201	-0.912302	-0.719745	-0.705869	-0.355436	0.0726412	-0.0276203
4	Ssx2ip	synovial sarcoma, X breakpoint 2 interacting protein	1373146_at	RGD:708490	308023	Rn.70527	8.68344	7.76628	7.88107	7.58179	7.99335	7.84318	8.24928	8.6289	8.68935	-0.91716	-0.80237	-1.10164	-0.690086	-0.840258	-0.434154	-0.0545422	0.00591056
4	RGD1564579	similar to yippee-like 3	1373149_at		293491	Rn.38221	10.0704	9.48325	9.17576	8.44257	8.99245	9.0932	9.54156	9.87715	9.74455	-0.587135	-0.89462	-1.62781	-1.07793	-0.977181	-0.528818	-0.19323	-0.325835
4	Gpr146	G protein-coupled receptor 146	1373158_at				7.26842	6.48813	6.73	6.40009	6.5048	6.60923	6.82207	7.17619	7.50395	-0.780285	-0.538416	-0.868324	-0.763621	-0.659185	-0.446346	-0.0922333	0.23553
4	RGD1563309	similar to diacylglycerol kinase, delta 130kDa isoform 1	1373166_at		368088		8.11055	7.50621	7.13452	6.7606	6.91842	6.81279	7.44592	8.28785	8.21165	-0.604342	-0.976034	-1.34995	-1.19213	-1.29776	-0.664632	0.177299	0.101102
4	Ccdc21	coiled-coil domain containing 21	1373171_at		362622	Rn.100340	8.24263	7.62352	7.59263	7.38438	7.43323	7.52092	7.92295	8.2031	8.22184	-0.619109	-0.649995	-0.858252	-0.809394	-0.721713	-0.319677	-0.039526	-0.0207872
4	Plbd1	phospholipase B domain containing 1	1373175_at		297694	Rn.3413	11.3294	11.063	11.1289	9.88406	10.0502	10.1427	10.1673	10.7596	11.0453	-0.266334	-0.200445	-1.44532	-1.27919	-1.18667	-1.1621	-0.56973	-0.28407
4	---	---	1373176_at				8.58724	7.97591	8.04442	7.68367	7.87175	7.73058	8.17314	8.37406	8.49574	-0.611331	-0.542826	-0.903573	-0.715497	-0.856669	-0.414109	-0.213184	-0.0915047
4	Afap1l1	actin filament associated protein 1-like 1	1373181_at		291565	Rn.103300	7.13554	6.40854	6.37296	6.49158	6.25115	6.57415	6.23215	6.95293	7.82058	-0.726995	-0.76258	-0.643963	-0.884389	-0.561383	-0.903389	-0.182609	0.685045
4	Mkl1	megakaryoblastic leukemia (translocation) 1	1373189_at		315151	Rn.104782	8.51882	7.92617	8.22118	7.86242	7.69587	7.73832	7.79063	8.10302	8.3184	-0.592652	-0.297635	-0.656399	-0.822949	-0.780497	-0.72819	-0.415803	-0.200419
4	LOC686701	similar to Protein KIAA1404	1373197_at		686701		8.0202	6.93106	7.57445	7.24677	7.65511	8.09631	7.81583	8.06667	8.5649	-1.08914	-0.445754	-0.773432	-0.36509	0.0761126	-0.204368	0.0464722	0.5447
4	Otud5	OTU domain containing 5	1373231_at		363452	Rn.101520	9.668	9.13748	8.89125	8.64732	8.96715	9.08878	9.47845	9.53422	9.58276	-0.530519	-0.776751	-1.02068	-0.700848	-0.579219	-0.189553	-0.133775	-0.0852432
4	LOC302022	similar to nidogen 2 protein	1373232_at		305771	Rn.103864	5.47825	4.70578	4.75832	4.61366	4.7025	4.40454	4.63727	4.79529	5.09575	-0.772468	-0.71993	-0.864587	-0.77575	-1.07371	-0.840974	-0.682954	-0.382499
4	rCG_25854	cyclic AMP-regulated phosphoprotein	1373257_at		363154	Rn.18891	4.09923	3.74709	3.5106	3.13899	3.74564	3.80861	4.39546	4.6573	4.62271	-0.352142	-0.588635	-0.960243	-0.353594	-0.290629	0.29623	0.558067	0.523477
4	---	---	1373260_at				7.2488	6.8796	6.79179	6.5498	6.32376	6.74655	6.81402	6.95721	7.12257	-0.369196	-0.457011	-0.699	-0.925035	-0.502248	-0.43478	-0.291586	-0.126225
4	Sav1	salvador homolog 1 (Drosophila)	1373284_at		299116	Rn.14087	9.18557	8.81457	8.95459	8.52415	8.49332	8.42693	8.43991	8.82824	9.00072	-0.371003	-0.230978	-0.661423	-0.692251	-0.758639	-0.745662	-0.35733	-0.184853
4	Ezh2	enhancer of zeste homolog 2 (Drosophila)	1373290_at		312299	Rn.21573	9.26668	8.68708	8.46352	7.82677	8.36531	7.97454	9.21418	9.66476	9.54684	-0.579604	-0.803163	-1.43991	-0.901374	-1.29214	-0.0524975	0.39808	0.280165
4	---	---	1373298_at				8.07367	7.32513	7.75768	7.061	7.01572	6.78387	7.17662	8.03878	8.1837	-0.748538	-0.315998	-1.01267	-1.05795	-1.2898	-0.89705	-0.0348943	0.11003
4	Ppp1r13b	protein phosphatase 1, regulatory (inhibitor) subunit 13B	1373301_at		314465	Rn.30183	8.01051	6.9808	6.90192	6.13431	6.44552	6.69729	7.26635	7.31274	7.58722	-1.02971	-1.10858	-1.8762	-1.56498	-1.31322	-0.744154	-0.69777	-0.423286
4	Slc25a44	solute carrier family 25, member 44	1373306_at		365841	Rn.18145	7.40682	6.74274	7.12352	6.8576	6.64328	6.72095	6.43108	6.94298	7.43826	-0.664076	-0.283297	-0.549219	-0.763543	-0.685871	-0.975735	-0.463834	0.0314449
4	Phf3	PHD finger protein 3	1373311_at		363210	Rn.21075	6.4865	6.24779	5.90975	5.6598	5.61667	5.75882	6.20927	6.51776	6.61368	-0.238709	-0.576747	-0.826698	-0.869832	-0.727682	-0.277234	0.0312592	0.127184
4	Pnkd	paroxysmal nonkinesiogenic dyskinesia	1373312_at				6.46852	5.43564	5.56299	5.4036	5.27791	5.32872	5.3581	5.87563	6.24285	-1.03287	-0.905525	-1.06491	-1.1906	-1.1398	-1.11042	-0.592889	-0.225669
4	Lrsam1	leucine rich repeat and sterile alpha motif containing 1	1373331_at		311866	Rn.61607	6.00178	5.9897	5.73528	4.99383	5.11374	5.24915	5.10365	5.55623	5.91412	-0.0120786	-0.266497	-1.00795	-0.888035	-0.752625	-0.898129	-0.44555	-0.0876543
4	---	---	1373343_at				7.2547	6.74541	6.52871	6.46101	6.67887	6.72326	6.96589	7.10376	7.26176	-0.509295	-0.725997	-0.793692	-0.575833	-0.531438	-0.288809	-0.150944	0.0070618
4	Brpf1	bromodomain and PHD finger containing, 1	1373353_at		679713		8.20801	7.65379	7.50701	7.35824	7.47343	7.47031	7.79181	8.23821	8.04807	-0.554214	-0.700995	-0.849767	-0.734578	-0.737697	-0.4162	0.0302003	-0.159942
4	Fmc1	formation of mitochondrial complexes 1 homolog (S. cerevisiae)	1373371_a_at		500087		8.88459	8.53853	8.37842	7.92224	7.96034	7.91622	8.03083	8.59425	8.53621	-0.34606	-0.50617	-0.962344	-0.924246	-0.968364	-0.853757	-0.290338	-0.348376
4	Lmo4	LIM domain only 4	1373374_at		362051	Rn.2517	11.8268	11.2882	11.1156	10.834	11.2105	11.3671	12.1248	12.4848	12.1991	-0.538644	-0.711171	-0.992752	-0.616322	-0.459657	0.297968	0.658032	0.372302
4	Dennd5a	DENN/MADD domain containing 5A	1373375_at				9.87664	9.36135	9.24501	9.02315	9.11917	9.18671	9.58457	9.56602	9.84872	-0.515295	-0.631635	-0.853496	-0.757476	-0.689936	-0.292077	-0.310627	-0.0279255
4	Rprd1b	regulation of nuclear pre-mRNA domain containing 1B	1373396_at		311591	Rn.110551	7.88538	7.12125	7.37068	7.07216	7.05652	6.98413	7.30284	7.65919	7.88929	-0.764134	-0.5147	-0.813223	-0.828864	-0.901248	-0.582541	-0.226197	0.00390879
4	Trim37	Tripartite motif-containing 37	1373398_at		360592	Rn.106886	8.25038	7.72052	7.49162	6.94577	7.21393	7.01805	7.83458	8.19326	8.15789	-0.529851	-0.758758	-1.3046	-1.03644	-1.23232	-0.415799	-0.0571187	-0.0924886
4	---	---	1373439_at				11.8863	11.5642	11.2884	10.4196	10.7854	10.5572	11.524	11.8673	11.8218	-0.322151	-0.597912	-1.46672	-1.10087	-1.32914	-0.362317	-0.0190248	-0.0644935
4	Acyp1	acylphosphatase 1, erythrocyte (common) type	1373448_at		299203	Rn.3465	9.19527	8.99289	8.52423	8.15742	8.58894	8.22615	9.00294	9.20656	8.97311	-0.202381	-0.671042	-1.03785	-0.606334	-0.96912	-0.192329	0.0112858	-0.222165
4	Rnaseh2b	ribonuclease H2, subunit B	1373451_at		361056	Rn.16136	8.64754	8.00048	8.11879	7.89762	8.01515	7.84154	8.42068	8.65635	8.65364	-0.647063	-0.528746	-0.749921	-0.632395	-0.805999	-0.226865	0.00880941	0.00610224
4	Wdr26	WD repeat domain 26	1373453_at		498301		8.46978	7.63918	7.77084	7.47783	7.71577	7.61121	7.99243	8.05782	8.25419	-0.830605	-0.698941	-0.991952	-0.754017	-0.858575	-0.47735	-0.411958	-0.215597
4	Pqlc1	PQ loop repeat containing 1	1373465_at		361352	Rn.103371	8.33649	7.66472	8.00165	7.60147	7.58613	7.65727	7.85498	7.8615	8.00361	-0.671771	-0.334841	-0.735023	-0.750366	-0.679227	-0.481508	-0.474997	-0.332878
4	---	---	1373468_at				8.55637	7.77934	7.64002	6.85009	7.4065	7.17672	8.10989	8.25038	8.3774	-0.777035	-0.916357	-1.70629	-1.14987	-1.37965	-0.446487	-0.305995	-0.178967
4	---	---	1373478_at				5.16174	4.42531	4.24904	3.88124	4.05138	4.09834	4.26002	5.01084	5.53562	-0.736436	-0.912709	-1.28051	-1.11036	-1.0634	-0.901724	-0.1509	0.373871
4	Chaf1a	chromatin assembly factor 1, subunit A (p150)	1373489_at		363333	Rn.12758	8.81069	8.04078	8.2385	7.47302	7.84685	7.46288	8.18912	8.50847	8.65606	-0.769907	-0.572191	-1.33767	-0.963837	-1.34781	-0.621574	-0.302217	-0.154633
4	Vamp1	vesicle-associated membrane protein 1	1373510_at	RGD:3948	25624;50589	Rn.31977	7.13057	6.57337	6.28175	5.85813	6.06	6.33238	6.83027	7.12874	6.98434	-0.557195	-0.848816	-1.27244	-1.07057	-0.79819	-0.3003	-0.00182501	-0.146226
4	Hspc159	galectin-related protein	1373515_at		360983	Rn.19533	9.89114	9.41208	9.70617	9.17238	8.81549	8.75271	8.47924	9.04225	9.17492	-0.479061	-0.184971	-0.718764	-1.07565	-1.13843	-1.4119	-0.848893	-0.716226
4	---	---	1373522_at				7.01629	6.33063	6.55767	6.3413	6.31933	6.34302	6.52325	6.91823	6.94824	-0.685662	-0.458618	-0.674985	-0.69696	-0.673272	-0.493038	-0.0980543	-0.0680421
4	---	---	1373543_at				7.47293	7.18784	6.92468	6.67497	6.80453	6.78055	7.15486	7.5695	7.5967	-0.285085	-0.548249	-0.797957	-0.6684	-0.692374	-0.318068	0.0965738	0.123778
4	Trim11	tripartite motif-containing 11	1373550_at		360534	Rn.100589	7.68886	7.30485	7.0575	6.83361	7.06277	7.13098	7.311	7.66153	7.6644	-0.384007	-0.631356	-0.855242	-0.626082	-0.557878	-0.377861	-0.0273218	-0.0244538
4	Top3b	topoisomerase (DNA) III beta	1373553_at		287930	Rn.23773	7.98965	7.3565	7.29536	7.01009	7.22016	7.13146	7.59059	8.10863	7.93437	-0.63315	-0.694288	-0.97956	-0.769486	-0.858188	-0.399054	0.118977	-0.0552816
4	Mcm4	minichromosome maintenance complex component 4	1373557_at	RGD:3060	29728	Rn.8341	10.2342	9.47139	9.54915	9.19486	9.4444	9.1754	9.99629	10.0933	10.0379	-0.762858	-0.685095	-1.03939	-0.789851	-1.05885	-0.237963	-0.140962	-0.196308
4	Smarca4	SWI/SNF related, matrix associated, actin dependent regulator of chromatin, subfamily a, member 4	1373565_at	RGD:621728	171379	Rn.23417	9.58506	9.25131	9.12559	9.02548	9.19825	9.0811	9.57827	10.241	10.1368	-0.33375	-0.459464	-0.559572	-0.386803	-0.503956	-0.00678921	0.655913	0.551709
4	Mtmr3	myotubularin related protein 3	1373589_at		305482	Rn.91950	9.76851	9.14675	8.9747	8.39915	8.6957	8.81416	9.3288	9.40246	9.74115	-0.621763	-0.793814	-1.36937	-1.07281	-0.954349	-0.439708	-0.366054	-0.0273635
4	Stom	stomatin	1373590_at		296655	Rn.57873	11.237	10.7948	10.8061	9.8618	10.1876	9.89781	10.0462	10.5249	10.8852	-0.442236	-0.4309	-1.37519	-1.04941	-1.33918	-1.19082	-0.71211	-0.351775
4	Ubn1	ubinuclein 1	1373598_at		302935	Rn.100493	8.45195	7.7981	8.01932	7.76601	7.77851	7.66609	7.77293	8.13717	8.28994	-0.653849	-0.432627	-0.685939	-0.673443	-0.785858	-0.679015	-0.314779	-0.162013
4	Zfand2b	zinc finger, AN1 type domain 2B	1373606_at		363253	Rn.32162	6.90704	6.18399	6.07778	5.94706	5.90613	5.76301	6.03218	6.50346	6.61794	-0.723056	-0.829264	-0.959986	-1.00091	-1.14403	-0.874865	-0.403585	-0.289109
4	Il17ra	interleukin 17 receptor A	1373611_at		312679	Rn.99116	10.8085	10.4159	10.5668	9.75327	9.85445	9.72331	10.0512	10.372	10.8541	-0.392573	-0.241719	-1.05522	-0.954035	-1.08518	-0.757314	-0.436489	0.045599
4	---	---	1373641_at				4.78088	4.36439	4.13093	3.93096	4.03074	4.05793	4.17162	4.48463	4.97562	-0.416489	-0.64995	-0.849922	-0.75014	-0.722956	-0.609262	-0.296256	0.194741
4	Cmas	cytidine monophosphate N-acetylneuraminic acid synthetase	1373650_at		312826	Rn.16352	10.6556	10.1948	9.81735	9.30138	9.85968	9.68555	10.3833	10.4051	10.4065	-0.4608	-0.838274	-1.35425	-0.79595	-0.97008	-0.272285	-0.250494	-0.24914
4	RGD1564833	similar to 9630058J23Rik protein	1373652_at		498297		9.19406	8.52904	8.77546	8.00177	8.21019	8.2354	8.27941	8.80184	8.98167	-0.665023	-0.418602	-1.19229	-0.983868	-0.958663	-0.914657	-0.392227	-0.212396
4	Ppp1r3d	protein phosphatase 1, regulatory subunit 3D	1373656_at		689995		7.59098	7.48661	7.31717	6.40964	6.19671	6.3048	6.44847	6.9123	7.47936	-0.104369	-0.273812	-1.18135	-1.39427	-1.28619	-1.14251	-0.678681	-0.111623
4	Racgap1	Rac GTPase-activating protein 1	1373658_at		315298	Rn.101301	10.188	9.53088	9.61127	9.24232	9.40672	8.96532	9.80562	10.2302	10.1349	-0.657118	-0.576733	-0.945683	-0.781283	-1.22268	-0.382375	0.0422106	-0.0530656
4	Cxcr4	chemokine (C-X-C motif) receptor 4	1373661_a_at	RGD:620465	60628	Rn.44431	10.8561	10.5112	10.1519	9.56049	9.72946	9.45978	9.95022	10.789	10.6918	-0.344923	-0.704267	-1.29563	-1.12666	-1.39634	-0.905907	-0.0671724	-0.164299
4	Stat2	Signal transducer and activator of transcription 2	1373670_at		288774	Rn.24237	7.98286	7.40906	7.31732	7.26524	7.60464	7.7446	7.97525	8.45571	8.47825	-0.573809	-0.665544	-0.717625	-0.378224	-0.238263	-0.00761795	0.472849	0.495382
4	Wdr79	WD repeat domain 79	1373694_at		287432	Rn.23316	6.9089	6.41624	6.42968	6.25522	6.16127	6.13701	6.43442	6.74209	6.7622	-0.49266	-0.479219	-0.653674	-0.747622	-0.77189	-0.474477	-0.166809	-0.146696
4	---	---	1373695_at				8.6729	8.10505	8.17913	7.74695	7.80442	7.70423	7.91959	8.35044	8.55335	-0.567843	-0.493766	-0.925951	-0.86848	-0.968665	-0.753305	-0.322458	-0.119548
4	RGD1564859	RGD1564859	1373696_at		362536	Rn.7615	4.65679	4.27073	4.30035	3.88712	3.91349	4.17789	3.89468	5.24194	6.07317	-0.386068	-0.356442	-0.769674	-0.743309	-0.478902	-0.762115	0.585144	1.41637
4	---	---	1373703_at				8.82568	8.15589	8.15449	7.78133	8.06998	8.08216	8.39414	8.63403	8.81983	-0.669798	-0.671197	-1.04436	-0.755703	-0.743523	-0.431543	-0.191659	-0.00585747
4	Kif20a	kinesin family member 20A	1373722_at		361308	Rn.101107	9.18655	8.91837	8.7236	8.42237	8.54872	8.05462	9.00709	9.18807	9.0216	-0.26818	-0.462952	-0.764179	-0.637831	-1.13193	-0.179458	0.0015173	-0.164947
4	---	---	1373730_at				8.27372	7.92659	7.62002	7.50739	7.42559	7.46702	7.92407	8.22466	8.45232	-0.347126	-0.653699	-0.766331	-0.848126	-0.806695	-0.349648	-0.0490611	0.178599
4	---	---	1373751_at				7.4024	7.28268	7.14189	6.86343	6.58202	6.5519	7.21386	7.89853	7.64991	-0.11972	-0.260508	-0.538968	-0.820374	-0.850492	-0.188534	0.496132	0.247517
4	Dnmt1	DNA (cytosine-5-)-methyltransferase 1	1373772_at	RGD:620979	84350	Rn.6955	9.54124	8.56183	8.72726	8.24942	8.50125	8.31559	8.83437	9.19654	9.28812	-0.979414	-0.813982	-1.29183	-1.03999	-1.22565	-0.706875	-0.344702	-0.253125
4	Cdkn1b	cyclin-dependent kinase inhibitor 1B	1373812_at	RGD:69062	83571	Rn.29897	11.4214	10.8781	10.4987	10.0631	10.4889	10.6406	11.4228	11.325	11.1954	-0.543235	-0.92264	-1.35829	-0.932436	-0.780763	0.0014178	-0.0963767	-0.22602
4	Cks2	CDC28 protein kinase regulatory subunit 2	1373823_at		498709		11.2155	11.0747	10.7689	10.452	10.5789	10.1492	10.9732	11.1738	10.9454	-0.140721	-0.446554	-0.763468	-0.636621	-1.06629	-0.242308	-0.0416269	-0.270059
4	Scyl2	SCY1-like 2 (S. cerevisiae)	1373825_at		314717	Rn.103930	8.76575	8.25009	8.27777	8.03915	7.99777	8.03303	8.2846	8.46736	8.73421	-0.515655	-0.487975	-0.726596	-0.767975	-0.732723	-0.481146	-0.298393	-0.0315396
4	Crtc2	CREB regulated transcription coactivator 2	1373828_at		310615	Rn.13599	8.60811	8.1351	8.09792	7.82033	7.79624	7.93301	8.1366	8.3902	8.52015	-0.473007	-0.510188	-0.78778	-0.811869	-0.675101	-0.47151	-0.217909	-0.0879606
4	Smpdl3b	sphingomyelin phosphodiesterase, acid-like 3B	1373850_at		362619	Rn.12679	7.47695	7.46595	7.63476	6.77704	6.4865	6.24411	5.57626	6.62436	7.01054	-0.0110046	0.157808	-0.699913	-0.990451	-1.23284	-1.90069	-0.852591	-0.466416
4	Mgat4a	mannosyl (alpha-1,3-)-glycoprotein beta-1,4-N-acetylglucosaminyltransferase, isozyme A	1373872_at				7.66544	7.3789	7.14542	6.63621	6.62832	6.51192	6.39958	6.9438	7.40098	-0.286542	-0.520028	-1.02923	-1.03712	-1.15352	-1.26587	-0.721647	-0.264469
4	Sgpp1	sphingosine-1-phosphate phosphatase 1	1373874_at		81536	Rn.8423	9.24068	8.99214	9.04345	8.67617	8.54692	8.44524	8.50156	8.96777	9.30829	-0.248547	-0.197236	-0.564509	-0.693759	-0.795442	-0.739122	-0.27291	0.0676041
4	---	---	1373880_at				7.48162	7.13237	6.81249	6.63853	6.39115	6.60798	6.9807	7.39146	7.53447	-0.349254	-0.669136	-0.84309	-1.09047	-0.873645	-0.500922	-0.0901604	0.0528504
4	Arhgdib	Rho, GDP dissociation inhibitor (GDI) beta	1373881_at		362456	Rn.15842	11.9925	11.8869	11.7904	10.889	11.1794	10.9231	11.2357	11.91	11.8209	-0.105685	-0.202159	-1.10353	-0.813149	-1.06942	-0.756811	-0.0825434	-0.171684
4	Pan3	PAN3 polyA specific ribonuclease subunit homolog (S. cerevisiae)	1373898_at		360760	Rn.23224	10.1106	9.6554	9.36673	9.19925	9.42572	9.58066	9.98511	10.2011	10.2345	-0.455208	-0.743879	-0.91136	-0.684891	-0.529948	-0.125504	0.090463	0.123906
4	Rcsd1	RCSD domain containing 1	1373903_at		360872	Rn.99138	9.77774	9.38985	9.29671	8.42568	8.73039	8.62474	9.16924	9.66496	9.68818	-0.387889	-0.481026	-1.35205	-1.04735	-1.153	-0.608495	-0.112778	-0.0895548
4	Enpp4	Ectonucleotide pyrophosphatase/phosphodiesterase 4	1373912_at		301261	Rn.99483	8.7915	8.15608	8.05757	7.14664	7.50159	7.59782	7.99884	8.19841	8.53045	-0.635417	-0.733933	-1.64487	-1.28991	-1.19368	-0.792658	-0.593089	-0.261046
4	Rdh10	Retinol dehydrogenase 10 (all-trans)	1373923_at		297754;353252	Rn.22142	7.50266	6.65521	6.52122	6.36625	6.53851	6.49574	6.67842	7.14907	7.59495	-0.847454	-0.98144	-1.13641	-0.964146	-1.00692	-0.82424	-0.353592	0.0922864
4	---	---	1373926_at				4.60927	4.28026	3.96448	3.83881	4.03465	4.16906	4.60126	5.10709	4.98883	-0.329011	-0.644789	-0.770464	-0.574623	-0.440211	-0.00800911	0.497821	0.379562
4	LOC687681	similar to pericentrin	1373930_at		687681		8.00618	7.45023	7.36523	6.92479	7.19404	6.98921	7.65295	7.97404	8.07155	-0.555943	-0.640945	-1.08139	-0.81214	-1.01697	-0.35322	-0.0321363	0.0653745
4	---	---	1373932_at				11.1848	10.8838	11.1253	10.4107	10.6021	10.3025	10.0607	10.6619	11.1556	-0.300975	-0.0594403	-0.774081	-0.58263	-0.882226	-1.12408	-0.522835	-0.0291433
4	---	---	1373942_at				8.49408	7.67943	7.68429	7.61021	7.86053	7.54742	8.16759	8.2045	8.2966	-0.814645	-0.809783	-0.883864	-0.633549	-0.946652	-0.326482	-0.289572	-0.19748
4	Stk4	serine/threonine kinase 4	1373943_at		311622	Rn.66460	9.67934	8.64585	9.09903	7.96529	8.43695	8.31546	8.84874	9.21408	9.53023	-1.03349	-0.580305	-1.71404	-1.24238	-1.36388	-0.8306	-0.465251	-0.14911
4	Mare	alpha globin regulatory element containing gene	1373948_at		360505;367984	Rn.22962	7.3799	6.91083	6.75739	6.65296	6.67929	6.82127	7.15387	7.0382	7.02619	-0.469069	-0.622516	-0.726939	-0.700616	-0.558629	-0.226028	-0.341699	-0.353717
4	Suds3	suppressor of defective silencing 3 homolog (S. cerevisiae)	1373954_at		360819	Rn.98280	8.961	8.34074	8.31327	8.02795	8.26125	8.29542	8.45838	8.80437	8.81757	-0.620261	-0.647731	-0.933047	-0.699744	-0.665579	-0.502616	-0.156633	-0.143426
4	Usp32	ubiquitin specific protease 32	1373962_at		303394	Rn.19321	9.36045	8.8293	8.32395	7.6045	7.9415	8.01678	9.23429	9.02217	9.20196	-0.531152	-1.03649	-1.75595	-1.41895	-1.34367	-0.126159	-0.338273	-0.158486
4	Il33	interleukin 33	1373970_at		361749	Rn.106849	7.09624	7.23356	7.54169	7.35958	6.05468	5.92317	6.42339	7.64725	8.32143	0.137326	0.445457	0.263341	-1.04156	-1.17307	-0.672851	0.551011	1.22519
4	Pnmal2	PNMA-like 2	1373985_at				5.9937	5.01059	5.48307	4.60828	4.68702	4.79814	5.00507	5.14202	5.32175	-0.983112	-0.510636	-1.38543	-1.30668	-1.19556	-0.988636	-0.851687	-0.671952
4	Aplf	aprataxin and PNKP like factor	1373994_at		500247		7.73699	6.86531	6.93226	7.3583	7.01764	7.15214	7.81437	8.10388	7.8713	-0.871679	-0.804724	-0.378687	-0.71935	-0.58485	0.0773851	0.366888	0.13431
4	Abcg1	ATP-binding cassette, sub-family G (WHITE), member 1	1373995_at	RGD:620294	85264	Rn.8398	5.50065	4.26837	5.11502	5.07278	5.1386	5.23896	5.16344	5.56768	6.27135	-1.23228	-0.385627	-0.427873	-0.362046	-0.261691	-0.337209	0.0670317	0.770701
4	---	---	1373997_at				9.00487	8.13219	8.36349	8.06622	8.16051	8.1202	8.57683	8.76414	8.89578	-0.872678	-0.641371	-0.938647	-0.844357	-0.884664	-0.428034	-0.240729	-0.109086
4	---	---	1374015_at		681190		5.28751	3.96764	4.60046	4.37865	4.39195	4.5651	4.61503	5.48515	5.87588	-1.31987	-0.687048	-0.908855	-0.895556	-0.722409	-0.672481	0.197647	0.588368
4	Trim72	tripartite motif-containing 72	1374017_at		365377	Rn.111741	5.97932	6.69335	6.06174	4.45007	4.94333	4.81533	5.15979	4.96133	5.36161	0.714028	0.0824216	-1.52925	-1.03599	-1.16399	-0.819529	-1.01799	-0.617714
4	Mcm2	minichromosome maintenance complex component 2	1374036_at		312538	Rn.100918	9.95567	9.23357	9.3514	8.79789	9.01567	8.67823	9.63666	9.90755	9.73592	-0.722098	-0.604268	-1.15778	-0.940001	-1.27743	-0.31901	-0.0481122	-0.219744
4	RGD1305089	similar to 1110008L16Rik protein	1374037_at		299050	Rn.104224	8.78461	8.06822	8.00184	7.74636	7.98731	7.99064	8.24716	8.62755	8.66236	-0.716389	-0.782767	-1.03825	-0.797297	-0.793972	-0.537451	-0.157063	-0.122251
4	---	---	1374038_at				7.81161	7.15162	6.88473	6.9766	7.30058	7.41192	7.90247	8.57566	8.25593	-0.659991	-0.926883	-0.83501	-0.51103	-0.399685	0.0908612	0.764052	0.444318
4	Nrtn	neurturin	1374048_at	RGD:621494	84423	Rn.21952	7.12563	6.984	6.2348	5.33747	5.89079	5.88	6.58725	6.41444	6.78905	-0.141624	-0.890822	-1.78815	-1.23484	-1.24563	-0.538376	-0.711183	-0.336575
4	---	---	1374072_at				9.86781	9.41411	9.41885	9.23317	9.21247	9.05067	9.46294	9.80291	9.88022	-0.453697	-0.448953	-0.634636	-0.655334	-0.817133	-0.404865	-0.0648985	0.0124102
4	LOC690743 /// Rfwd3	similar to mixed lineage kinase domain-like /// ring finger and WD repeat domain 3	1374076_at		361409	Rn.105677	8.70328	8.19975	8.15631	7.34201	7.68942	7.37599	8.17007	8.53729	8.53126	-0.50353	-0.54697	-1.36127	-1.01385	-1.32729	-0.533202	-0.165989	-0.17202
4	Slc45a4	solute carrier family 45, member 4	1374120_at		315054	Rn.46034	6.894	6.42727	6.34711	6.28759	6.19534	6.10589	6.12401	6.46569	6.90359	-0.46673	-0.546887	-0.606402	-0.698656	-0.788105	-0.769984	-0.428309	0.00959063
4	---	---	1374137_at				8.82077	8.50806	8.25793	7.93174	7.97728	7.9671	8.55145	9.09867	9.0473	-0.312712	-0.562842	-0.889036	-0.843494	-0.853675	-0.26932	0.277892	0.226526
4	Pcif1	PDX1 C-terminal inhibiting factor 1	1374141_at		362269	Rn.40993	7.12985	6.22619	6.51852	6.11307	6.16119	6.11379	6.65146	7.26115	6.89356	-0.903653	-0.611329	-1.01677	-0.968655	-1.01605	-0.478381	0.131302	-0.236285
4	Pih1d1	PIH1 domain containing 1	1374145_at		292898	Rn.9625	8.28881	7.40268	7.35814	6.77768	7.43858	7.1705	7.89449	7.87604	7.74833	-0.88613	-0.930667	-1.51112	-0.85023	-1.1183	-0.394313	-0.412765	-0.540477
4	Mpp5	membrane protein, palmitoylated 5 (MAGUK p55 subfamily member 5)	1374156_at				7.51769	7.16641	6.89751	6.82395	6.85646	6.90494	7.00759	7.23157	7.64359	-0.351285	-0.620176	-0.693737	-0.661235	-0.612746	-0.5101	-0.286121	0.125899
4	RGD1306000	similar to CG8043-PA	1374184_at		363611	Rn.111141	7.14246	6.30379	6.37458	5.95664	6.2975	6.15308	6.86276	7.07448	6.9477	-0.838671	-0.767884	-1.18582	-0.844959	-0.989378	-0.279699	-0.0679806	-0.194762
4	Plekhj1	pleckstrin homology domain containing, family J member 1	1374215_at		314634	Rn.99675	10.5255	10.0857	9.70933	8.9843	9.48671	9.49766	10.1249	10.2569	10.2638	-0.439824	-0.816153	-1.54119	-1.03878	-1.02783	-0.400551	-0.268616	-0.261673
4	LOC500700	similar to chromosome 14 open reading frame 145	1374225_at		500700		8.7166	8.36168	8.20852	7.86595	7.93391	7.74764	8.39625	8.72511	8.67367	-0.354925	-0.508089	-0.850653	-0.782695	-0.96896	-0.320351	0.00850423	-0.0429347
4	Ttc27	tetratricopeptide repeat domain 27	1374227_at		298782	Rn.13205	8.48731	7.48202	7.73492	7.11835	7.49925	7.31644	7.69345	8.02936	8.28362	-1.00529	-0.752391	-1.36895	-0.988062	-1.17087	-0.793855	-0.457947	-0.203689
4	Klf16	Kruppel-like factor 16	1374231_at				7.52164	6.77789	6.89297	6.76659	6.76317	6.81726	6.9766	7.1823	7.16508	-0.743753	-0.628673	-0.755051	-0.758469	-0.704378	-0.54504	-0.339343	-0.35656
4	Cep110	centrosomal protein 110kDa	1374252_at		311886	Rn.60629	8.09696	7.45117	7.18932	7.102	7.04898	7.17944	7.53788	8.07086	8.23506	-0.645786	-0.907644	-0.994962	-1.04798	-0.917522	-0.559079	-0.0261005	0.138103
4	Tmem205	transmembrane protein 205	1374254_a_at		300441	Rn.13486	7.62335	7.24871	7.27049	7.04706	6.84176	6.91581	6.58574	6.99351	7.24051	-0.374631	-0.352857	-0.576282	-0.78159	-0.707534	-1.0376	-0.629837	-0.382837
4	---	---	1374259_at				4.45347	4.39332	3.98448	3.66338	3.50705	3.73189	3.71528	4.00435	4.08636	-0.0601497	-0.468998	-0.790094	-0.94642	-0.721581	-0.738191	-0.449126	-0.367112
4	Ccnjl	cyclin J-like	1374277_at		303059	Rn.105042	6.50846	6.44518	6.24716	5.70851	5.71928	5.71744	5.91944	6.02049	6.11918	-0.0632863	-0.2613	-0.799947	-0.789185	-0.791023	-0.589019	-0.487974	-0.38928
4	H2afj	H2A histone family, member J	1374293_at		690795		10.6272	10.4344	10.3003	9.74071	9.88676	9.85969	10.3296	10.4239	10.5157	-0.19272	-0.326847	-0.88646	-0.740407	-0.767481	-0.297583	-0.203302	-0.111512
4	Srcap	Snf2-related CREBBP activator protein	1374294_at		361652	Rn.62858	7.83578	7.17464	7.18622	6.75328	6.96771	7.03544	7.44297	7.82554	7.89032	-0.661146	-0.649565	-1.08251	-0.868075	-0.800343	-0.392816	-0.0102433	0.0545363
4	Zdhhc18	zinc finger, DHHC domain containing 18	1374306_at		362613	Rn.34857	7.35365	7.13899	7.2207	6.72756	6.69519	6.64612	6.47348	6.67592	7.19921	-0.214655	-0.132954	-0.626088	-0.658458	-0.707529	-0.880174	-0.677732	-0.154439
4	Rnf207	ring finger protein 207	1374311_at		691246		4.22753	3.73857	3.85984	3.45642	3.53506	3.58	3.48651	3.67956	3.83332	-0.488961	-0.36769	-0.771105	-0.692471	-0.647525	-0.741016	-0.54797	-0.394211
4	LOC686980	similar to arsenate resistance protein 2	1374316_at		686980		9.49562	9.03515	8.81296	8.58912	8.75502	8.73642	9.06665	9.38151	9.50087	-0.460469	-0.682659	-0.9065	-0.740605	-0.759199	-0.428971	-0.114112	0.00524871
4	Pik3r6	phosphoinositide-3-kinase, regulatory subunit 6	1374317_at		497932		6.86362	6.24427	6.39304	5.84626	6.00074	5.99465	6.25592	6.45938	6.80085	-0.619344	-0.470576	-1.01735	-0.862878	-0.86897	-0.607693	-0.404239	-0.0627678
4	C2cd3	C2 calcium-dependent domain containing 3	1374328_at		293148	Rn.48	6.2652	5.59212	5.33932	5.06312	4.98686	4.85128	6.01316	6.41111	6.33973	-0.67308	-0.925888	-1.20209	-1.27835	-1.41392	-0.252043	0.145902	0.07453
4	---	---	1374329_at				7.60951	6.349	6.84151	6.12165	6.3441	6.38589	5.92648	6.51963	6.90065	-1.26051	-0.768002	-1.48786	-1.26541	-1.22363	-1.68303	-1.08988	-0.70886
4	Rqcd1	rcd1 (required for cell differentiation) homolog 1 (S. pombe)	1374331_at		301513	Rn.18033	8.66937	7.67873	8.01157	7.70726	7.88511	7.80712	8.02736	8.39514	8.43645	-0.990641	-0.657799	-0.962115	-0.784263	-0.862253	-0.642015	-0.274227	-0.232918
4	Otud7b	OTU domain containing 7B	1374348_at		310677	Rn.103871	7.02654	5.7715	5.95507	5.65703	5.97197	6.03414	6.08145	6.3608	6.74526	-1.25504	-1.07148	-1.36952	-1.05458	-0.992401	-0.94509	-0.665743	-0.281282
4	Fam113b	family with sequence similarity 113, member B	1374355_at		315283	Rn.46852	7.53702	7.00258	6.76982	6.36743	6.48999	6.74309	7.1022	7.11075	7.47981	-0.534437	-0.767201	-1.16959	-1.04702	-0.793931	-0.434813	-0.426264	-0.057203
4	Ccne2	cyclin E2	1374359_at		362485	Rn.99690	9.63064	9.10821	9.07362	8.41189	8.76096	8.52125	9.52468	9.36913	9.38224	-0.522422	-0.557013	-1.21875	-0.869671	-1.10939	-0.105951	-0.261509	-0.248391
4	Cdc20	Cell division cycle 20 homolog (S. cerevisiae)	1374360_at	RGD:620477	64515	Rn.9262	6.32774	5.42814	5.21294	4.91092	5.02661	5.16062	5.62552	6.04232	5.87279	-0.899601	-1.1148	-1.41682	-1.30113	-1.16712	-0.702222	-0.285424	-0.454954
4	Wbp2	WW domain binding protein 2	1374394_at	RGD:620032	192645	Rn.70500	8.42403	7.99347	7.5657	6.87421	7.29659	7.35983	7.87455	8.17225	8.27777	-0.430561	-0.858332	-1.54981	-1.12744	-1.0642	-0.549483	-0.251784	-0.146259
4	Cir	CBF1 interacting corepressor	1374408_at		362149	Rn.99641	8.73143	8.30698	7.88865	7.37959	7.98181	7.98838	8.50989	8.566	8.67673	-0.424452	-0.84278	-1.35184	-0.749624	-0.74305	-0.221536	-0.165434	-0.0547028
4	Fam134a	family with sequence similarity 134, member A	1374414_at		363252	Rn.13737	8.87347	8.33845	8.34508	7.89089	8.17827	8.19435	8.54806	8.51441	8.70374	-0.535021	-0.528389	-0.982584	-0.695199	-0.679118	-0.325415	-0.359061	-0.169731
4	---	---	1374433_at				9.77132	9.46923	9.2794	9.03618	8.97406	9.08094	9.46851	9.32953	9.62064	-0.302083	-0.49192	-0.735139	-0.797261	-0.690379	-0.302803	-0.441784	-0.150672
4	---	---	1374438_at		307774	Rn.22342	9.25061	9.01588	8.71464	8.46809	8.43792	8.46125	8.98727	9.28844	9.45083	-0.234733	-0.535976	-0.782521	-0.812692	-0.78936	-0.263346	0.0378281	0.200217
4	Cdca3	cell division cycle associated 3	1374449_at		297594	Rn.3246	10.7481	9.99654	10.0759	9.30544	9.73109	9.36747	10.3135	10.6011	10.4049	-0.75154	-0.672213	-1.44264	-1.017	-1.38061	-0.434584	-0.146985	-0.343151
4	---	---	1374466_at				6.72766	6.40842	6.30519	5.87234	6.23599	6.34888	6.93418	7.59098	7.25514	-0.319234	-0.42247	-0.855318	-0.49167	-0.378776	0.20652	0.86332	0.527484
4	Ino80c	INO80 complex subunit C	1374479_at		291737	Rn.22052	8.09547	7.68353	7.38417	7.0431	7.24183	7.15375	7.50232	7.89955	8.18696	-0.411941	-0.711299	-1.05237	-0.85364	-0.941722	-0.593146	-0.195925	0.0914874
4	Daam1	dishevelled associated activator of morphogenesis 1	1374480_at		314212	Rn.92012	8.58218	7.7916	8.16517	7.58363	7.43482	7.3851	7.50119	7.82214	8.23865	-0.790588	-0.417018	-0.998557	-1.14736	-1.19709	-1.081	-0.760044	-0.343534
4	Gtpbp2	GTP binding protein 2	1374489_at		363195	Rn.3595	9.0819	8.40171	8.08168	7.74426	7.9614	8.01267	8.46382	8.61253	8.72273	-0.680191	-1.00022	-1.33765	-1.1205	-1.06923	-0.618083	-0.469375	-0.359169
4	Cmtm8	CKLF-like MARVEL transmembrane domain containing 8	1374491_at		301045	Rn.103184	5.5693	5.34983	5.12416	4.92042	4.87635	5.02634	4.71129	5.16779	5.55458	-0.219467	-0.445134	-0.64888	-0.692941	-0.542959	-0.858001	-0.401506	-0.014715
4	---	---	1374498_at				7.85651	6.92963	7.07471	6.72813	7.1023	7.23064	7.34003	7.43613	7.56686	-0.926879	-0.781796	-1.12837	-0.754212	-0.625865	-0.516479	-0.420377	-0.28965
4	Pbx3	pre-B-cell leukemia homeobox 3	1374503_at		311876	Rn.28050	9.65853	8.95949	8.95774	8.72965	9.07907	8.89085	9.48044	9.69181	9.52985	-0.699046	-0.700791	-0.928887	-0.579464	-0.767686	-0.178088	0.0332778	-0.128682
4	---	---	1374509_at				8.142	7.23834	7.19714	7.04394	7.58997	7.54722	7.69231	7.65001	7.65851	-0.903656	-0.944863	-1.09806	-0.552036	-0.594779	-0.44969	-0.491992	-0.483493
4	Gabpb1	GA repeat binding protein, beta 1	1374533_at		499883		8.44284	7.58673	7.83628	7.69213	7.75661	7.72091	8.00967	8.31189	8.35629	-0.856109	-0.606555	-0.750706	-0.686231	-0.721924	-0.433165	-0.130952	-0.0865447
4	Cdca7	cell division cycle associated 7	1374540_at		311742	Rn.104363	10.6331	10.0203	9.84222	8.90394	9.3914	9.20785	10.2202	10.9055	10.7027	-0.612801	-0.790881	-1.72916	-1.2417	-1.42525	-0.412893	0.272441	0.069595
4	Mknk1	MAP kinase-interacting serine/threonine kinase 1	1374550_at		500526		9.47028	9.08277	8.78548	7.96216	8.07173	8.09934	8.57021	8.9309	9.10083	-0.387512	-0.684801	-1.50812	-1.39855	-1.37093	-0.900068	-0.539379	-0.369452
4	Smox	spermine oxidase	1374556_at		308652	Rn.100278	9.79153	9.31256	8.87351	7.6648	8.37999	8.46722	9.1021	9.09663	9.25739	-0.478975	-0.918019	-2.12673	-1.41154	-1.32431	-0.689429	-0.694901	-0.534142
4	RGD1561004	similar to AMME syndrome candidate gene 1 protein homolog	1374563_at		501539		7.82827	7.28776	7.03315	6.73092	6.90959	6.83096	7.54621	7.65051	7.55952	-0.540514	-0.795122	-1.09735	-0.918683	-0.997313	-0.282063	-0.177766	-0.268756
4	---	---	1374576_at				7.18549	6.78859	6.6112	6.58733	6.56152	6.31388	6.62794	7.08016	7.16278	-0.396897	-0.574284	-0.598155	-0.623965	-0.871604	-0.557553	-0.105324	-0.0227048
4	---	---	1374597_at				9.17617	8.70979	8.39341	8.13443	8.25401	8.24629	8.82122	8.91322	8.99912	-0.466384	-0.782764	-1.04175	-0.922162	-0.929887	-0.354949	-0.262953	-0.177049
4	Herc1	hect (homologous to the E6-AP (UBE3A) carboxyl terminus) domain and RCC1 (CHC1)-like domain (RLD) 1	1374599_at		315771	Rn.77165	9.12808	8.71894	8.38619	8.0094	8.33718	8.30891	8.96004	8.85142	9.03339	-0.409138	-0.741889	-1.11868	-0.7909	-0.81917	-0.168041	-0.276655	-0.0946852
4	Hist1h4b	histone cluster 1, H4b	1374600_at	RGD:620814	64627	Rn.115848	9.16152	9.36815	8.65011	7.78013	8.12925	8.19904	9.10756	9.01663	9.05991	0.206625	-0.511416	-1.38139	-1.03227	-0.96248	-0.0539653	-0.144896	-0.101615
4	---	---	1374610_at				8.47854	8.68209	7.81855	7.14084	7.07597	7.41089	7.7059	9.07067	9.08335	0.203556	-0.659992	-1.3377	-1.40257	-1.06765	-0.772639	0.592134	0.604816
4	---	---	1374611_at				9.1606	8.54823	8.49423	8.04959	8.09261	8.23421	8.57076	9.14592	9.20014	-0.612366	-0.666375	-1.11101	-1.06799	-0.926392	-0.589842	-0.0146809	0.0395412
4	---	---	1374618_at				10.5639	9.98469	9.72972	9.33425	9.52281	9.63257	10.2793	10.5531	10.597	-0.579217	-0.834184	-1.22965	-1.0411	-0.931333	-0.284639	-0.0108105	0.0331443
4	Lrg1	leucine-rich alpha-2-glycoprotein 1	1374626_at		367455	Rn.17847	10.6987	10.886	10.7633	9.50165	9.19041	9.38462	9.73885	9.94718	10.2304	0.187299	0.0646315	-1.19706	-1.50831	-1.3141	-0.959859	-0.751529	-0.468329
4	---	---	1374627_at				9.19225	8.43146	8.63676	7.61396	7.95755	8.28582	8.20493	8.75032	9.10794	-0.760784	-0.555491	-1.57828	-1.2347	-0.906428	-0.987319	-0.441927	-0.0843045
4	Phf17	PHD finger protein 17	1374636_at		310352	Rn.43375	7.99322	7.44326	7.40687	7.09795	7.18825	7.46147	8.00415	8.16162	8.22106	-0.549957	-0.586349	-0.895263	-0.804968	-0.531745	0.010934	0.168402	0.227841
4	Lmtk2	lemur tyrosine kinase 2	1374641_at				8.08191	7.39639	7.70428	7.45087	7.19258	7.45877	7.37594	7.57606	7.98753	-0.685526	-0.37763	-0.631038	-0.889336	-0.623143	-0.705976	-0.505849	-0.0943817
4	Gpr155	G protein-coupled receptor 155	1374648_at		311730	Rn.76105	6.1836	5.36471	4.99481	4.69095	5.40704	5.54856	6.06272	6.27876	6.39325	-0.818891	-1.18879	-1.49265	-0.776554	-0.635042	-0.120876	0.0951592	0.209649
4	Btrc	beta-transducin repeat containing	1374654_at		361765	Rn.21800	8.00592	6.99975	6.91455	6.36494	6.63488	6.36303	7.42951	7.41044	7.53722	-1.00617	-1.09137	-1.64098	-1.37104	-1.64289	-0.576408	-0.595477	-0.4687
4	Nsmce4a	non-SMC element 4 homolog A (S. cerevisiae)	1374660_at				10.1228	9.54567	9.55762	9.31571	9.5441	9.23523	9.75676	10.1309	10.155	-0.577142	-0.565185	-0.807103	-0.578712	-0.887581	-0.366053	0.0080808	0.0321824
4	LOC684425	similar to Adenylosuccinate synthetase isozyme 1 (Adenylosuccinate synthetase, muscle isozyme) (IMP--aspartate ligase 1) (AdSS 1) (AMPSase 1)	1374677_at		684425		7.12503	7.66347	7.8329	6.17769	6.44108	6.09571	6.34376	7.0284	7.3389	0.53844	0.707874	-0.94734	-0.68395	-1.02931	-0.781267	-0.0966295	0.213872
4	Sema4b	sema domain, immunoglobulin domain (Ig), transmembrane domain (TM) and short cytoplasmic domain, (semaphorin) 4B	1374678_at		293042	Rn.40	8.52174	7.62993	7.34532	6.80574	7.31263	7.27511	7.94911	8.11841	8.13162	-0.891816	-1.17643	-1.716	-1.20911	-1.24664	-0.57263	-0.40333	-0.39012
4	Plekhg5	pleckstrin homology domain containing, family G (with RhoGef domain) member 5	1374697_at		310999	Rn.104194	6.75248	6.38208	5.98273	5.72528	6.05094	6.20702	6.21381	6.51397	6.73789	-0.370398	-0.769743	-1.0272	-0.701539	-0.545458	-0.538668	-0.238504	-0.0145876
4	Dtx3l	deltex 3-like (Drosophila)	1374718_at		498089		7.68485	6.7135	6.96825	6.90205	7.02359	7.72383	7.64553	7.54975	7.93446	-0.971352	-0.716603	-0.782806	-0.661265	0.0389784	-0.0393281	-0.135105	0.249603
4	Cdca4	cell division cycle associated 4	1374739_at		500727		9.35861	8.34778	8.4987	8.1845	8.2213	8.12828	8.65804	8.8764	8.88037	-1.01082	-0.859912	-1.1741	-1.13731	-1.23033	-0.700568	-0.482211	-0.478235
4	Galntl1	UDP-N-acetyl-alpha-D-galactosamine:polypeptide N-acetylgalactosaminyltransferase-like 1	1374759_at		362760	Rn.44938	6.22226	5.23511	5.29648	4.48268	5.15017	5.05654	5.56752	5.45295	5.55558	-0.987148	-0.925777	-1.73958	-1.07209	-1.16572	-0.654741	-0.769306	-0.666681
4	---	---	1374771_at				8.06382	7.20785	7.42088	7.34878	7.42662	7.39428	7.67733	7.96217	8.10425	-0.85597	-0.642941	-0.715037	-0.637202	-0.669543	-0.386489	-0.101654	0.0404293
4	---	---	1374773_at				8.35487	7.75005	7.61703	7.3819	7.47546	7.62534	8.01011	8.38491	8.44923	-0.604815	-0.737833	-0.972963	-0.879411	-0.729523	-0.344761	0.0300426	0.0943629
4	Mki67	antigen identified by monoclonal antibody Ki-67	1374775_at		291234	Rn.73551	12.2269	11.7828	11.3316	10.4891	11.0737	10.8121	12.0602	12.0421	12.0713	-0.444087	-0.895262	-1.73782	-1.15323	-1.41483	-0.166652	-0.184771	-0.155638
4	F13a1	coagulation factor XIII, A1 polypeptide	1374779_at	RGD:621495	60327	Rn.42925	9.9326	10.4245	10.338	9.72921	9.28998	8.81052	8.59957	9.12912	8.78246	0.491888	0.405448	-0.203392	-0.64262	-1.12208	-1.33302	-0.803473	-1.15013
4	Kif15	kinesin family member 15	1374794_at		353302	Rn.45205	9.42314	8.51847	8.80546	8.32599	8.59012	8.26186	8.83933	9.28262	9.2856	-0.904664	-0.61768	-1.09714	-0.83302	-1.16128	-0.583803	-0.140517	-0.137533
4	---	---	1374801_at				6.95917	6.73284	6.42289	5.67296	5.75645	5.93683	6.34853	6.72229	7.1508	-0.226328	-0.536275	-1.28621	-1.20271	-1.02234	-0.610632	-0.23688	0.19163
4	Haus4	HAUS augmin-like complex, subunit 4	1374802_at		305882	Rn.17621	10.3432	9.48575	9.64657	9.27847	9.51957	9.24122	9.85251	10.0985	10.1121	-0.85743	-0.696611	-1.06471	-0.823618	-1.10196	-0.490669	-0.244702	-0.231094
4	Dscc1	defective in sister chromatid cohesion 1 homolog (S. cerevisiae)	1374805_at		299933	Rn.8559	8.59001	8.02992	8.06738	7.65009	7.85582	7.58491	8.50609	8.58013	8.50441	-0.560083	-0.522626	-0.93992	-0.734186	-1.0051	-0.0839208	-0.00987784	-0.085597
4	---	---	1374835_at				8.85436	8.32239	7.71119	7.14386	7.68303	7.77899	8.68624	8.5716	8.67779	-0.531966	-1.14317	-1.7105	-1.17133	-1.07537	-0.168119	-0.282763	-0.17657
4	Asrgl1	asparaginase like 1	1374871_at	RGD:708526	246307	Rn.22774	8.29591	7.93663	7.70983	6.94715	7.376	7.10875	7.45095	8.08899	8.24831	-0.359275	-0.586078	-1.34876	-0.919904	-1.18715	-0.844958	-0.20692	-0.0475928
4	---	---	1374875_at				4.6006	4.16951	4.15883	3.94677	4.02348	3.86425	4.12327	4.54548	4.48789	-0.43109	-0.441772	-0.653827	-0.577118	-0.736344	-0.477332	-0.0551157	-0.112713
4	Ppm1d	protein phosphatase 1D magnesium-dependent, delta isoform	1374884_at		287585	Rn.15540	8.07126	7.57233	7.34805	6.81186	7.18993	7.11786	7.78475	8.02748	7.96198	-0.498934	-0.723212	-1.2594	-0.881332	-0.953407	-0.286515	-0.0437875	-0.109279
4	Slc12a6	solute carrier family 12, member 6	1374885_at		691209		8.51162	8.20624	7.91533	7.40797	7.56012	7.62786	8.34369	8.97368	9.10496	-0.305379	-0.596293	-1.10365	-0.951496	-0.883757	-0.167929	0.462057	0.593341
4	---	---	1374893_at				7.80563	7.30668	7.38191	7.20347	7.32957	7.12004	6.91983	7.38966	7.67037	-0.498944	-0.423719	-0.602155	-0.476061	-0.68559	-0.885795	-0.41597	-0.135262
4	Kif2c	kinesin family member 2C	1374912_at	RGD:620239	171529		8.21856	7.59175	7.65852	7.27957	7.36423	6.89562	7.66325	7.9126	7.91058	-0.626809	-0.560043	-0.938993	-0.854333	-1.32294	-0.555312	-0.305957	-0.30798
4	Rfc1	replication factor C (activator 1) 1	1374919_at	RGD:620619	289628;89809	Rn.103272	8.56296	7.8632	8.02513	7.76889	8.01173	7.83056	8.24945	8.54186	8.59411	-0.699765	-0.53783	-0.794073	-0.551229	-0.732404	-0.313509	-0.0210985	0.0311502
4	---	---	1374920_at				7.74317	7.39515	7.26601	7.14524	7.03817	7.27082	7.75206	8.35688	8.16369	-0.348018	-0.477159	-0.597929	-0.705005	-0.472349	0.00889254	0.613711	0.420515
[truncated: 7,168 more rows]
