# Supplementary material for: Temporal Gene Expression Profiling during Rat Femoral Marrow Ablation-Induced Intramembranous Bone Regeneration
Source: PLoS One. 2010 Oct 1;5(10):e12987. doi: 10.1371/journal.pone.0012987 (PMC2948496; doi:10.1371/journal.pone.0012987)
Supplement: Table S2 — Identified significant (p<0.05) biological process ontologies for clustered gene expressions in each of the three major temporal groups during intramembranous bone regeneration. Table S2A presents the major categories of biological processes and their percentage distributions, which were determined by consolidating overlapping or related individual subcategories, and are presented in the pie graphs in Figure 4 for each of the three major temporal expression groups (increased, variable, and decreased). Table S2B, S2C, and S2D present all the individual subcategory terms of biological process ontology results, the p-value for each, and major category that each was grouped into for the increased expression group, variable expression group, and decreased expression group, respectively. (0.05 MB XLSX) [file pone.0012987.s002.xlsx]

## Sheet: Sheet1
Table S2A
Increased Expression Group		Sub Categories		Variable Expression Group		Sub Categories		Decreased Expression Group		Sub Categories
Development	0.234899			Metabolism	0.332203			Metabolism	0.218274
Miscellaneous	0.14094					metabolism/acid	0.0612245			metabolism/acid	0.0930233
Neurogenesis	0.0838926					metabolism/amino acid	0.0918367			metabolism/amino acid	0.0465116
Skeletal	0.0771812					metabolism/carbohydrate	0.234694			metabolism/carbohydrate	0.0697674
Motility	0.0637584					metabolism/DNA	0.234694			metabolism/DNA	0.209302
Ion Transport	0.0604027					metabolism/general	0.285714			metabolism/general	0.534884
Signaling	0.057047					metabolism/lipid	0.0510204			metabolism/phosphate	0.0465116
		signaling/G	0.235294			metabolism/phosphate	0.0408163	Miscellaneous	0.152284
		signaling/general	0.647059	Miscellaneous	0.176271			Replication	0.192893
		signaling/Wnt	0.117647	Signaling	0.0881356			Cell Cycle	0.0913706
Metabolism	0.057047					signaling/G	0.0769231	Stress Response	0.071066
		metabolism/amino acid	0.176471			signaling/general	0.769231	Hematopoiesis	0.0659898
		metabolism/carbohydrate	0.294118			signaling/MAP	0.0769231	Immune	0.0558376
		metabolism/DNA	0.0588235			signaling/Notch	0.0384615	Signaling	0.0456853
		metabolism/lipid	0.470588	Cell Cycle	0.0745763					signaling/G	0.444444
Immune	0.0536913			Replication	0.0576271					signaling/general	0.555556
Adhesion	0.0469799			Apoptosis	0.0508475			Cytoskeleton	0.0253807
Vasculogenesis	0.0402685			Cytoskeleton	0.0271186			T-cells	0.0152284
Cell Cycle	0.0302013					Actin	0.75	Development	0.0152284
Stress Response	0.0234899			Catabolism	0.0237288			DNA repair	0.0152284
Proteolysis	0.0134228			Development	0.0237288			Lymphocyte	0.0101523
Cytoskeleton Actin	0.0100671			Transcription	0.0237288			Catabolism	0.0101523
Myelopoiesis	0.0033557			T-cells	0.0237288			Myelopoiesis	0.0101523
Transcription	0.0033557			Antigen	0.020339
				DNA repair	0.0101695
				Immune	0.0101695
				Ion Transport	0.0101695
				Motility	0.0101695
				Neurogenesis	0.0101695
				Hematopoiesis	0.00677966
				Stress Response	0.00677966
				Oxidative	0.00338983
				Proteolysis	0.00338983
				Skeletal	0.00338983
				B-cells	0.00338983
Table S2B
INCREASED EXPRESSION GROUPS
Term	p-value	GROUPS
biological adhesion	2.93584e-26	adhesion
cell adhesion	2.93584e-26	adhesion
cell-cell adhesion	7.0611e-10	adhesion
homophilic cell adhesion	2.24112e-05	adhesion
cell-substrate adhesion	0.00010769	adhesion
cell-matrix adhesion	0.000231803	adhesion
negative regulation of cell-matrix adhesion	0.0013531	adhesion
negative regulation of cell-cell adhesion	0.0013531	adhesion
negative regulation of cell adhesion	0.0076481	adhesion
regulation of cell-cell adhesion	0.0113892	adhesion
negative regulation of focal adhesion formation	0.0122451	adhesion
heterophilic cell adhesion	0.0181283	adhesion
regulation of cell-matrix adhesion	0.0209149	adhesion
calcium-dependent cell-cell adhesion	0.0260363	adhesion
growth	9.97149e-09	cell cycle
cell proliferation	1.74629e-06	cell cycle
cell communication	1.87244e-06	cell cycle
regulation of cell proliferation	2.08042e-06	cell cycle
cell growth	3.79782e-06	cell cycle
regulation of cell growth	7.61888e-05	cell cycle
negative regulation of cell proliferation	9.56374e-05	cell cycle
positive regulation of cell proliferation	0.00100714	cell cycle
negative regulation of progression through cell cycle	0.00649801	cell cycle
cytoskeleton organization and biogenesis	0.00348932	cytoskeleton actin
actin filament-based process	0.000411965	cytoskeleton actin
actin cytoskeleton organization and biogenesis	0.000753391	cytoskeleton actin
anatomical structure development	2.26989e-27	development
multicellular organismal development	6.65926e-25	development
system development	4.01184e-24	development
developmental process	3.59506e-22	development
organ development	2.40489e-21	development
skeletal development	8.44557e-21	development
anatomical structure morphogenesis	2.16074e-20	development
tissue development	1.59503e-15	development
organ morphogenesis	7.24258e-14	development
cellular structure morphogenesis	3.27114e-12	development
cell morphogenesis	3.27114e-12	development
cell migration	3.04372e-11	development
cellular morphogenesis during differentiation	4.76427e-11	development
cell projection morphogenesis	1.50683e-09	development
cell part morphogenesis	1.50683e-09	development
cellular developmental process	1.36114e-07	development
cell differentiation	1.36114e-07	development
anatomical structure formation	2.24479e-07	development
regulation of cell size	2.2791e-06	development
tissue regeneration	1.87377e-05	development
regulation of developmental process	3.34703e-05	development
developmental growth	6.27325e-05	development
lung development	0.000161125	development
respiratory tube development	0.000257062	development
cell development	0.000325331	development
embryonic morphogenesis	0.00046215	development
regulation of growth	0.000488853	development
developmental maturation	0.000561156	development
endothelial cell proliferation	0.00156397	development
morphogenesis of an epithelium	0.00199924	development
kidney development	0.00230767	development
embryonic development	0.00247555	development
regulation of endothelial cell proliferation	0.00257242	development
limb morphogenesis	0.00260107	development
epithelial cell proliferation	0.00260107	development
appendage development	0.00260107	development
limb development	0.00260107	development
appendage morphogenesis	0.00260107	development
positive regulation of endothelial cell proliferation	0.00396741	development
positive regulation of mesenchymal cell proliferation	0.00496426	development
regulation of mesenchymal cell proliferation	0.00496426	development
mesenchymal cell proliferation	0.00496426	development
urogenital system development	0.00503457	development
embryonic limb morphogenesis	0.00689152	development
embryonic appendage morphogenesis	0.00689152	development
inner ear morphogenesis	0.0104169	development
heart looping	0.0113892	development
heart morphogenesis	0.0113892	development
negative regulation of smooth muscle cell proliferation	0.0113892	development
cell maturation	0.0119142	development
positive regulation of developmental process	0.0121327	development
metanephros development	0.0138958	development
epithelial cell differentiation	0.0142893	development
ureteric bud development	0.0159985	development
inner ear development	0.0159985	development
lymph vessel development	0.0209149	development
regulation of cell differentiation	0.0212757	development
positive regulation of epithelial cell proliferation	0.0228334	development
epidermis development	0.0240349	development
regulation of anatomical structure morphogenesis	0.0243206	development
regulation of cell morphogenesis	0.0243206	development
regulation of epithelial cell proliferation	0.0244982	development
ear morphogenesis	0.0285396	development
ear development	0.0294265	development
mesenchymal cell differentiation	0.0294265	development
mesenchymal cell development	0.0294265	development
ectoderm development	0.0306593	development
cerebellar cortex development	0.034029	development
embryonic neurocranium morphogenesis	0.034029	development
salivary gland development	0.049455	development
interleukin-2 production	0.0140107	immune
interleukin-2 biosynthetic process	0.0140107	immune
T-helper 1 type immune response	0.0209149	immune
immune response-regulating signal transduction	0.0253605	immune
immune response-regulating cell surface receptor signaling pathway	0.0253605	immune
immune response-activating cell surface receptor signaling pathway	0.0253605	immune
immune response-activating signal transduction	0.0253605	immune
T cell receptor signaling pathway	0.0260363	immune
interferon-gamma production	0.0336255	immune
interferon-gamma biosynthetic process	0.0336255	immune
CD4-positive, alpha-beta T cell differentiation during immune response	0.034029	immune
T cell differentiation during immune response	0.034029	immune
CD4-positive, alpha beta T cell differentiation	0.034029	immune
alpha-beta T cell differentiation during immune response	0.034029	immune
T-helper cell differentiation	0.034029	immune
T cell activation during immune response	0.034029	immune
phosphate transport	6.85332e-11	ion transport
inorganic anion transport	4.02802e-07	ion transport
anion transport	2.34463e-06	ion transport
cellular metal ion homeostasis	0.00319956	ion transport
metal ion homeostasis	0.00319956	ion transport
calcium ion homeostasis	0.0052361	ion transport
cellular calcium ion homeostasis	0.0052361	ion transport
folic acid transport	0.0113892	ion transport
adenine nucleotide transport	0.0122451	ion transport
ATP transport	0.0122451	ion transport
cofactor transport	0.0181283	ion transport
cation homeostasis	0.0231145	ion transport
cellular cation homeostasis	0.0231145	ion transport
embryonic pattern specification	0.0243206	ion transport
cellular di-, tri-valent inorganic cation homeostasis	0.0254173	ion transport
di-, tri-valent inorganic cation homeostasis	0.0254173	ion transport
response to calcium ion	0.0260363	ion transport
ion homeostasis	0.030594	ion transport
aminoglycan biosynthetic process	0.00428935	metabolism/amino acid
aminoglycan metabolic process	0.00900266	metabolism/amino acid
4-hydroxyproline metabolic process	0.034029	metabolism/amino acid
galactose metabolic process	0.00724313	metabolism/carbohydrate
glycerol ether biosynthetic process	0.00724313	metabolism/carbohydrate
glycosaminoglycan biosynthetic process	0.0181283	metabolism/carbohydrate
glycosaminoglycan metabolic process	0.0243206	metabolism/carbohydrate
carbohydrate biosynthetic process	0.0307958	metabolism/carbohydrate
pyrimidine ribonucleoside metabolic process	0.034029	metabolism/DNA
diacylglycerol biosynthetic process	0.0013531	metabolism/lipid
acylglycerol biosynthetic process	0.00396741	metabolism/lipid
neutral lipid biosynthetic process	0.00396741	metabolism/lipid
glycerolipid biosynthetic process	0.00724313	metabolism/lipid
diacylglycerol metabolic process	0.0113892	metabolism/lipid
acylglycerol metabolic process	0.0327406	metabolism/lipid
neutral lipid metabolic process	0.0327406	metabolism/lipid
glycerolipid metabolic process	0.0413267	metabolism/lipid
multicellular organismal process	1.0632e-14	miscellaneous
cell projection organization and biogenesis	1.50683e-09	miscellaneous
extracellular structure organization and biogenesis	1.47347e-08	miscellaneous
extracellular matrix organization and biogenesis	8.99881e-08	miscellaneous
regulation of biological quality	4.60181e-06	miscellaneous
wound healing	5.14907e-05	miscellaneous
regeneration	9.73182e-05	miscellaneous
cellular component organization and biogenesis	0.000117654	miscellaneous
negative regulation of cellular process	0.000518326	miscellaneous
biological regulation	0.000962874	miscellaneous
negative regulation of biological process	0.00110151	miscellaneous
tissue homeostasis	0.00207063	miscellaneous
multicellular organismal homeostasis	0.00207063	miscellaneous
positive regulation of biological process	0.00362662	miscellaneous
protein homooligomerization	0.00487653	miscellaneous
Golgi vesicle transport	0.00546138	miscellaneous
response to wounding	0.00546972	miscellaneous
ER to Golgi vesicle-mediated transport	0.00601228	miscellaneous
protein complex assembly	0.00725337	miscellaneous
regulation of biological process	0.00805127	miscellaneous
regulation of multicellular organismal process	0.010037	miscellaneous
homeostatic process	0.0113259	miscellaneous
visual learning	0.011906	miscellaneous
collateral sprouting	0.0122451	miscellaneous
protein oligomerization	0.0151481	miscellaneous
localization	0.0162224	miscellaneous
cell recognition	0.017142	miscellaneous
positive regulation of cellular process	0.0179599	miscellaneous
regulation of cellular process	0.0185396	miscellaneous
protein targeting to membrane	0.0191389	miscellaneous
protein targeting to ER	0.0209149	miscellaneous
regulation of cell shape	0.0243206	miscellaneous
visual behavior	0.0260363	miscellaneous
cellular chemical homeostasis	0.0260509	miscellaneous
cellular ion homeostasis	0.0260509	miscellaneous
peptidyl-proline hydroxylation to 4-hydroxy-L-proline	0.034029	miscellaneous
Golgi to plasma membrane transport	0.034029	miscellaneous
posttranslational protein targeting to membrane	0.034029	miscellaneous
purine nucleotide transport	0.034029	miscellaneous
peptidyl-proline modification	0.034029	miscellaneous
plasma membrane repair	0.034029	miscellaneous
cellular homeostasis	0.0439951	miscellaneous
cell motility	3.06911e-09	motility
localization of cell	3.06911e-09	motility
substrate-bound cell migration	0.000285446	motility
muscle development	0.000806404	motility
muscle fiber development	0.00591271	motility
skeletal muscle fiber development	0.00591271	motility
skeletal muscle development	0.00979091	motility
positive regulation of chemotaxis	0.011906	motility
muscle cell migration	0.0122451	motility
myoblast migration	0.0122451	motility
positive regulation of striated muscle development	0.0122451	motility
regulation of chemotaxis	0.0181283	motility
striated muscle development	0.0184679	motility
muscle cell differentiation	0.0264356	motility
positive regulation of cell migration	0.0327406	motility
substrate-bound cell migration, cell extension	0.034029	motility
positive regulation of positive chemotaxis	0.049455	motility
positive chemotaxis	0.049455	motility
regulation of positive chemotaxis	0.049455	motility
regulation of myeloid cell differentiation	0.0397571	myelopoiesis
nervous system development	1.96211e-11	neurogenesis
axonogenesis	4.91756e-11	neurogenesis
neurite morphogenesis	5.7617e-11	neurogenesis
neuron morphogenesis during differentiation	5.7617e-11	neurogenesis
neurogenesis	1.58309e-10	neurogenesis
generation of neurons	2.50511e-10	neurogenesis
neurite development	3.70149e-10	neurogenesis
neuron differentiation	3.14062e-09	neurogenesis
neuron development	3.93931e-09	neurogenesis
neurite regeneration	2.87753e-06	neurogenesis
regulation of axonogenesis	1.77747e-05	neurogenesis
axon guidance	9.73182e-05	neurogenesis
glial cell migration	0.00014938	neurogenesis
regulation of neurogenesis	0.000354904	neurogenesis
axon regeneration	0.00051211	neurogenesis
neuron migration	0.00230767	neurogenesis
response to axon injury	0.00248267	neurogenesis
synapse organization and biogenesis	0.00562286	neurogenesis
positive regulation of axonogenesis	0.00668987	neurogenesis
neuron remodeling	0.0113892	neurogenesis
synaptogenesis	0.0127027	neurogenesis
motor axon guidance	0.0209149	neurogenesis
positive regulation of neurogenesis	0.0228334	neurogenesis
neuron maturation	0.0253605	neurogenesis
neural tube closure	0.0471833	neurogenesis
tissue remodeling	7.04339e-16	proteolysis
collagen fibril organization	0.000113349	proteolysis
proteoglycan metabolic process	0.0104169	proteolysis
proteoglycan biosynthetic process	0.0471833	proteolysis
Rho protein signal transduction	0.0180496	signaling/G
small GTPase mediated signal transduction	0.0218187	signaling/G
G-protein signaling, coupled to IP3 second messenger (phospholipase C activating)	0.0250839	signaling/G
Ras protein signal transduction	0.0459125	signaling/G
enzyme linked receptor protein signaling pathway	4.76475e-06	signaling/general
signal transduction	9.01569e-05	signaling/general
transmembrane receptor protein tyrosine kinase signaling pathway	0.000216972	signaling/general
cell surface receptor linked signal transduction	0.000343289	signaling/general
transforming growth factor beta receptor signaling pathway	0.00297297	signaling/general
transmembrane receptor protein serine/threonine kinase signaling pathway	0.00466278	signaling/general
transmembrane receptor protein tyrosine phosphatase signaling pathway	0.0113892	signaling/general
antigen receptor-mediated signaling pathway	0.0253605	signaling/general
integrin-mediated signaling pathway	0.0397571	signaling/general
intracellular signaling cascade	0.0444674	signaling/general
negative regulation of cyclin-dependent protein kinase activity	0.049455	signaling/general
Wnt receptor signaling pathway	0.00498983	signaling/Wnt
negative regulation of Wnt receptor signaling pathway	0.0191389	signaling/Wnt
bone remodeling	3.24896e-14	skeletal
ossification	2.88642e-13	skeletal
biomineral formation	2.88642e-13	skeletal
bone mineralization	1.01642e-07	skeletal
regulation of bone remodeling	1.43438e-06	skeletal
cartilage development	4.08073e-06	skeletal
regulation of ossification	1.05604e-05	skeletal
regulation of bone mineralization	6.90913e-05	skeletal
bone resorption	0.000734404	skeletal
skeletal morphogenesis	0.00257242	skeletal
embryonic skeletal morphogenesis	0.00396741	skeletal
osteoblast differentiation	0.00399083	skeletal
regulation of bone resorption	0.00428935	skeletal
cartilage condensation	0.00428935	skeletal
odontogenesis	0.00639079	skeletal
embryonic skeletal development	0.00724313	skeletal
endochondral ossification	0.0113892	skeletal
negative regulation of bone remodeling	0.0191389	skeletal
regulation of osteoclast differentiation	0.0253605	skeletal
osteoclast differentiation	0.0327406	skeletal
positive regulation of osteoblast differentiation	0.0336255	skeletal
positive regulation of bone remodeling	0.0471833	skeletal
skeletal muscle regeneration	0.049455	skeletal
response to external stimulus	0.00595019	stress response
response to steroid hormone stimulus	0.0015886	stress response
response to mechanical stimulus	0.00168953	stress response
response to pH	0.0054515	stress response
response to hormone stimulus	0.0122172	stress response
response to abiotic stimulus	0.0124479	stress response
response to methylmercury	0.034029	stress response
RNA transcription	0.0336255	transcription
vasculature development	1.80117e-15	vasculogenesis
blood vessel development	1.02326e-14	vasculogenesis
blood vessel morphogenesis	9.56469e-13	vasculogenesis
angiogenesis	2.66703e-08	vasculogenesis
tube development	3.60166e-05	vasculogenesis
vasculogenesis	0.000346366	vasculogenesis
blood vessel maturation	0.0013531	vasculogenesis
response to hypoxia	0.00619407	vasculogenesis
blood vessel remodeling	0.0181283	vasculogenesis
tube morphogenesis	0.0206782	vasculogenesis
vascular endothelial growth factor receptor signaling pathway	0.0209149	vasculogenesis
regulation of angiogenesis	0.0397571	vasculogenesis
Table S2C
VARIABLE EXPRESSION GROUPS
Term	p-value	GROUPS
antigen processing and presentation of peptide antigen via MHC class II	0.000201255	antigen
antigen processing and presentation of exogenous peptide antigen via MHC class II	0.000201255	antigen
antigen processing and presentation of exogenous peptide antigen	0.000306942	antigen
antigen processing and presentation of peptide or polysaccharide antigen via MHC class II	0.00287247	antigen
antigen processing and presentation of exogenous antigen	0.0204301	antigen
antigen processing and presentation of peptide antigen	0.042709	antigen
regulation of programmed cell death	4.13964e-06	apoptosis
regulation of apoptosis	5.52497e-06	apoptosis
programmed cell death	9.84313e-06	apoptosis
apoptosis	1.13941e-05	apoptosis
death	2.75684e-05	apoptosis
cell death	2.75684e-05	apoptosis
negative regulation of apoptosis	0.00112453	apoptosis
negative regulation of programmed cell death	0.00151178	apoptosis
anti-apoptosis	0.00231417	apoptosis
apoptotic program	0.00525795	apoptosis
induction of apoptosis by extracellular signals	0.011915	apoptosis
regulation of caspase activity	0.0195106	apoptosis
positive regulation of apoptosis	0.0218248	apoptosis
positive regulation of programmed cell death	0.0241809	apoptosis
caspase activation	0.032157	apoptosis
B cell proliferation	0.0324607	B-cells
cellular catabolic process	1.9857e-06	catabolism
catabolic process	1.2675e-05	catabolism
cellular macromolecule catabolic process	2.72717e-05	catabolism
macromolecule catabolic process	0.000463872	catabolism
sulfur compound catabolic process	0.0336307	catabolism
acetyl-CoA catabolic process	0.0337453	catabolism
cofactor catabolic process	0.042709	catabolism
cell cycle	2.40444e-09	cell cycle
cell cycle process	1.18681e-05	cell cycle
mitotic cell cycle	1.91866e-05	cell cycle
cellular process	4.58502e-05	cell cycle
M phase	4.97884e-05	cell cycle
M phase of mitotic cell cycle	6.95675e-05	cell cycle
mitosis	9.31249e-05	cell cycle
cell cycle phase	0.00014514	cell cycle
cell division	0.000145287	cell cycle
cell cycle checkpoint	0.000238677	cell cycle
regulation of cell cycle	0.000617321	cell cycle
regulation of progression through cell cycle	0.00116626	cell cycle
regulation of cellular process	0.0014022	cell cycle
DNA damage checkpoint	0.0118855	cell cycle
DNA integrity checkpoint	0.0118855	cell cycle
interphase of mitotic cell cycle	0.0120756	cell cycle
interphase	0.0148498	cell cycle
negative regulation of growth	0.0220884	cell cycle
tricarboxylic acid cycle	0.0235008	cell cycle
mitotic cell cycle spindle assembly checkpoint	0.0336307	cell cycle
G2 phase of mitotic cell cycle	0.0465213	cell cycle
G2 phase	0.0465213	cell cycle
microtubule bundle formation	0.0336307	cytoskeleton
microtubule cytoskeleton organization and biogenesis	0.0370188	cytoskeleton
regulation of actin filament depolymerization	0.0118855	cytoskeleton actin
negative regulation of actin filament depolymerization	0.0168385	cytoskeleton actin
actin filament capping	0.0168385	cytoskeleton actin
actin filament depolymerization	0.0204301	cytoskeleton actin
regulation of actin polymerization and/or depolymerization	0.042709	cytoskeleton actin
barbed-end actin filament capping	0.0430896	cytoskeleton actin
cell development	0.0115339	development
negative regulation of cell size	0.0116644	development
post-embryonic development	0.0142098	development
epithelial to mesenchymal transition	0.0168385	development
endothelial cell differentiation	0.0324607	development
germ cell migration	0.0336307	development
brain development	0.0336857	development
response to DNA damage stimulus	0.000876753	DNA repair
DNA damage response, signal transduction	0.00384913	DNA repair
DNA repair	0.00934326	DNA repair
protein modification process	2.26571e-06	hematopoiesis
regulation of biological process	0.0117558	hematopoiesis
negative regulation of immune system process	0.00354654	immune
negative regulation of immune response	0.0111605	immune
negative regulation of immune effector process	0.0142098	immune
copper ion transport	0.0168385	ion transport
transition metal ion transport	0.0365135	ion transport
iron ion transport	0.04484	ion transport
nicotinamide metabolic process	0.00193716	metabolism/acid
malate metabolic process	0.0138679	metabolism/acid
tricarboxylic acid cycle intermediate metabolic process	0.0164848	metabolism/acid
organic acid metabolic process	0.0194844	metabolism/acid
carboxylic acid metabolic process	0.0220529	metabolism/acid
dicarboxylic acid metabolic process	0.048422	metabolism/acid
peptidyl-amino acid modification	0.000352011	metabolism/amino acid
aspartate metabolic process	0.0142098	metabolism/amino acid
aspartate catabolic process	0.0142098	metabolism/amino acid
stem cell division	0.0142098	metabolism/amino acid
protein metabolic process	0.0194012	metabolism/amino acid
regulation of protein metabolic process	0.0225497	metabolism/amino acid
amino acid catabolic process	0.0383763	metabolism/amino acid
serine family amino acid catabolic process	0.0430896	metabolism/amino acid
aspartate family amino acid catabolic process	0.0465213	metabolism/amino acid
cellular carbohydrate catabolic process	4.84836e-07	metabolism/carbohydrate
carbohydrate catabolic process	1.63755e-06	metabolism/carbohydrate
alcohol catabolic process	2.42399e-06	metabolism/carbohydrate
monosaccharide catabolic process	5.35975e-06	metabolism/carbohydrate
hexose catabolic process	5.35975e-06	metabolism/carbohydrate
glucose catabolic process	6.46188e-06	metabolism/carbohydrate
cellular carbohydrate metabolic process	1.15273e-05	metabolism/carbohydrate
alcohol metabolic process	2.10345e-05	metabolism/carbohydrate
monosaccharide metabolic process	0.000156612	metabolism/carbohydrate
hexose metabolic process	0.000329099	metabolism/carbohydrate
pentose-phosphate shunt	0.000765689	metabolism/carbohydrate
glucose metabolic process	0.000777669	metabolism/carbohydrate
aminoglycan catabolic process	0.00111684	metabolism/carbohydrate
glycosaminoglycan catabolic process	0.00111684	metabolism/carbohydrate
carbohydrate metabolic process	0.00115466	metabolism/carbohydrate
glycoprotein catabolic process	0.00625062	metabolism/carbohydrate
glycoprotein metabolic process	0.0185276	metabolism/carbohydrate
carbohydrate biosynthetic process	0.0230538	metabolism/carbohydrate
monosaccharide biosynthetic process	0.0308921	metabolism/carbohydrate
glucosamine metabolic process	0.0336454	metabolism/carbohydrate
glycosaminoglycan metabolic process	0.042709	metabolism/carbohydrate
mannose metabolic process	0.0430896	metabolism/carbohydrate
oligosaccharide biosynthetic process	0.0465213	metabolism/carbohydrate
DNA metabolic process	9.47281e-09	metabolism/DNA
nucleobase, nucleoside, nucleotide and nucleic acid metabolic process	0.000230521	metabolism/DNA
nucleotide metabolic process	0.000310109	metabolism/DNA
DNA packaging	0.000427858	metabolism/DNA
nucleobase, nucleoside and nucleotide metabolic process	0.000667708	metabolism/DNA
purine nucleotide biosynthetic process	0.00113548	metabolism/DNA
pyridine nucleotide metabolic process	0.00137794	metabolism/DNA
purine nucleotide metabolic process	0.0033129	metabolism/DNA
purine ribonucleotide biosynthetic process	0.00647121	metabolism/DNA
ribonucleotide biosynthetic process	0.00777279	metabolism/DNA
ribonucleotide metabolic process	0.00866039	metabolism/DNA
purine ribonucleotide metabolic process	0.00990711	metabolism/DNA
nucleotide biosynthetic process	0.0118129	metabolism/DNA
nucleic acid transport	0.0168085	metabolism/DNA
nucleoside diphosphate metabolic process	0.029544	metabolism/DNA
purine nucleoside monophosphate metabolic process	0.0324607	metabolism/DNA
purine nucleoside monophosphate biosynthetic process	0.0324607	metabolism/DNA
purine ribonucleoside monophosphate metabolic process	0.0324607	metabolism/DNA
purine ribonucleoside monophosphate biosynthetic process	0.0324607	metabolism/DNA
ribonucleoside monophosphate biosynthetic process	0.0336454	metabolism/DNA
ribonucleoside monophosphate metabolic process	0.0336454	metabolism/DNA
nucleoside monophosphate metabolic process	0.0480189	metabolism/DNA
nucleoside monophosphate biosynthetic process	0.0480189	metabolism/DNA
primary metabolic process	2.34085e-08	metabolism/general
metabolic process	3.26563e-08	metabolism/general
cellular metabolic process	5.39125e-08	metabolism/general
biopolymer metabolic process	2.10168e-07	metabolism/general
macromolecule metabolic process	1.4898e-06	metabolism/general
post-translational protein modification	1.89945e-05	metabolism/general
peptidyl-tyrosine modification	0.000631811	metabolism/general
coenzyme metabolic process	0.00141224	metabolism/general
polyol metabolic process	0.00222567	metabolism/general
NADP metabolic process	0.00238858	metabolism/general
terpenoid biosynthetic process	0.00343927	metabolism/general
cofactor metabolic process	0.0100266	metabolism/general
cellular macromolecule metabolic process	0.0132281	metabolism/general
tetraterpenoid metabolic process	0.0142098	metabolism/general
carotenoid metabolic process	0.0142098	metabolism/general
carotenoid biosynthetic process	0.0142098	metabolism/general
phosphatidylethanolamine biosynthetic process	0.0142098	metabolism/general
ethanolamine metabolic process	0.0142098	metabolism/general
oxaloacetate metabolic process	0.0142098	metabolism/general
glycerol-3-phosphate metabolic process	0.0142098	metabolism/general
N-acetylglucosamine metabolic process	0.0224932	metabolism/general
cellular protein metabolic process	0.0228146	metabolism/general
acetyl-CoA metabolic process	0.0279926	metabolism/general
one-carbon compound metabolic process	0.0370188	metabolism/general
amyloid precursor protein catabolic process	0.0465213	metabolism/general
coenzyme A metabolic process	0.0465213	metabolism/general
generation of precursor metabolites and energy	0.0480792	metabolism/general
water-soluble vitamin metabolic process	0.0499684	metabolism/general
lipopolysaccharide metabolic process	0.0138679	metabolism/lipid
lipopolysaccharide biosynthetic process	0.0138679	metabolism/lipid
glycerol metabolic process	0.0168385	metabolism/lipid
phosphatidylinositol metabolic process	0.0324607	metabolism/lipid
phosphatidylinositol biosynthetic process	0.0336307	metabolism/lipid
phosphorus metabolic process	5.5703e-05	metabolism/phosphate
phosphate metabolic process	5.5703e-05	metabolism/phosphate
phosphatidylethanolamine metabolic process	0.0465213	metabolism/phosphate
phosphoinositide metabolic process	0.0484787	metabolism/phosphate
biopolymer modification	1.61698e-06	miscellaneous
ER to Golgi vesicle-mediated transport	0.000429474	miscellaneous
de novo' protein folding	0.00046122	miscellaneous
organelle organization and biogenesis	0.000489608	miscellaneous
cell redox homeostasis	0.000700181	miscellaneous
glycolysis	0.000755725	miscellaneous
protein amino acid autophosphorylation	0.000755725	miscellaneous
intracellular protein transport	0.000786951	miscellaneous
protein autoprocessing	0.00115786	miscellaneous
de novo' posttranslational protein folding	0.00125484	miscellaneous
protein transport	0.00312687	miscellaneous
chaperone cofactor-dependent protein folding	0.00456165	miscellaneous
macromolecule localization	0.00579031	miscellaneous
protein amino acid acylation	0.0069869	miscellaneous
establishment of protein localization	0.00841427	miscellaneous
negative regulation of cellular component organization and biogenesis	0.0084589	miscellaneous
protein processing	0.00866039	miscellaneous
cellular component organization and biogenesis	0.0114669	miscellaneous
negative regulation of cell growth	0.0116644	miscellaneous
nuclear export	0.011915	miscellaneous
negative regulation of cellular process	0.0123169	miscellaneous
intracellular transport	0.012542	miscellaneous
protein localization	0.0131218	miscellaneous
ethanolamine biosynthetic process	0.0142098	miscellaneous
tetraterpenoid biosynthetic process	0.0142098	miscellaneous
protein depolymerization	0.0165593	miscellaneous
alcohol biosynthetic process	0.0165593	miscellaneous
unfolded protein response	0.0204301	miscellaneous
lysosome organization and biogenesis	0.0204301	miscellaneous
coenzyme biosynthetic process	0.0226113	miscellaneous
protein maturation	0.0238503	miscellaneous
regulation of transferase activity	0.0243239	miscellaneous
regulation of endocytosis	0.0279926	miscellaneous
Golgi vesicle transport	0.0293869	miscellaneous
negative regulation of biological process	0.0297425	miscellaneous
cell projection biogenesis	0.0315219	miscellaneous
retrograde vesicle-mediated transport, Golgi to ER	0.0336307	miscellaneous
vacuole organization and biogenesis	0.0336454	miscellaneous
positive regulation of endocytosis	0.0336454	miscellaneous
vesicle-mediated transport	0.0339576	miscellaneous
histone modification	0.0358723	miscellaneous
nucleobase, nucleoside, nucleotide and nucleic acid transport	0.039239	miscellaneous
flagellum biogenesis	0.0465213	miscellaneous
protein heterotetramerization	0.0465213	miscellaneous
de novo' IMP biosynthetic process	0.0465213	miscellaneous
protein palmitoylation	0.0465213	miscellaneous
positive regulation of tumor necrosis factor biosynthetic process	0.0465213	miscellaneous
IMP biosynthetic process	0.0465213	miscellaneous
translational termination	0.0465213	miscellaneous
tetracycline transport	0.0465213	miscellaneous
lamellipodium biogenesis	0.048422	miscellaneous
protein tetramerization	0.048422	miscellaneous
positive regulation of cell migration	0.00994705	motility
positive regulation of cell motility	0.011604	motility
positive regulation of locomotion	0.011604	motility
positive regulation of gliogenesis	0.0336307	neurogenesis
positive regulation of glial cell differentiation	0.0336307	neurogenesis
regulation of neuron apoptosis	0.045225	neurogenesis
cellular respiration	0.0381485	oxidative
protein maturation via proteolysis	0.0238503	proteolysis
chromosome organization and biogenesis	1.47668e-06	replication
DNA replication	3.93943e-06	replication
DNA-dependent DNA replication	1.79852e-05	replication
chromosome segregation	0.000238677	replication
establishment and/or maintenance of chromatin architecture	0.00058804	replication
DNA replication initiation	0.00330701	replication
telomere organization and biogenesis	0.00594551	replication
telomere maintenance	0.00594551	replication
chromatin modification	0.00755954	replication
DNA strand elongation	0.0142098	replication
DNA strand elongation during DNA replication	0.0142098	replication
covalent chromatin modification	0.0205072	replication
chromatin assembly or disassembly	0.0268506	replication
regulation of DNA recombination	0.0336307	replication
negative regulation of DNA binding	0.0465213	replication
base-excision repair	0.0480189	replication
maintenance of fidelity during DNA-dependent DNA replication	0.048422	replication
I-kappaB kinase/NF-kappaB cascade	0.0113115	signaling
regulation of cyclin-dependent protein kinase activity	0.0168085	signaling/G
regulation of phosphoinositide 3-kinase activity	0.0465213	signaling/G
regulation of lipid kinase activity	0.00111684	signaling/general
phosphorylation	0.00135814	signaling/general
protein amino acid phosphorylation	0.00210906	signaling/general
peptidyl-tyrosine phosphorylation	0.00221677	signaling/general
peptidyl-asparagine modification	0.00343927	signaling/general
protein amino acid N-linked glycosylation via asparagine	0.00343927	signaling/general
protein kinase cascade	0.00485075	signaling/general
ER-nuclear signaling pathway	0.00994705	signaling/general
intracellular signaling cascade	0.0110813	signaling/general
protein amino acid N-linked glycosylation	0.0168167	signaling/general
dephosphorylation	0.0213353	signaling/general
caspase activation via cytochrome c	0.0336307	signaling/general
protein amino acid glycosylation	0.0401679	signaling/general
positive regulation of signal transduction	0.0420615	signaling/general
positive regulation of caspase activity	0.042709	signaling/general
regulation of epidermal growth factor receptor signaling pathway	0.0430896	signaling/general
IMP metabolic process	0.0465213	signaling/general
positive regulation of phosphoinositide 3-kinase activity	0.0465213	signaling/general
positive regulation of I-kappaB kinase/NF-kappaB cascade	0.0482264	signaling/general
regulation of kinase activity	0.0371239	signaling/general
MAPKKK cascade	0.0309065	signaling/MAP
activation of MAPKKK activity	0.0465213	signaling/MAP
Notch receptor processing	0.0465213	signaling/Notch
positive regulation of osteoblast differentiation	0.0111605	skeletal
response to oxidative stress	0.0216096	stress response
response to stress	0.0446558	stress response
negative T cell selection	0.0138679	T-cells
negative thymic T cell selection	0.0138679	T-cells
thymic T cell selection	0.0168385	T-cells
T cell differentiation in the thymus	0.0168385	T-cells
T cell receptor signaling pathway	0.029544	T-cells
regulation of B cell proliferation	0.0430896	T-Cells
T cell selection	0.0472025	T-cells
RNA splicing	0.0101042	transcription
RNA localization	0.0119904	transcription
RNA transport	0.0168085	transcription
establishment of RNA localization	0.0168085	transcription
mRNA processing	0.0203354	transcription
mRNA transport	0.0237899	transcription
transcription from RNA polymerase II promoter	0.0310495	transcription
Table S2D
DECREASED EXPRESSION GROUPS
Term	P-Value	GROUPS
one-carbon compound catabolic process	0.0123745	catabolism
cyanate catabolic process	0.0123745	catabolism
cell cycle	6.11385e-14	cell cycle
cell cycle phase	1.97565e-12	cell cycle
M phase	2.08126e-12	cell cycle
mitotic cell cycle	3.20404e-12	cell cycle
cell cycle process	7.03017e-12	cell cycle
M phase of mitotic cell cycle	1.71142e-11	cell cycle
mitosis	4.05602e-11	cell cycle
cell division	2.12014e-07	cell cycle
G2/M transition of mitotic cell cycle	4.55987e-05	cell cycle
meiotic cell cycle	0.000188362	cell cycle
M phase of meiotic cell cycle	0.000430607	cell cycle
meiosis	0.000430607	cell cycle
interphase of mitotic cell cycle	0.000459961	cell cycle
cell cycle checkpoint	0.00137856	cell cycle
male meiosis	0.00404566	cell cycle
regulation of cell cycle	0.00622273	cell cycle
regulation of progression through cell cycle	0.0155033	cell cycle
cellular process	0.0476119	cell cycle
microtubule cytoskeleton organization and biogenesis	0.00365645	cytoskeleton
cytoskeleton organization and biogenesis	0.0205801	cytoskeleton
regulation of microtubule polymerization	0.0212176	cytoskeleton
microtubule-based movement	0.0286805	cytoskeleton
microtubule polymerization	0.0340965	cytoskeleton
GO:0001889~liver development	0.0184585	development
blastocyst growth	0.0212176	development
inner cell mass cell proliferation	0.0343742	development
DNA repair	8.03373e-07	DNA repair
response to DNA damage stimulus	2.37071e-05	DNA repair
base-excision repair	0.0106825	DNA repair
porphyrin biosynthetic process	4.07248e-07	hematopoiesis
tetrapyrrole biosynthetic process	4.07248e-07	hematopoiesis
heme biosynthetic process	8.39212e-07	hematopoiesis
porphyrin metabolic process	5.26802e-06	hematopoiesis
tetrapyrrole metabolic process	5.26802e-06	hematopoiesis
heme metabolic process	6.77868e-06	hematopoiesis
protein modification process	0.000421784	hematopoiesis
hemostasis	0.000486087	hematopoiesis
pigment biosynthetic process	0.00123137	hematopoiesis
pigment metabolic process	0.00135913	hematopoiesis
heterocycle metabolic process	0.0101074	hematopoiesis
hemoglobin metabolic process	0.0115594	hematopoiesis
hemopoiesis	0.0382186	hematopoiesis
response to endogenous stimulus	0.00085438	immune
immune system process	0.0044658	immune
leukocyte chemotaxis	0.00570542	immune
myeloid leukocyte mediated immunity	0.0101151	immune
leukocyte migration	0.0176961	immune
leukocyte degranulation	0.0184585	immune
neutrophil chemotaxis	0.0258893	immune
positive regulation of mononuclear cell proliferation	0.0292073	immune
acute inflammatory response	0.0389355	immune
regulation of phagocytosis	0.0479738	immune
inflammatory response	0.0480269	immune
positive regulation of lymphocyte proliferation	0.0292073	lymphocyte
positive regulation of lymphocyte activation	0.0408404	lymphocyte
organic acid biosynthetic process	0.0305463	metabolism/acid
carboxylic acid biosynthetic process	0.0305463	metabolism/acid
folic acid and derivative biosynthetic process	0.0340965	metabolism/acid
arachidonic acid metabolic process	0.036325	metabolism/acid
protein amino acid methylation	0.0233795	metabolism/amino acid
protein amino acid alkylation	0.035913	metabolism/amino acid
phosphoenolpyruvate-dependent sugar phosphotransferase system	0.00438988	metabolism/carbohydrate
bicarbonate transport	0.0343742	metabolism/carbohydrate
carbohydrate transport	0.0406784	metabolism/carbohydrate
DNA metabolic process	1.29678e-12	metabolism/DNA
pyrimidine deoxyribonucleotide biosynthetic process	0.0123745	metabolism/DNA
maintenance of DNA methylation	0.0123745	metabolism/DNA
deoxyribonucleotide biosynthetic process	0.0123745	metabolism/DNA
deoxyribonucleoside diphosphate metabolic process	0.0123745	metabolism/DNA
regulation of DNA metabolic process	0.0130583	metabolism/DNA
nucleobase, nucleoside and nucleotide metabolic process	0.0170776	metabolism/DNA
DNA packaging	0.0243089	metabolism/DNA
cyclic nucleotide catabolic process	0.0115594	metabolism/DNA
alkene metabolic process	2.67501e-05	metabolism/general
leukotriene metabolic process	2.67501e-05	metabolism/general
leukotriene biosynthetic process	9.8919e-05	metabolism/general
alkene biosynthetic process	9.8919e-05	metabolism/general
icosanoid metabolic process	0.00015897	metabolism/general
icosanoid biosynthetic process	0.000213821	metabolism/general
cofactor biosynthetic process	0.00245024	metabolism/general
peptidyl-tyrosine modification	0.00266679	metabolism/general
deoxyribonucleotide metabolic process	0.00404566	metabolism/general
peptidyl-serine modification	0.00438988	metabolism/general
peptidyl-tyrosine phosphorylation	0.00529237	metabolism/general
biopolymer metabolic process	0.00584895	metabolism/general
one-carbon compound metabolic process	0.00898653	metabolism/general
nucleotide metabolic process	0.00989195	metabolism/general
tetrahydrofolate metabolic process	0.0115594	metabolism/general
tetrahydrofolate biosynthetic process	0.0123745	metabolism/general
cyanate metabolic process	0.0123745	metabolism/general
iron-sulfur cluster assembly	0.0123745	metabolism/general
metallo-sulfur cluster assembly	0.0123745	metabolism/general
secondary metabolic process	0.0147932	metabolism/general
cofactor metabolic process	0.0208505	metabolism/general
peptidyl-threonine modification	0.0212176	metabolism/general
methylation	0.0439929	metabolism/general
phosphate metabolic process	9.82218e-05	metabolism/phosphate
phosphorus metabolic process	9.82218e-05	metabolism/phosphate
biopolymer modification	0.000452515	miscellaneous
spindle organization and biogenesis	0.00059421	miscellaneous
organelle organization and biogenesis	0.000622481	miscellaneous
regulation of body fluid levels	0.00147669	miscellaneous
iron ion transport	0.0032854	miscellaneous
microtubule-based process	0.00333743	miscellaneous
chromosome localization	0.00504082	miscellaneous
establishment of chromosome localization	0.00504082	miscellaneous
blood coagulation	0.00509492	miscellaneous
coagulation	0.00590732	miscellaneous
fatty acid biosynthetic process	0.00626988	miscellaneous
protein amino acid autophosphorylation	0.00868024	miscellaneous
iron ion homeostasis	0.0130583	miscellaneous
cellular iron ion homeostasis	0.0130583	miscellaneous
peptidyl-amino acid modification	0.0145596	miscellaneous
protein autoprocessing	0.0174118	miscellaneous
peptide cross-linking	0.0184585	miscellaneous
phagocytosis	0.0203919	miscellaneous
biopolymer methylation	0.020969	miscellaneous
glutathione biosynthetic process	0.0212176	miscellaneous
regulation of protein stability	0.0212176	miscellaneous
wound healing	0.0219785	miscellaneous
positive regulation of phagocytosis	0.0264977	miscellaneous
response to zinc ion	0.0264977	miscellaneous
organelle localization	0.0301879	miscellaneous
platelet activation	0.036325	miscellaneous
centrosome organization and biogenesis	0.036325	miscellaneous
microtubule organizing center organization and biogenesis	0.036325	miscellaneous
dephosphorylation	0.0396766	miscellaneous
positive regulation of transport	0.0439929	miscellaneous
regulation of megakaryocyte differentiation	0.0123745	myelopoiesis
megakaryocyte differentiation	0.0343742	myelopoiesis
DNA replication	7.63732e-11	replication
DNA-dependent DNA replication	7.71485e-11	replication
DNA replication initiation	4.95454e-07	replication
chromosome organization and biogenesis	5.21305e-07	replication
chromosome segregation	1.74364e-06	replication
mitotic sister chromatid segregation	6.77868e-06	replication
sister chromatid segregation	6.77868e-06	replication
interphase	0.000559541	replication
DNA strand elongation	0.00137462	replication
DNA strand elongation during DNA replication	0.00137462	replication
mitotic metaphase/anaphase transition	0.0073823	replication
DNA duplex unwinding	0.0073823	replication
DNA geometric change	0.0073823	replication
DNA unwinding during replication	0.0073823	replication
chromatin assembly or disassembly	0.0074231	replication
postreplication repair	0.0115594	replication
regulation of mitotic metaphase/anaphase transition	0.0115594	replication
telomere maintenance via telomerase	0.0115594	replication
chromosome movement towards spindle pole	0.0123745	replication
mitotic chromosome movement towards spindle pole	0.0123745	replication
mitotic metaphase	0.0123745	replication
spindle elongation	0.0123745	replication
mitotic spindle elongation	0.0123745	replication
homologous chromosome segregation	0.0123745	replication
positive regulation of mitotic metaphase/anaphase transition	0.0123745	replication
cytokinesis	0.0143189	replication
maintenance of fidelity during DNA-dependent DNA replication	0.0195478	replication
regulation of mitosis	0.020969	replication
telomere maintenance	0.0258893	replication
telomere organization and biogenesis	0.0258893	replication
centrosome cycle	0.0264977	replication
establishment and/or maintenance of chromatin architecture	0.028933	replication
mitotic spindle organization and biogenesis	0.0340965	replication
RNA-dependent DNA replication	0.0340965	replication
spindle checkpoint	0.0340965	replication
meiotic chromosome segregation	0.0343742	replication
metaphase	0.0343742	replication
chromosome condensation	0.036325	replication
regulation of G-protein coupled receptor protein signaling pathway	0.0176961	signaling/G
regulation of small GTPase mediated signal transduction	0.0177215	signaling/G
positive regulation of small GTPase mediated signal transduction	0.0340965	signaling/G
negative regulation of G-protein coupled receptor protein signaling pathway	0.0479738	signaling/G
protein amino acid phosphorylation	5.68369e-05	signaling/general
phosphorylation	0.00062228	signaling/general
peptidyl-serine phosphorylation	0.00438988	signaling/general
phosphoinositide-mediated signaling	0.0197634	signaling/general
peptidyl-threonine phosphorylation	0.0212176	signaling/general
response to wounding	0.0140011	stress response
response to mercury ion	0.0212176	stress response
response to oxidative stress	0.0217832	stress response
response to other organism	0.0318307	stress response
response to stress	6.16074e-05	stress response
response to stimulus	0.000945728	stress response
response to toxin	0.00311913	stress response
defense response	0.00643672	stress response
response to organic substance	0.0122919	stress response
response to nitrosative stress	0.0123745	stress response
response to external stimulus	0.0187479	stress response
response to UV	0.036325	stress response
response to bacterium	0.0420841	stress response
response to metal ion	0.0471232	stress response
positive regulation of T cell proliferation	0.0183856	T-cells
T cell proliferation	0.0384294	T-cells
positive regulation of T cell activation	0.0427306	T-cells
