# Supplementary material for: Temporal Gene Expression Profiling during Rat Femoral Marrow Ablation-Induced Intramembranous Bone Regeneration
Source: PLoS One. 2010 Oct 1;5(10):e12987. doi: 10.1371/journal.pone.0012987 (PMC2948496; doi:10.1371/journal.pone.0012987)
Supplement: Table S3 — Significant gene probe sets known to be transcription factors expressed on each time point post-ablation (each day vs. day 0) that were determined and presented in Figure 6. For the transcription list on each time point, the Affymetrix probe set ID, gene symbol, and p-value are provided, and the genes are listed in the order of p-value significance. (0.03 MB XLSX) [file pone.0012987.s003.xlsx]

## Sheet: Sheet1
Table S3
Day 1 vs. Day 0			Day 3 vs. Day 0			Day 5 vs. Day 0			Day 7 vs. Day 0			Day 10 vs. Day 0			Day 14 vs. Day 0			Day 28 vs. Day 0			Day 56 vs. Day 0
Probe Set ID	Gene Symbol	P-value	Probe Set ID	Gene Symbol	P-value	Probe Set ID	Gene Symbol	P-value	Probe Set ID	Gene Symbol	P-value	Probe Set ID	Gene Symbol	P-value	Probe Set ID	Gene Symbol	P-value	Probe Set ID	Gene Symbol	P-value	Probe Set ID	Gene Symbol	P-value
1375043_at	Fos	4e-07	1389787_at	Ptk7	2e-07	1383916_at	Tbx15	< 1e-07	1389787_at	Ptk7	3e-07	1369926_at	Gpx3	1e-07	1382558_at	Tcf3	6.63e-05	1379474_at	NA	1.8e-05	1375040_at	Nfe2	1.1e-05
1384840_at	NA	3e-06	1378165_at	Twist1	3e-07	1389263_at	Rai14	< 1e-07	1367847_at	Nupr1	8e-07	1387769_a_at	Id3	6e-07	1389263_at	Rai14	0.000292	1368488_at	Nfil3	4.49e-05	1390430_at	NA	0.0004147
1383785_at	Lef1	8.2e-06	1389263_at	Rai14	3e-07	1375043_at	Fos	1e-07	1389263_at	Rai14	1.4e-06	1396310_at	NA	1.7e-06	1394039_at	Klf5	0.0003052	1392791_at	NA	5.82e-05	1382488_at	Ankrd5	0.0006486
1389263_at	Rai14	8.8e-06	1383916_at	Tbx15	1e-06	1369788_s_at	Jun	2e-07	1383916_at	Tbx15	1.5e-06	1390776_at	Irx3	2.4e-06	1369788_s_at	Jun	0.0004053	1390430_at	NA	6.04e-05
1383916_at	Tbx15	9.3e-06	1384234_at	Prrx1	1e-06	1389493_at	Abtb1	2e-07	1369926_at	Gpx3	4.5e-06	1376614_at	NA	3.1e-06	1392791_at	NA	0.0005178	1373326_at	NA	6.39e-05
1369788_s_at	Jun	2.28e-05	1368511_at	Bhlhb3	2.3e-06	1384234_at	Prrx1	2e-07	1384528_at	Rai14	9.7e-06	1375582_at	Zfhx4	3.2e-06	1371497_at	Asb6	0.0006804	1373860_at	Sox4	0.0001282
1370928_at	Litaf	2.45e-05	1384528_at	Rai14	2.3e-06	1372301_at	Aebp1	2e-07	1387349_at	Shox2	1.31e-05	1367847_at	Nupr1	3.7e-06	1378975_at	Zfp428	0.000773	1394769_at	NA	0.0001521
1387076_at	Hif1a	4.66e-05	1384840_at	NA	2.4e-06	1367847_at	Nupr1	2e-07	1388611_at	Tcea3	1.53e-05	1369960_at	Fxyd1	4.8e-06	1387306_a_at	Egr2	0.000978	1396470_at	NA	0.0001751
1390121_at	Glis2	5.37e-05	1387349_at	Shox2	3e-06	1387769_a_at	Id3	3e-07	1372301_at	Aebp1	1.58e-05	1390838_at	Satb2	5.3e-06				1369959_at	Zfp36l1	0.000184
1374575_at	Creb3l1	5.87e-05	1369926_at	Gpx3	3.4e-06	1369194_a_at	Cdkn2a	3e-07	1374575_at	Creb3l1	1.95e-05	1375043_at	Fos	7.4e-06				1377379_at	Irf6	0.0003889
1368510_at	Gata1	6.23e-05	1374477_at	Prrx2	4.9e-06	1390121_at	Glis2	3e-07	1374477_at	Prrx2	2.51e-05	1390430_at	NA	9.2e-06				1374199_at	Dip2a	0.0004073
1370029_at	Ctbp1	7.13e-05	1387769_a_at	Id3	5.3e-06	1384528_at	Rai14	4e-07	1387769_a_at	Id3	2.57e-05	1391179_at	NA	1.06e-05				1373374_at	Lmo4	0.0005308
1389457_at	Mybl2	7.31e-05	1374575_at	Creb3l1	5.8e-06	1378165_at	Twist1	4e-07	1392477_at	Etv1	2.83e-05	1386080_at	Hey1	1.19e-05				1389263_at	Rai14	0.0005485
1373197_at	LOC686701	9.16e-05	1375043_at	Fos	6.3e-06	1374904_at	Six1	5e-07	1375582_at	Zfhx4	3.84e-05	1389263_at	Rai14	1.38e-05				1393629_at	Hlx	0.0006073
1382901_at	Gfi1b	0.0001042	1390776_at	Irx3	7.2e-06	1389787_at	Ptk7	7e-07	1368302_at	Msx1	4.15e-05	1387349_at	Shox2	1.6e-05				1387874_at	Dbp	0.000618
1382033_at	Klf1	0.000128	1372301_at	Aebp1	7.4e-06	1390838_at	Satb2	7e-07	1369194_a_at	Cdkn2a	4.62e-05	1369959_at	Zfp36l1	1.92e-05				1372126_at	NA	0.0006706
1390776_at	Irx3	0.0001575	1387274_at	Dlx5	1.11e-05	1375040_at	Nfe2	9e-07	1376614_at	NA	6.11e-05	1369788_s_at	Jun	1.96e-05				1387306_a_at	Egr2	0.0007059
1376954_at	NA	0.0001753	1388140_at	Rab13	1.37e-05	1390776_at	Irx3	1e-06	1390121_at	Glis2	6.64e-05	1387274_at	Dlx5	2.04e-05				1396965_at	NA	0.0007097
1367780_at	Pttg1	0.0001967	1389528_s_at	Jun	1.49e-05	1381002_at	Asb1	1e-06	1373038_at	Mllt10	6.69e-05	1368841_at	Tcf4	2.72e-05				1390922_at	NA	0.0007342
1368149_at	Hif1a	0.0002186	1379203_at	Tfdp2	1.54e-05	1382598_at	Hsf2	1e-06	1368511_at	Bhlhb3	7.64e-05	1393836_at	Mitf	2.88e-05				1393376_at	Sox6	0.0008205
1368489_at	Fosl1	0.0002443	1367847_at	Nupr1	1.59e-05	1393376_at	Sox6	1.1e-06	1384840_at	NA	8.26e-05	1382598_at	Hsf2	3.15e-05				1369179_a_at	Pparg	0.0008415
1369737_at	Crem	0.0002684	1375545_at	Rbm9	2.14e-05	1388140_at	Rab13	1.2e-06	1390838_at	Satb2	8.71e-05	1387864_at	Kidins220	3.47e-05				1383137_at	Sox4	0.0008876
1389493_at	Abtb1	0.0002789	1398317_at	Bpnt1	2.16e-05	1374477_at	Prrx2	1.2e-06	1387274_at	Dlx5	9.33e-05	1380558_at	Dlx3	4.43e-05				1391557_at	Sox15	0.0009996
1387343_at	Cebpd	0.0003127	1382901_at	Gfi1b	2.37e-05	1382901_at	Gfi1b	1.3e-06	1375043_at	Fos	0.0001007	1374904_at	Six1	5.05e-05
1368511_at	Bhlhb3	0.0003323	1370928_at	Litaf	2.37e-05	1389528_s_at	Jun	1.4e-06	1382182_at	Hoxc6	0.0001013	1388686_at	Rcan1	5.9e-05
1394778_at	NA	0.0003858	1383785_at	Lef1	2.53e-05	1368511_at	Bhlhb3	1.5e-06	1373860_at	Sox4	0.0001047	1377029_at	Rora	6.26e-05
1389528_s_at	Jun	0.0004084	1393376_at	Sox6	2.72e-05	1371550_at	Tsc22d4	1.7e-06	1369788_s_at	Jun	0.000123	1368825_at	Shox2	6.35e-05
1367847_at	Nupr1	0.0004406	1389617_at	Elk3	3.5e-05	1384840_at	NA	1.9e-06	1392813_at	NA	0.0001469	1375545_at	Rbm9	6.43e-05
1369018_at	Foxm1	0.0004672	1382033_at	Klf1	3.74e-05	1389457_at	Mybl2	2.2e-06	1368363_at	Klf5	0.0001514	1381121_at	NA	6.46e-05
1369067_at	Nr4a3	0.0005053	1381002_at	Asb1	3.75e-05	1387349_at	Shox2	2.8e-06	1378165_at	Twist1	0.0001626	1371497_at	Asb6	7.56e-05
1387306_a_at	Egr2	0.0005139	1379397_at	Rora	4.09e-05	1382182_at	Hoxc6	3.2e-06	1382598_at	Hsf2	0.0002204	1392477_at	Etv1	7.58e-05
1378032_at	Nfkbiz	0.0005164	1390121_at	Glis2	4.14e-05	1369926_at	Gpx3	3.6e-06	1381121_at	NA	0.0002283	1386823_at	Irx5	0.0001188
1387349_at	Shox2	0.000539	1377410_at	E2f8	4.31e-05	1368510_at	Gata1	4e-06	1369007_at	Nr4a2	0.0002294	1385243_at	NA	0.0001238
1369959_at	Zfp36l1	0.0006104	1369788_s_at	Jun	4.35e-05	1376614_at	NA	4.1e-06	1369959_at	Zfp36l1	0.00023	1383112_at	Trps1	0.0001651
1376446_at	Visa	0.0006801	1390430_at	NA	4.84e-05	1389555_at	Tcf19	4.2e-06	1379369_at	Prickle1	0.0002384	1391992_at	NA	0.0001698
1371550_at	Tsc22d4	0.0007458	1394769_at	NA	4.93e-05	1372211_at	Mafk	4.3e-06	1389617_at	Elk3	0.0002461	1370751_at	LOC257642	0.0001736
1370138_at	Lef1	0.0008027	1389670_at	Hoxa10	5.58e-05	1377410_at	E2f8	4.4e-06	1388686_at	Rcan1	0.0002659	1368777_at	Bard1	0.0001994
1377410_at	E2f8	0.0008371	1376614_at	NA	5.88e-05	1395695_at	Aebp1	4.6e-06	1380777_at	NA	0.0002704	1392791_at	NA	0.0002002
1370751_at	LOC257642	0.0008485	1396965_at	NA	6.11e-05	1389342_at	Tal1	5.5e-06	1367842_at	Apbb1	0.0002987	1378776_at	Pou6f1	0.0002057
1388410_at	Ugp2	0.0008819	1367780_at	Pttg1	6.33e-05	1370376_a_at	Csda	5.7e-06	1389998_at	Nr2f2	0.0003096	1376446_at	Visa	0.0002305
1393784_at	Vezf1	0.0009657	1369959_at	Zfp36l1	6.8e-05	1389617_at	Elk3	5.7e-06	1373646_at	Rab15	0.0003171	1373038_at	Mllt10	0.0002392
1378165_at	Twist1	0.0009983	1368297_at	Gata2	7.3e-05	1368825_at	Shox2	5.9e-06	1396310_at	NA	0.0003785	1389601_at	NA	0.0002473
			1374904_at	Six1	8.3e-05	1370029_at	Ctbp1	6e-06	1369411_at	Gfi1	0.0003905	1385227_at	Trps1	0.0002629
			1375582_at	Zfhx4	9.31e-05	1390430_at	NA	6.9e-06	1386080_at	Hey1	0.0003993	1374575_at	Creb3l1	0.0002833
			1388611_at	Tcea3	0.0001107	1395310_at	Asb1	7.4e-06	1368376_at	Nr0b2	0.0003998	1368321_at	Egr1	0.0002862
			1368302_at	Msx1	0.0001206	1387730_at	Pax8	7.4e-06	1398561_at	Irf2	0.0004189	1395310_at	Asb1	0.0002864
			1370376_a_at	Csda	0.0001219	1391179_at	NA	8.4e-06	1390776_at	Irx3	0.0004233	1368542_at	Zfp423	0.0002865
			1382182_at	Hoxc6	0.0001341	1370928_at	Litaf	1.01e-05	1368841_at	Tcf4	0.0004258	1388140_at	Rab13	0.0002961
			1384111_at	Stat4	0.0001346	1367780_at	Pttg1	1.02e-05	1375545_at	Rbm9	0.0004751	1385113_at	Hoxc10	0.0003321
			1376615_at	Tead3	0.0001393	1398841_at	Rab1	1.1e-05	1384234_at	Prrx1	0.0004806	1378673_at	NA	0.0003323
			1369268_at	Atf3	0.0001454	1388185_at	Rb1	1.13e-05	1387306_a_at	Egr2	0.0005042	1389787_at	Ptk7	0.0003437
			1387306_a_at	Egr2	0.0001454	1368363_at	Klf5	1.19e-05	1377961_at	Zfhx3	0.0005255	1379480_at	Dgki	0.0003925
			1368510_at	Gata1	0.0001559	1371497_at	Asb6	1.23e-05	1374904_at	Six1	0.0005497	1387165_at	Maf	0.0004153
			1389457_at	Mybl2	0.0001627	1368777_at	Bard1	1.25e-05	1390430_at	NA	0.0005555	1374404_at	Jun	0.000436
			1382598_at	Hsf2	0.000165	1387274_at	Dlx5	1.36e-05	1368476_at	Nr3c2	0.0006092	1388611_at	Tcea3	0.0004724
			1388686_at	Rcan1	0.0001764	1394039_at	Klf5	1.42e-05	1370751_at	LOC257642	0.0006109	1385228_x_at	Ddef1	0.0004846
			1368735_a_at	Trpv2	0.000186	1379474_at	NA	1.45e-05	1388140_at	Rab13	0.0006514	1373860_at	Sox4	0.0004869
			1379474_at	NA	0.000195	1397845_at	NA	1.47e-05	1369960_at	Fxyd1	0.0006531	1377961_at	Zfhx3	0.0004933
			1393836_at	Mitf	0.0002012	1376446_at	Visa	1.5e-05	1391498_at	Sin3a	0.0006592	1392813_at	NA	0.0004935
			1392405_at	Tfdp2	0.0002045	1383785_at	Lef1	1.63e-05	1376178_at	NA	0.0006955	1394778_at	NA	0.0004988
			1388185_at	Rb1	0.0002127	1382400_at	Rlf	1.72e-05	1382350_at	Stat6	0.000719	1381019_x_at	Ddef1	0.0005201
			1390838_at	Satb2	0.0002284	1369007_at	Nr4a2	1.8e-05	1393836_at	Mitf	0.0007242	1391498_at	Sin3a	0.0005459
			1374404_at	Jun	0.0002393	1369959_at	Zfp36l1	1.87e-05	1370928_at	Litaf	0.0007769	1387947_at	Mafb	0.0005719
			1387730_at	Pax8	0.000251	1388686_at	Rcan1	1.95e-05	1393678_at	RGD1308297	0.0008139	1373326_at	NA	0.0005802
			1389342_at	Tal1	0.0002724	1368735_a_at	Trpv2	2.03e-05	1368777_at	Bard1	0.000831	1390121_at	Glis2	0.0005846
			1395074_at	Tdg	0.0002753	1379384_at	Sp1	2.24e-05	1381019_x_at	Ddef1	0.0008536	1390441_at	Ddef1	0.0006523
			1391179_at	NA	0.0002771	1386080_at	Hey1	2.35e-05	1382400_at	Rlf	0.0008573	1369018_at	Foxm1	0.0006587
			1399086_at	Zfp105	0.0002875	1368841_at	Tcf4	2.4e-05	1380558_at	Dlx3	0.0008655	1378692_at	Pax8	0.0006666
			1380135_at	NA	0.0003624	1394769_at	NA	2.57e-05	1368297_at	Gata2	0.0008721	1376050_at	Taf5	0.000672
			1372593_at	Zfp110	0.0004203	1393676_at	NA	2.81e-05	1379704_at	Zfp143	0.0008798	1382350_at	Stat6	0.0007915
			1398987_at	Supt4h1	0.0004336	1379397_at	Rora	2.97e-05	1372211_at	Mafk	0.0009314	1386145_at	NA	0.0008055
			1392176_at	NA	0.0004863	1375545_at	Rbm9	2.98e-05	1385227_at	Trps1	0.0009516	1387977_at	Nbn	0.0008097
			1395310_at	Asb1	0.0004891	1369067_at	Nr4a3	3.33e-05	1368825_at	Shox2	0.0009652	1368302_at	Msx1	0.000824
			1379563_at	Irf5	0.0004902	1374575_at	Creb3l1	3.5e-05				1392472_at	LOC309957	0.0008271
			1370029_at	Ctbp1	0.000499	1379369_at	Prickle1	3.55e-05				1384515_at	Hey2	0.0008866
			1373326_at	NA	0.0005135	1379203_at	Tfdp2	3.73e-05				1374838_at	Sp140	0.0009276
			1368825_at	Shox2	0.0005183	1371676_at	Lass5	3.89e-05				1369194_a_at	Cdkn2a	0.0009506
			1369194_a_at	Cdkn2a	0.0005263	1385113_at	Hoxc10	4.23e-05				1370541_at	Nr1d2	0.0009702
			1389680_at	Ell2	0.0005649	1377853_at	Tshz3	4.57e-05				1383916_at	Tbx15	0.0009946
			1389493_at	Abtb1	0.0005984	1370054_at	Cdkn2c	5.28e-05
			1373644_at	NA	0.0006004	1369268_at	Atf3	5.71e-05
			1368841_at	Tcf4	0.0006368	1368376_at	Nr0b2	5.83e-05
			1384515_at	Hey2	0.0006415	1377029_at	Rora	5.93e-05
			1398841_at	Rab1	0.0006508	1382033_at	Klf1	6.15e-05
			1373038_at	Mllt10	0.0006929	1398317_at	Bpnt1	6.51e-05
			1396310_at	NA	0.0006985	1374199_at	Dip2a	6.66e-05
			1389555_at	Tcf19	0.0008126	1378673_at	NA	6.9e-05
			1389437_at	Sall2	0.0008144	1377961_at	Zfhx3	7.02e-05
			1371676_at	Lass5	0.0008262	1386823_at	Irx5	7.08e-05
			1386145_at	NA	0.0008376	1388761_at	Hdac1_predicted	7.17e-05
			1383564_at	Irf7	0.0008455	1392813_at	NA	7.2e-05
			1368777_at	Bard1	0.0008646	1396310_at	NA	7.26e-05
			1376638_at	Anks3	0.0009141	1373326_at	NA	7.28e-05
			1373670_at	Stat2	0.0009304	1392405_at	Tfdp2	7.33e-05
			1379704_at	Zfp143	0.0009304	1375582_at	Zfhx4	7.49e-05
			1373646_at	Rab15	0.0009345	1385243_at	NA	7.61e-05
			1371550_at	Tsc22d4	0.0009451	1370751_at	LOC257642	7.89e-05
			1375040_at	Nfe2	0.0009846	1387076_at	Hif1a	7.94e-05
			1379626_at	Satb1	0.0009944	1373646_at	Rab15	8.16e-05
						1368297_at	Gata2	8.23e-05
						1373038_at	Mllt10	8.31e-05
						1378692_at	Pax8	8.57e-05
						1386145_at	NA	8.59e-05
						1368542_at	Zfp423	8.98e-05
						1369737_at	Crem	9.48e-05
						1377962_at	Mybl2	9.58e-05
						1379626_at	Satb1	9.66e-05
						1393836_at	Mitf	9.72e-05
						1378914_a_at	LOC308990	0.0001002
						1388611_at	Tcea3	0.0001018
						1389792_at	Solh	0.0001048
						1369146_a_at	Ahr	0.000105
						1374404_at	Jun	0.0001061
						1381971_at	Sox18	0.0001065
						1370337_at	Ctcf	0.0001086
						1373022_at	Rab1	0.0001092
						1369411_at	Gfi1	0.000115
						1385281_at	Rbm9	0.000119
						1368302_at	Msx1	0.0001194
						1379704_at	Zfp143	0.0001209
						1369960_at	Fxyd1	0.0001327
						1391498_at	Sin3a	0.00014
						1395074_at	Tdg	0.0001453
						1385617_at	NA	0.0001454
						1373091_at	Plagl2	0.0001465
						1378629_at	Satb1	0.0001583
						1387876_at	Stat5b	0.0001649
						1393315_at	Traf3ip3	0.0001712
						1373421_at	Tgif1	0.0001714
						1372090_at	Max	0.0001984
						1380135_at	NA	0.000207
						1373103_at	Mta2	0.0002165
						1392477_at	Etv1	0.0002246
						1384111_at	Stat4	0.000237
						1385228_x_at	Ddef1	0.0002408
						1383112_at	Trps1	0.0002486
						1376050_at	Taf5	0.000254
						1390914_at	Fli1	0.0002553
						1385227_at	Trps1	0.0002614
						1393322_at	Taf15	0.0002618
						1385567_at	Gtf2f1	0.0002648
						1398561_at	Irf2	0.0002651
						1390441_at	Ddef1	0.000274
						1394508_at	Zhx3	0.0002743
						1373644_at	NA	0.0002749
						1387270_at	Hhex	0.0002752
						1384515_at	Hey2	0.0002853
						1388067_a_at	Gmeb2	0.0002922
						1388154_at	E2f5	0.0002939
						1374838_at	Sp140	0.0003153
						1394630_at	NA	0.0003161
						1391557_at	Sox15	0.000331
						1391714_at	Plag1	0.0003327
						1368877_at	Zfp354a	0.0003332
						1383137_at	Sox4	0.000351
						1368231_at	Stat5a	0.0003522
						1369415_at	Bhlhb2	0.00039
						1376197_at	Tcf7	0.0003951
						1383349_at	Rfx5	0.0004091
						1380558_at	Dlx3	0.000415
						1392176_at	NA	0.000416
						1397936_at	Foxr1	0.0004282
						1370510_a_at	Arntl	0.0004295
						1388309_at	Hmga1	0.0004413
						1384948_at	Trps1	0.0004453
						1375485_at	Prrx1	0.0004546
						1373772_at	Dnmt1	0.0004577
						1379550_a_at	Gtf2ird1	0.0004611
						1368721_at	Ascl2	0.0004698
						1373860_at	Sox4	0.0004839
						1376615_at	Tead3	0.0004877
						1368536_at	Enpp2	0.0005042
						1367842_at	Apbb1	0.000512
						1393170_at	RGD1561431	0.0005172
						1379883_at	NA	0.0005209
						1390379_at	Lmo4	0.0005213
						1378100_at	Yeats4	0.0005503
						1369018_at	Foxm1	0.0005706
						1381019_x_at	Ddef1	0.0005746
						1368228_at	Zranb2	0.0005984
						1387750_at	Twist1	0.0006056
						1389728_at	Meis2	0.0006101
						1399055_at	Brd7	0.0006311
						1381895_at	Nrf1	0.0006379
						1388051_at	Slc26a3	0.0006382
						1387788_at	Junb	0.0006607
						1396965_at	NA	0.0006799
						1368249_at	Klf15	0.0007044
						1378495_at	NA	0.0007076
						1385961_at	Klf5	0.0007171
						1378223_at	NA	0.0007194
						1367535_at	Irf2bp1	0.0007222
						1369525_at	Gata3	0.0007307
						1369276_at	Smad5	0.0007831
						1391347_at	Rab8b	0.0007859
						1383712_at	NA	0.0007906
						1382593_at	Etv1	0.0008036
						1397734_at	NA	0.0008205
						1376954_at	NA	0.0008685
						1389601_at	NA	0.0008689
						1377152_at	Rfx1	0.000886
						1397004_at	NA	0.0008975
						1387060_at	Klf6	0.0009022
						1382082_at	Nfyb	0.0009051
						1373632_at	Taf9	0.0009108
						1371085_at	Ascl3	0.000917
						1379480_at	Dgki	0.0009274
						1373598_at	Ubn1	0.0009295
						1368321_at	Egr1	0.0009628
						1373374_at	Lmo4	0.0009773
						1374011_at	Ercc3	0.0009905
